# Supplementary material for: Abnormal signal pathways and tumor heterogeneity in osteosarcoma
Source: J Transl Med. 2023 Feb 9;21:99. doi: 10.1186/s12967-023-03961-7 (PMC9912612; doi:10.1186/s12967-023-03961-7)
Supplement: Supplementary file 2 — Additional file 2: Table S1. Different genes between normal osteocytes and OS oncocytes. [file 12967_2023_3961_MOESM2_ESM.xlsx]

## Sheet: supplement table 1
genename	p_val	avg_log2FC	pct.1	pct.2	p_val_adj
FMO2	0	-1.453	0.004	0.254	0
CP	0	-1.89232	0.002	0.332	0
ST6GALNAC6	0	-0.600365	0.003	0.227	0
IGF2	0	-3.48052	0	0.6	0
ATPIF1	0	-1.42189	0	0.464	0
ZCCHC11	0	-0.422302	0	0.173	0
ATP5F1	0	-0.855732	0	0.305	0
AHSA2	0	-0.500664	0	0.183	0
AC006453.2	0	-0.432316	0	0.163	0
LINC00116	0	-0.849307	0	0.224	0
ATP5G3	0	-1.7412	0	0.515	0
GPX1	0	-1.71055	0	0.441	0
LINC00969	0	-0.601184	0	0.203	0
ATP5I	0	-1.81653	0	0.498	0
FAM46A	0	-1.58385	0	0.322	0
ATP5J2	0	-1.54265	0	0.478	0
TMEM2	0	-0.962696	0	0.295	0
ZCCHC6	0	-0.507062	0	0.19	0
ATP5L	0	-2.28825	0	0.617	0
ATP5C1	0	-1.13845	0	0.397	0
C10orf10	0	-1.47801	0	0.268	0
MGEA5	0	-0.567004	0	0.2	0
USMG5	0	-2.00905	0	0.542	0
ATP5G2	0	-1.93928	0	0.566	0
ATP5B	0	-1.72895	0	0.522	0
C14orf2	0	-1.54702	0	0.481	0
ATP5G1	0	-0.918086	0	0.308	0
ATP5H	0	-1.4298	0	0.475	0
ATP5A1	0	-1.19833	0	0.366	0
C20orf24	0	-0.867935	0	0.281	0
RTFDC1	0	-0.562408	0	0.231	0
ATP5E	0	-2.90792	0	0.736	0
ATP5D	0	-1.43995	0	0.441	0
ATP5J	0	-1.6876	0	0.539	0
C21orf59	0	-0.456004	0	0.186	0
ATP5O	0	-1.52909	0	0.464	0
TMEM57	6.68e-307	-0.375353	0	0.159	2.26e-302
C16orf52	6.68e-307	-0.460624	0	0.159	2.26e-302
KIAA0368	2.19e-300	-0.526767	0	0.156	7.42e-296
TMEM5	2.19e-300	-0.346304	0	0.156	7.42e-296
FMO3	1.26e-297	-1.54839	0.012	0.336	4.25e-293
ILF3-AS1	7.63e-281	-0.382338	0	0.146	2.58e-276
C5orf56	2.48e-274	-0.443974	0	0.142	8.38e-270
C17orf62	2.48e-274	-0.301395	0	0.142	8.38e-270
PAPD7	8.01e-268	-0.407791	0	0.139	2.71e-263
C5orf42	2.58e-261	-0.43685	0	0.136	8.74e-257
CCL3L3	2.58e-261	-0.893726	0	0.136	8.74e-257
FAM46C	8.31e-255	-0.456538	0	0.132	2.81e-250
LINC00869	8.31e-255	-0.518863	0	0.132	2.81e-250
CXCL12	2.01e-250	-3.65694	0.057	0.566	6.79e-246
EIF3J-AS1	2.66e-248	-0.53922	0	0.129	9.01e-244
AP002884.3	8.51e-242	-0.464804	0	0.125	2.88e-237
FAM103A1	8.51e-242	-0.321949	0	0.125	2.88e-237
C2orf82	2.71e-235	-2.8764	0	0.122	9.18e-231
METTL12	2.71e-235	-0.323951	0	0.122	9.18e-231
GDF10	9.78e-232	-0.524604	0.004	0.2	3.31e-227
SKIV2L2	8.62e-229	-0.319278	0	0.119	2.92e-224
C7	3.08e-214	-0.65747	0.002	0.149	1.04e-209
MT1M	4.63e-210	-3.77672	0.141	0.729	1.56e-205
MT1A	6.3e-209	-2.60265	0.038	0.427	2.13e-204
C1orf27	2.68e-196	-0.265106	0	0.102	9.05e-192
PAPD4	2.68e-196	-0.292916	0	0.102	9.05e-192
FAM35A	2.68e-196	-0.365038	0	0.102	9.05e-192
MT1E	6.32e-192	-3.86617	0.317	0.915	2.14e-187
ADIRF	9.19e-184	-2.61497	0.11	0.641	3.11e-179
MT2A	7.37e-180	-4.5429	0.502	0.99	2.49e-175
POLR2J3	8.56e-179	-0.554113	0.01	0.227	2.9e-174
PDE4C	1.43e-177	-0.494792	0	0.102	4.83e-173
C11orf84	8.1e-177	-0.25929	0	0.092	2.74e-172
DSCR3	8.1e-177	-0.299794	0	0.092	2.74e-172
C2orf40	1e-173	-3.37804	0.015	0.261	3.38e-169
MT1G	4.26e-167	-2.30734	0.042	0.403	1.44e-162
TSPAN8	3e-161	-0.393398	0.002	0.132	1.02e-156
CHRDL1	5.2e-158	-0.779637	0.009	0.2	1.76e-153
ALDOA	2.25e-151	-1.99526	0.113	0.576	7.59e-147
GPR88	3.07e-147	-0.474608	0.002	0.119	1.04e-142
GAS6	7.22e-145	-1.84271	0.104	0.569	2.44e-140
LEPR	5.67e-144	-2.62304	0.07	0.471	1.92e-139
TRABD2B	2.3e-143	-0.701592	0.007	0.169	7.78e-139
ATP5F1E	2.5e-143	3.09617	0.869	0	8.44e-139
TAGLN	1.4e-142	-2.37096	0.142	0.661	4.74e-138
CFD	7.27e-139	-3.18	0.171	0.671	2.46e-134
LGI4	5.57e-138	-1.2381	0.026	0.295	1.88e-133
GUCY1B3	6.92e-138	-0.251975	0	0.071	2.34e-133
RNASE4	1.73e-136	-0.818411	0.015	0.231	5.85e-132
ATP5MC2	6.04e-134	2.87342	0.839	0	2.04e-129
C7orf49	2.11e-131	-0.316152	0	0.068	7.15e-127
ATP5MG	1.27e-124	2.56948	0.807	0	4.3e-120
SLC14A1	1.56e-124	-0.325964	0.002	0.105	5.29e-120
TMEM132C	1.63e-124	-0.343455	0.002	0.102	5.52e-120
CLEC3B	7.43e-122	-0.293284	0.004	0.125	2.51e-117
PDK4	1.79e-121	-1.83278	0.064	0.414	6.05e-117
TSC22D3	1.85e-119	-2.51535	0.335	0.797	6.24e-115
GGT5	2.35e-119	-2.22861	0.105	0.515	7.96e-115
ATP5PF	7.15e-117	2.52241	0.78	0	2.42e-112
ATP5MC3	1.37e-116	2.40368	0.779	0	4.63e-112
EPAS1	2.22e-115	-1.85558	0.124	0.553	7.51e-111
FRZB	1.25e-113	-2.47561	0.112	0.525	4.22e-109
ABCF2	2.08e-111	-0.338199	0.002	0.102	7.02e-107
XIST	1.2e-110	-1.88891	0.141	0.593	4.05e-106
MT1F	1.23e-108	-1.55542	0.06	0.386	4.15e-104
ATP5F1B	1.4e-106	2.18424	0.741	0	4.74e-102
ATP5MPL	1.07e-103	2.20547	0.73	0	3.63e-99
C1S	6.52e-100	-1.41055	0.118	0.529	2.21e-95
ATP5PO	5.26e-98	1.93952	0.707	0	1.78e-93
ATP5PD	2.28e-97	1.92685	0.704	0	7.71e-93
CHL1	2.38e-97	-0.883367	0.02	0.217	8.05e-93
ATP5F1C	3.13e-97	1.85588	0.703	0	1.06e-92
ATP5IF1	3.26e-96	1.95331	0.699	0	1.1e-91
ZFAS1	3.26e-96	2.17085	0.699	0	1.1e-91
ATP5F1D	4.04e-95	1.88407	0.695	0	1.36e-90
MT1X	1.85e-94	-3.2093	0.349	0.753	6.25e-90
TIMP4	9.28e-94	-0.82007	0.034	0.275	3.14e-89
ITIH5	4.42e-93	-0.394682	0.006	0.125	1.49e-88
ABCA8	2.1e-92	-1.08451	0.03	0.258	7.09e-88
LTBP2	6.31e-92	-1.00908	0.051	0.332	2.13e-87
TUBA4A	2.19e-89	-1.41055	0.048	0.315	7.4e-85
AC005261.2	7.38e-88	-0.41031	0.011	0.156	2.5e-83
ATP5MF	5.41e-87	1.84204	0.659	0	1.83e-82
NNMT	1.13e-85	-2.07017	0.319	0.763	3.82e-81
ATP5PB	1.82e-85	1.67798	0.653	0	6.14e-81
CEBPD	2.28e-85	-2.33423	0.441	0.814	7.7e-81
CHI3L2	3.11e-84	-1.41303	0.01	0.146	1.05e-79
ZBTB16	3.99e-84	-0.681137	0.04	0.281	1.35e-79
CRISPLD2	4.69e-84	-1.19976	0.081	0.4	1.59e-79
ATP5MC1	2.6e-83	1.74961	0.643	0	8.79e-79
ATP5ME	2.84e-82	1.70322	0.638	0	9.62e-78
CPE	3.75e-81	3.23592	0.81	0.308	1.27e-76
FGF7	5.21e-80	-1.45246	0.072	0.373	1.76e-75
ATP5MD	5.92e-80	1.66174	0.627	0	2e-75
ATP5F1A	8.92e-79	1.59129	0.622	0	3.02e-74
SYNPO2	1.22e-78	-0.571253	0.02	0.197	4.12e-74
SFRP1	1.87e-78	-1.1067	0.032	0.244	6.32e-74
PER2	4.54e-77	-0.802683	0.056	0.319	1.54e-72
ZFP36	6.01e-77	-2.4112	0.519	0.824	2.03e-72
CCL2	2.78e-76	-2.03162	0.085	0.393	9.41e-72
APOE	2.13e-75	-3.08061	0.491	0.783	7.22e-71
RMRP	3.48e-75	-0.945557	0.011	0.142	1.18e-70
CYGB	4.2e-75	-1.37865	0.102	0.437	1.42e-70
ZFP36L2	1.58e-73	-2.23532	0.457	0.773	5.35e-69
IGFBP7	3.98e-73	-1.56676	0.418	0.814	1.35e-68
SMIM3	2.12e-72	-1.24189	0.076	0.359	7.18e-68
KCNQ1OT1	4.39e-72	2.47353	0.589	0	1.49e-67
COX7A1	1.54e-71	-1.0782	0.079	0.373	5.19e-67
S100B	7.64e-71	-0.479367	0.008	0.119	2.58e-66
ABCA9	9.53e-70	-0.430819	0.005	0.098	3.22e-65
CDKN2A	1.66e-69	2.03206	0.596	0.024	5.6e-65
LAPTM4B	5.12e-69	2.38726	0.662	0.142	1.73e-64
GAPDH	6.22e-69	1.55672	0.964	0.79	2.1e-64
C11orf96	1.62e-68	-2.33908	0.302	0.685	5.47e-64
EBF3	2.65e-68	-0.89693	0.038	0.247	8.98e-64
NKG7	1.66e-67	-0.910468	0.023	0.193	5.63e-63
FABP4	3.18e-67	-1.84933	0.008	0.119	1.07e-62
JUND	1.18e-66	-1.7087	0.795	0.915	3.99e-62
COL28A1	2.92e-66	-0.252647	0.002	0.068	9.87e-62
VCAM1	7.62e-66	-2.02362	0.083	0.363	2.58e-61
IFITM5	1.5e-65	3.30595	0.564	0.01	5.07e-61
UBC	2.87e-65	-1.41802	0.87	0.936	9.71e-61
ARPC5	5.62e-65	1.51516	0.782	0.332	1.9e-60
KLF9	1.02e-64	-1.67743	0.246	0.597	3.44e-60
BMP5	9.86e-64	-1.04504	0.054	0.285	3.33e-59
TSC22D1	2.68e-63	-2.37275	0.525	0.753	9.05e-59
CYP1B1	2.76e-63	-2.26807	0.231	0.583	9.34e-59
IL6	3.25e-63	-1.35884	0.017	0.159	1.1e-58
ABCA6	4.52e-63	-0.644824	0.019	0.169	1.53e-58
CTHRC1	1.27e-62	2.95974	0.659	0.146	4.29e-58
CXCR4	2.12e-62	-1.48537	0.065	0.315	7.16e-58
KCNE4	3.49e-62	-1.04766	0.049	0.271	1.18e-57
MGP	1.01e-61	-2.05612	0.538	0.827	3.43e-57
PSMB5	1.46e-61	1.51	0.741	0.325	4.95e-57
KDELR2	1.82e-61	1.41487	0.81	0.403	6.17e-57
ENO1	1.86e-61	1.73843	0.835	0.481	6.29e-57
LINC02384	2.01e-61	-0.296989	0.004	0.085	6.81e-57
LDHB	1.37e-60	1.37491	0.805	0.451	4.64e-56
RASL11A	3.26e-60	-0.531462	0.023	0.183	1.1e-55
SERPING1	3.83e-60	-1.77087	0.323	0.668	1.3e-55
SOD2	6.33e-60	-2.05416	0.273	0.62	2.14e-55
SNHG7	8.45e-60	1.20187	0.523	0	2.86e-55
COL14A1	1.62e-59	-1.1064	0.08	0.349	5.49e-55
METTL7A	2.24e-59	-0.877099	0.078	0.336	7.57e-55
AURKAIP1	2.76e-59	1.44073	0.742	0.315	9.33e-55
AC016831.1	4.9e-59	-0.919402	0.04	0.237	1.66e-54
NTRK2	5.59e-59	-1.27819	0.085	0.346	1.89e-54
CCT3	6.87e-59	1.465	0.731	0.319	2.32e-54
NDUFA4	7.03e-59	1.28997	0.878	0.58	2.38e-54
RPL5	8.81e-59	1.03435	0.963	0.902	2.98e-54
EMP1	2.44e-58	-2.47057	0.324	0.647	8.26e-54
CADM3	3.22e-58	-0.39204	0.006	0.095	1.09e-53
SPP1	6.18e-58	2.08846	0.66	0.146	2.09e-53
TFPI	6.62e-58	-1.65705	0.16	0.468	2.24e-53
UQCRH	2.34e-57	1.30205	0.867	0.566	7.93e-53
PLAC9	1.03e-56	-1.12815	0.14	0.468	3.48e-52
C1R	9.71e-56	-1.36322	0.196	0.525	3.29e-51
ESM1	4.68e-55	-1.33447	0.051	0.261	1.58e-50
DCN	1.18e-54	-1.67108	0.492	0.79	3.98e-50
RTF2	1.43e-54	1.05512	0.492	0	4.83e-50
TMEM108	2.53e-54	-0.964532	0.06	0.278	8.55e-50
SOCS3	3.56e-54	-2.01369	0.397	0.708	1.2e-49
TIMP1	7.34e-54	1.54131	0.868	0.631	2.48e-49
JUNB	8.93e-54	-1.80663	0.736	0.864	3.02e-49
PAICS	2.23e-53	2.02568	0.545	0.068	7.54e-49
LINC00513	3.43e-53	-0.605652	0.023	0.169	1.16e-48
BTG1	3.11e-52	-1.41743	0.744	0.868	1.05e-47
GLIS3	4.82e-52	-1.28917	0.066	0.288	1.63e-47
RPS3A	5.45e-52	1.88835	0.983	0.956	1.84e-47
GEM	6.36e-52	-2.18417	0.203	0.508	2.15e-47
MRPL14	4.61e-51	1.25421	0.613	0.18	1.56e-46
KLRB1	9.67e-51	-0.505055	0.008	0.102	3.27e-46
SLC2A3	2.43e-50	-1.63039	0.187	0.495	8.22e-46
DUSP4	3.78e-50	-0.717052	0.04	0.22	1.28e-45
CCL5	3.87e-50	-0.799863	0.038	0.217	1.31e-45
IBSP	6.72e-50	1.10955	0.669	0.183	2.27e-45
SSR2	8.57e-50	1.24307	0.789	0.553	2.9e-45
PDE1C	9.33e-50	-0.312454	0.007	0.092	3.15e-45
ATXN7	9.85e-50	-0.385489	0.021	0.159	3.33e-45
FAM118A	3.23e-49	-0.972163	0.103	0.359	1.09e-44
SEC61G	4.33e-49	1.35135	0.801	0.471	1.46e-44
ITGBL1	5.53e-49	-0.956629	0.067	0.288	1.87e-44
ID4	1.32e-48	-1.58801	0.279	0.6	4.46e-44
JPT1	1.41e-48	1.39887	0.668	0.244	4.78e-44
RPL8	2.56e-48	0.979318	0.954	0.919	8.64e-44
ATP6V0B	4.5e-48	1.14164	0.742	0.349	1.52e-43
AC016831.5	7.18e-48	-1.07683	0.075	0.298	2.43e-43
PPP1R14B	3.15e-47	1.20705	0.725	0.336	1.07e-42
NME1	4.6e-47	1.19776	0.637	0.207	1.56e-42
EPHX1	6.94e-47	-1.5883	0.217	0.498	2.35e-42
RPL30	1.17e-46	1.27914	0.973	0.953	3.97e-42
RAB5IF	1.75e-46	0.990189	0.441	0	5.91e-42
TM4SF1	1.76e-46	-0.864392	0.042	0.22	5.94e-42
RPL7	4.17e-46	0.882458	0.938	0.79	1.41e-41
MT-CO2	7.25e-46	1.07867	0.935	0.769	2.45e-41
GZMB	8.31e-46	-0.636068	0.013	0.119	2.81e-41
ANGPTL4	1.25e-45	-1.55615	0.178	0.468	4.23e-41
CLNS1A	1.64e-45	1.35973	0.608	0.2	5.55e-41
ANAPC11	2.06e-45	1.10006	0.735	0.376	6.96e-41
PRDX6	2.23e-45	1.09285	0.826	0.549	7.54e-41
CREB3L1	2.98e-45	1.2652	0.5	0.071	1.01e-40
NGFR	4.74e-45	-0.62888	0.033	0.19	1.6e-40
LGALS1	1e-44	1.05077	0.945	0.834	3.38e-40
BRK1	1.03e-44	1.31089	0.774	0.478	3.48e-40
SRP72	1.55e-44	1.71763	0.667	0.292	5.26e-40
TENT5A	1.89e-44	1.08576	0.427	0	6.38e-40
PPP1CA	2.53e-44	1.04627	0.623	0.21	8.54e-40
NFATC2	3.05e-44	-0.718825	0.051	0.237	1.03e-39
RPSA	3.66e-44	0.799399	0.926	0.78	1.24e-39
CEBPB	3.98e-44	-1.92277	0.615	0.753	1.35e-39
LHFPL6	7.15e-44	-1.39414	0.257	0.559	2.42e-39
THUMPD3-AS1	8.42e-44	0.980645	0.423	0	2.85e-39
EIF3H	1.06e-43	1.07631	0.755	0.41	3.58e-39
AMD1	2.35e-43	-1.57244	0.342	0.603	7.93e-39
YBX1	2.72e-43	0.906857	0.928	0.736	9.2e-39
FOSB	1.84e-42	-1.94421	0.611	0.773	6.21e-38
PARM1	2.38e-42	-0.413126	0.013	0.115	8.06e-38
IL6ST	2.99e-42	-1.48513	0.288	0.566	1.01e-37
FST	3.88e-42	-1.27051	0.074	0.285	1.31e-37
PRDX4	5.94e-42	1.16124	0.751	0.447	2.01e-37
MTDH	9.46e-42	1.3444	0.746	0.437	3.2e-37
RBX1	9.68e-42	0.998539	0.766	0.464	3.27e-37
SLC7A2	1.24e-41	-0.956729	0.088	0.308	4.21e-37
SH3BGRL3	1.25e-41	1.11203	0.832	0.464	4.22e-37
GSTP1	1.29e-41	0.993027	0.848	0.603	4.37e-37
FMOD	1.68e-41	-1.48452	0.061	0.251	5.68e-37
TUBB	2.02e-41	1.18072	0.804	0.492	6.84e-37
CFH	2.79e-41	-1.46924	0.254	0.539	9.42e-37
RPL29	4.23e-41	0.60253	0.96	0.888	1.43e-36
ACP1	5.34e-41	0.989406	0.605	0.203	1.81e-36
OTUD6B-AS1	6.64e-41	0.861771	0.402	0	2.25e-36
PHPT1	6.76e-41	0.97635	0.715	0.353	2.29e-36
DAD1	7.23e-41	1.07874	0.773	0.468	2.44e-36
OSTC	8.33e-41	1.0835	0.775	0.481	2.82e-36
SNRPC	1.1e-40	1.18012	0.618	0.214	3.72e-36
TXNL4A	1.63e-40	0.932297	0.602	0.2	5.52e-36
B2M	1.93e-40	-0.757878	0.955	0.973	6.54e-36
SDC2	2.16e-40	1.24183	0.684	0.305	7.31e-36
VIM	2.23e-40	-0.835446	0.973	0.99	7.53e-36
BSG	2.32e-40	1.08453	0.707	0.363	7.84e-36
CCDC167	2.45e-40	1.1098	0.482	0.088	8.29e-36
RARRES2	2.57e-40	-1.00874	0.116	0.359	8.68e-36
GADD45A	3.25e-40	-1.59088	0.287	0.553	1.1e-35
AP2S1	3.99e-40	1.0379	0.69	0.315	1.35e-35
PTGER4	4.69e-40	-0.548466	0.036	0.19	1.58e-35
CCT8	5.64e-40	0.979298	0.65	0.268	1.91e-35
RPS7	5.74e-40	0.711753	0.951	0.895	1.94e-35
JTB	8.59e-40	1.07116	0.727	0.393	2.91e-35
CCT5	9.3e-40	0.953491	0.645	0.268	3.15e-35
NDUFB9	1.1e-39	1.08426	0.659	0.302	3.7e-35
SSR4	1.23e-39	0.974019	0.807	0.505	4.15e-35
PSMA7	1.31e-39	1.0487	0.82	0.576	4.44e-35
AC058791.1	1.37e-39	-1.00719	0.082	0.292	4.63e-35
AKR1C1	1.4e-39	-0.561506	0.02	0.139	4.75e-35
RAB13	1.5e-39	0.942227	0.684	0.292	5.08e-35
NEDD8	3.16e-39	0.99119	0.765	0.464	1.07e-34
ACTG1	5.11e-39	0.879457	0.946	0.895	1.73e-34
PFN2	6.22e-39	0.924064	0.524	0.115	2.1e-34
ATP6V1G1	6.27e-39	0.844278	0.795	0.495	2.12e-34
PHB	6.79e-39	0.880625	0.645	0.261	2.3e-34
ERH	9.82e-39	0.905272	0.771	0.488	3.32e-34
CST7	1.32e-38	-0.486087	0.02	0.139	4.46e-34
SNU13	1.59e-38	0.936163	0.742	0.42	5.36e-34
ABCA10	1.86e-38	-0.365818	0.007	0.081	6.29e-34
TIPARP	1.93e-38	-1.56368	0.227	0.488	6.54e-34
BASP1	2.21e-38	1.18824	0.59	0.193	7.47e-34
CADM1	2.35e-38	0.944706	0.578	0.159	7.96e-34
EGLN2	3.19e-38	-0.483376	0.027	0.159	1.08e-33
HMGN1	3.37e-38	0.999344	0.761	0.454	1.14e-33
SRGN	3.45e-38	-1.30625	0.284	0.586	1.17e-33
CACYBP	3.6e-38	1.4678	0.702	0.346	1.22e-33
HSBP1	5.2e-38	1.03439	0.743	0.417	1.76e-33
MRPL27	6.18e-38	0.790227	0.579	0.183	2.09e-33
MRPL12	6.55e-38	0.901128	0.507	0.119	2.21e-33
PLPP3	7.04e-38	-1.37068	0.115	0.342	2.38e-33
PYCR1	8.3e-38	0.949178	0.461	0.081	2.81e-33
RAN	8.49e-38	1.00645	0.831	0.583	2.87e-33
DDX5	1.2e-37	-1.07818	0.803	0.854	4.06e-33
NDUFS6	1.77e-37	0.958536	0.695	0.332	5.98e-33
ECM2	2.11e-37	-0.774782	0.101	0.329	7.14e-33
WASF3	2.31e-37	-0.585226	0.043	0.2	7.82e-33
ARPC4	2.99e-37	0.965215	0.634	0.258	1.01e-32
TMEM176B	3.47e-37	-0.958071	0.125	0.366	1.17e-32
PARK7	3.6e-37	0.847857	0.83	0.576	1.22e-32
TRIM22	4.34e-37	-0.714783	0.066	0.254	1.47e-32
MRPL13	4.47e-37	0.931763	0.546	0.156	1.51e-32
CDK4	5.42e-37	1.67378	0.601	0.217	1.83e-32
COX5A	5.92e-37	0.804403	0.661	0.312	2e-32
EDF1	1.07e-36	0.824902	0.805	0.563	3.62e-32
P4HB	1.09e-36	1.06107	0.784	0.505	3.7e-32
COX7A2L	1.12e-36	0.912612	0.665	0.292	3.78e-32
PTX3	1.21e-36	-1.70478	0.131	0.366	4.09e-32
LY6E	1.25e-36	1.14694	0.73	0.427	4.23e-32
TMSB4X	2.88e-36	-0.942809	0.973	0.986	9.72e-32
RPL15	3.09e-36	0.578282	0.972	0.915	1.05e-31
STMN1	3.38e-36	1.36773	0.694	0.339	1.14e-31
MEF2C	3.71e-36	1.15472	0.585	0.207	1.25e-31
GADD45B	4.23e-36	-1.70446	0.694	0.803	1.43e-31
PDGFC	4.53e-36	1.49422	0.477	0.108	1.53e-31
RASD1	4.62e-36	-1.71445	0.303	0.563	1.56e-31
P4HA2	6.64e-36	1.00117	0.508	0.129	2.25e-31
HADH	6.76e-36	0.870062	0.462	0.085	2.29e-31
GFPT2	6.88e-36	-0.557272	0.043	0.2	2.33e-31
LY6K	7.23e-36	1.25005	0.426	0.044	2.44e-31
MLLT11	9.37e-36	1.12433	0.435	0.068	3.17e-31
CD69	1.03e-35	-0.388982	0.021	0.136	3.47e-31
SCRG1	1.08e-35	-2.19918	0.055	0.227	3.66e-31
COX8A	1.2e-35	0.8464	0.767	0.441	4.04e-31
GSN	1.93e-35	-1.26484	0.714	0.786	6.54e-31
ANP32B	2.25e-35	0.903532	0.674	0.329	7.6e-31
S100A10	2.65e-35	1.01664	0.866	0.617	8.97e-31
SOD3	2.69e-35	-1.32852	0.138	0.373	9.08e-31
RANBP1	2.86e-35	1.13249	0.679	0.342	9.68e-31
PSMD4	4.69e-35	0.815662	0.639	0.275	1.58e-30
MMP9	4.78e-35	2.80885	0.472	0.085	1.62e-30
SLC25A6	7.12e-35	0.887564	0.825	0.614	2.41e-30
SUMO2	7.81e-35	0.739853	0.876	0.722	2.64e-30
RHOC	8.61e-35	0.941978	0.75	0.464	2.91e-30
PPIA	8.69e-35	0.797472	0.903	0.746	2.94e-30
SNRPE	9.81e-35	0.947664	0.676	0.339	3.32e-30
HPF1	1.01e-34	1.27379	0.544	0.18	3.4e-30
THBS1	1.23e-34	-1.71242	0.159	0.4	4.15e-30
GLO1	1.39e-34	1.21486	0.615	0.251	4.69e-30
MFAP2	1.42e-34	1.31673	0.452	0.085	4.81e-30
MRPL20	1.47e-34	0.85443	0.644	0.298	4.98e-30
PEAR1	1.69e-34	-0.330865	0.013	0.105	5.72e-30
POLR2F	2.24e-34	0.646933	0.636	0.275	7.59e-30
TAGLN2	2.26e-34	1.01308	0.75	0.461	7.65e-30
C1orf43	2.86e-34	0.895135	0.628	0.298	9.68e-30
PSMC1	3.01e-34	0.899359	0.574	0.217	1.02e-29
CCDC3	3.79e-34	1.10096	0.428	0.058	1.28e-29
ENPEP	4.42e-34	-1.03699	0.071	0.254	1.49e-29
COMP	4.63e-34	-3.0742	0.033	0.166	1.57e-29
CCT6A	4.99e-34	0.756599	0.627	0.268	1.69e-29
HLA-E	5.07e-34	-1.51138	0.481	0.688	1.71e-29
CD24	5.14e-34	1.14124	0.398	0.037	1.74e-29
FKBP3	5.24e-34	0.607844	0.584	0.22	1.77e-29
ARHGDIB	8.03e-34	-0.641606	0.145	0.407	2.71e-29
PFDN2	8.05e-34	0.941978	0.709	0.393	2.72e-29
ZNF593	9.25e-34	0.761075	0.479	0.119	3.13e-29
NDUFS8	9.47e-34	0.753143	0.583	0.214	3.2e-29
DDT	1.14e-33	0.834807	0.639	0.278	3.84e-29
AKR1C2	1.33e-33	-0.400633	0.016	0.112	4.5e-29
RAMMET	1.55e-33	0.656054	0.347	0	5.23e-29
SLC25A39	1.71e-33	0.863306	0.456	0.098	5.79e-29
RPL7A	1.84e-33	0.531882	0.969	0.953	6.23e-29
ETS1	2.33e-33	-1.03691	0.134	0.359	7.88e-29
RPN2	2.8e-33	1.07052	0.697	0.41	9.46e-29
NUDT1	3.37e-33	1.19138	0.522	0.173	1.14e-28
GNG5	3.52e-33	0.782653	0.816	0.536	1.19e-28
ARPC3	3.78e-33	0.890787	0.813	0.536	1.28e-28
CBX3	5.18e-33	0.923621	0.675	0.339	1.75e-28
MRPS11	5.27e-33	0.681535	0.453	0.085	1.78e-28
PPID	5.29e-33	1.11603	0.485	0.129	1.79e-28
MDFI	8.74e-33	1.36815	0.655	0.308	2.96e-28
PGK1	1e-32	1.16079	0.725	0.414	3.39e-28
ZNF703	1.12e-32	-1.06913	0.136	0.356	3.8e-28
TXN2	1.43e-32	0.640613	0.588	0.231	4.84e-28
RUNX1	1.73e-32	-1.09311	0.223	0.471	5.84e-28
SELENOH	1.8e-32	0.878675	0.665	0.315	6.08e-28
PSMB7	1.89e-32	0.777113	0.607	0.258	6.38e-28
PDIA6	2.01e-32	0.9209	0.733	0.42	6.8e-28
TOMM22	2.25e-32	0.772561	0.578	0.217	7.6e-28
LMAN1	2.62e-32	0.914145	0.658	0.349	8.85e-28
SRSF9	2.62e-32	0.735446	0.738	0.434	8.86e-28
HEXIM1	2.62e-32	-1.13135	0.223	0.464	8.87e-28
TRBC2	3.02e-32	-0.425786	0.014	0.105	1.02e-27
KDELR3	3.15e-32	0.933494	0.505	0.142	1.07e-27
CLTA	3.43e-32	0.977164	0.736	0.431	1.16e-27
SEC13	4.55e-32	0.910749	0.532	0.183	1.54e-27
CSNK2B	4.61e-32	0.783183	0.671	0.353	1.56e-27
TIMM13	6.1e-32	0.780637	0.642	0.308	2.06e-27
MRPL51	9.78e-32	0.783414	0.72	0.393	3.31e-27
RPL11	9.89e-32	0.486369	0.972	0.969	3.34e-27
MRPS7	1e-31	0.793801	0.532	0.176	3.39e-27
NDUFAB1	1.01e-31	0.792278	0.659	0.322	3.41e-27
TUT4	1.04e-31	0.60603	0.332	0	3.53e-27
TMSB15A	2.1e-31	0.910812	0.337	0.007	7.11e-27
SP7	2.26e-31	0.911162	0.394	0.051	7.63e-27
COL1A1	2.59e-31	0.550201	0.861	0.647	8.77e-27
CXADR	3.21e-31	0.799115	0.328	0	1.08e-26
SNRPB	3.78e-31	0.965566	0.716	0.41	1.28e-26
HM13	4.63e-31	1.01891	0.572	0.251	1.57e-26
ZFAND5	4.88e-31	-1.3156	0.524	0.685	1.65e-26
LINC01268	5.1e-31	-0.348457	0.015	0.105	1.72e-26
UFC1	5.59e-31	0.852332	0.684	0.366	1.89e-26
PSMB3	6.43e-31	0.706705	0.686	0.356	2.17e-26
COL3A1	7.72e-31	-0.675647	0.5	0.759	2.61e-26
ATP6V1F	7.87e-31	0.711471	0.662	0.315	2.66e-26
SRD5A3	8.62e-31	0.856492	0.382	0.044	2.92e-26
ACTB	8.85e-31	0.643638	0.979	0.942	2.99e-26
PLRG1	8.91e-31	1.07551	0.466	0.125	3.01e-26
PSMB2	9.14e-31	0.863212	0.665	0.346	3.09e-26
PHF20L1	1.01e-30	0.752558	0.567	0.21	3.41e-26
RPS4Y1	1.07e-30	2.09017	0.324	0	3.63e-26
POLR2J3.1	1.07e-30	0.588596	0.324	0	3.63e-26
RNF7	1.19e-30	0.801233	0.709	0.39	4.02e-26
ARID5B	1.4e-30	-1.85071	0.415	0.603	4.72e-26
POLR2K	1.54e-30	0.700674	0.655	0.308	5.2e-26
CYBRD1	1.87e-30	-0.776436	0.197	0.441	6.32e-26
DCAF13	1.87e-30	0.797783	0.525	0.173	6.34e-26
TUFM	2.5e-30	0.8347	0.632	0.332	8.44e-26
MT-ND4	2.88e-30	0.746792	0.923	0.756	9.73e-26
LAMTOR2	2.94e-30	0.741387	0.597	0.234	9.93e-26
FBN1	3.09e-30	-0.983327	0.185	0.427	1.04e-25
TXNIP	3.71e-30	-1.65302	0.339	0.573	1.25e-25
SLC38A2	4.47e-30	-1.44834	0.461	0.634	1.51e-25
UCHL1	4.89e-30	1.07065	0.355	0.027	1.65e-25
CFAP298	5.53e-30	0.593206	0.318	0	1.87e-25
PLSCR4	6.96e-30	-0.634237	0.06	0.22	2.35e-25
IDH2	7.16e-30	0.780103	0.455	0.115	2.42e-25
NDUFS2	8.78e-30	0.695911	0.558	0.217	2.97e-25
ZC3H12A	9.08e-30	-0.746566	0.098	0.292	3.07e-25
TMEM176A	9.44e-30	-0.812008	0.092	0.281	3.19e-25
PRSS23	9.48e-30	-0.844897	0.173	0.424	3.21e-25
SERPINH1	9.71e-30	1.19574	0.753	0.515	3.28e-25
MDH2	1.09e-29	0.642769	0.601	0.251	3.7e-25
CTSC	1.29e-29	1.05311	0.557	0.207	4.37e-25
GADD45GIP1	1.43e-29	0.726125	0.646	0.325	4.84e-25
SCARA5	1.44e-29	-0.502319	0.04	0.176	4.86e-25
GPX7	1.6e-29	0.775714	0.468	0.129	5.4e-25
MGST2	2.65e-29	0.967619	0.412	0.085	8.96e-25
RPL32	2.72e-29	0.776539	0.975	0.959	9.18e-25
FAM96B	3.02e-29	0.696182	0.645	0.325	1.02e-24
ARHGAP6	3.22e-29	-0.358617	0.021	0.122	1.09e-24
RPS19BP1	3.3e-29	0.647163	0.65	0.325	1.12e-24
PLA2R1	3.46e-29	-0.548904	0.04	0.173	1.17e-24
PFN1	3.88e-29	0.723834	0.851	0.6	1.31e-24
SRM	4.29e-29	0.826339	0.6	0.264	1.45e-24
PSMD8	4.33e-29	0.65525	0.714	0.407	1.46e-24
PUF60	5.13e-29	0.746722	0.592	0.281	1.74e-24
BANF1	5.38e-29	0.6307	0.693	0.376	1.82e-24
NDUFS5	5.93e-29	0.643938	0.84	0.641	2.01e-24
MRPS21	6e-29	0.75924	0.686	0.373	2.03e-24
MZT2B	6.05e-29	0.763097	0.748	0.461	2.05e-24
UQCR10	6.63e-29	0.821137	0.73	0.424	2.24e-24
HSPB11	7.52e-29	0.855777	0.548	0.217	2.54e-24
IGHM	9.07e-29	-0.410681	0.015	0.102	3.07e-24
SDHC	9.64e-29	0.562852	0.586	0.244	3.26e-24
CPVL	1.05e-28	0.661809	0.327	0.014	3.54e-24
PSMA3-AS1	1.05e-28	0.59013	0.307	0	3.57e-24
NPW	1.19e-28	1.28624	0.317	0.007	4.02e-24
ST13	1.34e-28	0.753175	0.746	0.444	4.52e-24
EMP2	1.36e-28	-1.07913	0.443	0.624	4.61e-24
HIST1H1C	1.37e-28	1.24412	0.499	0.176	4.63e-24
NRXN2	1.43e-28	-0.345552	0.024	0.129	4.83e-24
SDF2L1	1.45e-28	0.816746	0.479	0.146	4.9e-24
SYNPO	1.54e-28	-0.286196	0.02	0.119	5.19e-24
MRPS34	1.55e-28	0.786806	0.543	0.217	5.24e-24
RNASEH2B	1.61e-28	0.742641	0.424	0.095	5.44e-24
CYC1	1.75e-28	0.798187	0.597	0.285	5.92e-24
KIAA0040	1.83e-28	-0.573074	0.071	0.241	6.18e-24
UBE2Q1	1.93e-28	0.68784	0.471	0.139	6.52e-24
TMEM208	1.98e-28	0.729519	0.561	0.231	6.71e-24
NAXE	2.06e-28	0.7142	0.487	0.149	6.98e-24
LRRFIP2	2.41e-28	1.06245	0.503	0.19	8.15e-24
C14orf119	2.76e-28	0.689758	0.484	0.146	9.34e-24
SNRPD3	3.32e-28	0.69023	0.661	0.359	1.12e-23
SSNA1	3.47e-28	0.676323	0.528	0.19	1.17e-23
NDUFB11	3.6e-28	0.666723	0.738	0.475	1.22e-23
PLA2G2A	3.63e-28	-1.59515	0.011	0.085	1.23e-23
SNAI2	4.01e-28	-1.33162	0.276	0.505	1.36e-23
CA3	4.39e-28	1.41696	0.308	0.003	1.48e-23
TINAGL1	4.5e-28	-0.810499	0.049	0.193	1.52e-23
FAM49B	4.66e-28	0.802599	0.463	0.136	1.58e-23
XRCC6	4.67e-28	0.718839	0.671	0.386	1.58e-23
STEAP4	5.12e-28	-0.982146	0.049	0.193	1.73e-23
C9orf16	5.82e-28	0.774408	0.601	0.271	1.97e-23
DYNLRB1	6.17e-28	0.910145	0.654	0.363	2.09e-23
MRPS14	6.83e-28	0.717364	0.476	0.132	2.31e-23
GGH	6.99e-28	0.964722	0.374	0.064	2.36e-23
C19orf53	7.19e-28	0.60008	0.69	0.393	2.43e-23
APRT	7.71e-28	0.789654	0.663	0.336	2.61e-23
ILF2	1.1e-27	0.791253	0.685	0.4	3.72e-23
JAGN1	1.27e-27	0.630664	0.448	0.122	4.28e-23
TPM3	1.36e-27	0.750212	0.657	0.342	4.58e-23
RPS2	1.4e-27	0.554382	0.979	0.925	4.74e-23
PRELID1	1.52e-27	0.732322	0.663	0.332	5.14e-23
NDUFA8	1.78e-27	0.684255	0.553	0.22	6.03e-23
DNM3OS	1.95e-27	0.622118	0.296	0	6.6e-23
NES	2.01e-27	0.886102	0.412	0.088	6.81e-23
CUTA	2.15e-27	0.747227	0.668	0.363	7.27e-23
PDGFRB	2.17e-27	-0.881475	0.179	0.41	7.33e-23
ADH1C	2.18e-27	-0.259602	0.004	0.054	7.37e-23
AK2	2.53e-27	0.47728	0.512	0.176	8.55e-23
SMDT1	2.53e-27	0.75816	0.582	0.264	8.57e-23
ID2	2.64e-27	-1.90617	0.529	0.671	8.91e-23
MRPL52	2.85e-27	0.846491	0.541	0.234	9.64e-23
CD247	3.48e-27	-0.271575	0.011	0.085	1.18e-22
MED8	3.78e-27	0.682417	0.435	0.115	1.28e-22
RHBDL2	4.08e-27	0.85603	0.324	0.024	1.38e-22
CPNE1	4.32e-27	0.706428	0.469	0.156	1.46e-22
RPS17	4.48e-27	-1.06563	0.532	0.688	1.51e-22
TRBC1	4.53e-27	-0.468831	0.012	0.088	1.53e-22
NFKBIA	4.93e-27	-0.860512	0.608	0.763	1.67e-22
CARHSP1	5.03e-27	0.521098	0.502	0.156	1.7e-22
SNRPD1	5.49e-27	0.713546	0.621	0.319	1.86e-22
FIP1L1	5.91e-27	0.79375	0.487	0.169	2e-22
MIR181A1HG	5.99e-27	0.584992	0.333	0.027	2.03e-22
RAD21	6.09e-27	0.76728	0.561	0.234	2.06e-22
SCAND1	6.32e-27	0.69432	0.632	0.319	2.14e-22
ELL2	8.23e-27	-1.32766	0.248	0.458	2.78e-22
HLA-C	8.27e-27	-0.77438	0.768	0.837	2.8e-22
MRPL57	9.31e-27	0.746938	0.54	0.224	3.15e-22
HNRNPR	1e-26	0.699289	0.635	0.329	3.38e-22
GTF3A	1.05e-26	0.756506	0.567	0.241	3.54e-22
SERPINB6	1.08e-26	0.584559	0.556	0.224	3.65e-22
EIF3D	1.17e-26	0.661101	0.644	0.325	3.96e-22
SEC11A	1.2e-26	0.703179	0.767	0.502	4.06e-22
SSR3	1.24e-26	0.673402	0.712	0.39	4.18e-22
SF3B6	1.27e-26	0.710686	0.739	0.447	4.29e-22
SPSB1	1.69e-26	-0.649795	0.066	0.224	5.71e-22
KLHL21	1.74e-26	-0.762447	0.088	0.261	5.88e-22
DCTN2	1.78e-26	1.07102	0.57	0.251	6e-22
NOTCH3	1.84e-26	-1.11541	0.167	0.373	6.21e-22
LMO7	1.88e-26	0.718	0.442	0.122	6.35e-22
ZNF706	1.89e-26	0.707803	0.665	0.349	6.38e-22
ARF3	2.6e-26	0.730909	0.456	0.136	8.8e-22
ENY2	2.66e-26	0.685634	0.759	0.498	9e-22
MTCH2	2.87e-26	0.688369	0.401	0.088	9.72e-22
STOML2	3.01e-26	0.548106	0.568	0.237	1.02e-21
PSMA5	3.07e-26	0.632637	0.587	0.268	1.04e-21
SERBP1	3.21e-26	0.699444	0.774	0.539	1.09e-21
RPL13	3.27e-26	0.501435	0.987	0.966	1.1e-21
PPAT	3.64e-26	1.02453	0.35	0.054	1.23e-21
SNRNP40	5.32e-26	0.566507	0.398	0.085	1.8e-21
TSTA3	5.55e-26	0.742435	0.4	0.102	1.88e-21
HPCAL1	6.15e-26	0.714577	0.429	0.115	2.08e-21
DBI	6.36e-26	0.807295	0.771	0.468	2.15e-21
HACD3	6.69e-26	0.756511	0.553	0.258	2.26e-21
RAB32	6.78e-26	0.680587	0.41	0.098	2.29e-21
LSM2	7.32e-26	0.587659	0.554	0.237	2.48e-21
MIR22HG	7.43e-26	-1.10903	0.197	0.414	2.51e-21
GSTM3	8.57e-26	0.796194	0.562	0.241	2.9e-21
CES1	8.76e-26	-0.500507	0.034	0.149	2.96e-21
DCXR	8.94e-26	0.638474	0.529	0.203	3.02e-21
EPRS	1.05e-25	0.656515	0.441	0.132	3.54e-21
KIFAP3	1.14e-25	0.741525	0.429	0.115	3.87e-21
AP002884.1	1.27e-25	0.706761	0.28	0	4.3e-21
COPB2	1.35e-25	0.686439	0.545	0.237	4.57e-21
RPL18	1.35e-25	0.487051	0.951	0.912	4.57e-21
CKB	1.4e-25	0.951949	0.584	0.258	4.72e-21
MIEN1	1.74e-25	0.527289	0.435	0.112	5.89e-21
PPM1G	1.79e-25	0.704933	0.529	0.217	6.05e-21
NOP10	2.06e-25	0.56872	0.65	0.325	6.98e-21
COPZ1	2.08e-25	0.60217	0.558	0.234	7.05e-21
NUCB2	2.27e-25	0.719805	0.603	0.275	7.68e-21
PKM	2.33e-25	0.925806	0.742	0.447	7.89e-21
COPE	2.55e-25	0.660729	0.69	0.39	8.61e-21
CYBC1	2.56e-25	0.517245	0.277	0	8.64e-21
TBCA	2.57e-25	0.674187	0.728	0.468	8.69e-21
MYDGF	2.71e-25	0.749634	0.698	0.407	9.15e-21
MRPS12	2.75e-25	0.59552	0.446	0.136	9.29e-21
TEN1	3.25e-25	0.511546	0.28	0.003	1.1e-20
MPST	3.74e-25	0.586799	0.48	0.169	1.27e-20
UQCRFS1	3.82e-25	0.603809	0.538	0.224	1.29e-20
FDPS	4.15e-25	0.964879	0.57	0.278	1.4e-20
ANP32A	4.32e-25	0.553031	0.574	0.254	1.46e-20
GOLGA4	4.51e-25	1.23517	0.639	0.356	1.52e-20
MACO1	4.56e-25	0.485334	0.275	0	1.54e-20
AC013271.1	5.46e-25	-0.265032	0.007	0.064	1.85e-20
RPS5	6.07e-25	0.521252	0.918	0.847	2.05e-20
RPL12	6.34e-25	0.53528	0.951	0.892	2.14e-20
MRPL3	6.99e-25	0.630405	0.484	0.169	2.37e-20
PAPPA	7.47e-25	-0.952363	0.092	0.261	2.53e-20
QPCT	7.72e-25	0.809145	0.284	0.007	2.61e-20
GLDN	8.19e-25	-0.382082	0.032	0.142	2.77e-20
C1QBP	8.41e-25	0.579015	0.604	0.288	2.84e-20
MRPL15	8.62e-25	0.664033	0.433	0.125	2.91e-20
TMEM165	8.65e-25	0.786609	0.621	0.336	2.92e-20
TMEM101	8.94e-25	0.608328	0.389	0.095	3.02e-20
PTGDS	1.01e-24	-1.61418	0.139	0.336	3.4e-20
SNED1	1.02e-24	-0.286466	0.03	0.139	3.44e-20
PRDX1	1.05e-24	0.711769	0.865	0.692	3.54e-20
UQCC2	1.19e-24	0.726864	0.477	0.159	4.04e-20
ADAMTS1	1.49e-24	-1.54714	0.171	0.366	5.04e-20
GPRC5A	1.68e-24	-0.987441	0.086	0.247	5.7e-20
RPS3	1.79e-24	0.481845	0.962	0.919	6.07e-20
RAC1	1.98e-24	0.607991	0.856	0.627	6.68e-20
CHCHD2	2.07e-24	0.682193	0.879	0.732	6.99e-20
SLC7A5	2.11e-24	-0.825048	0.106	0.281	7.15e-20
LSM10	2.26e-24	0.55895	0.403	0.108	7.65e-20
SERF2	2.54e-24	0.519323	0.948	0.858	8.58e-20
SERP1	2.75e-24	0.627214	0.742	0.478	9.31e-20
WISP1	3.13e-24	0.851927	0.291	0.017	1.06e-19
APBB2	3.18e-24	-0.612228	0.094	0.264	1.07e-19
MRPS15	3.41e-24	0.513293	0.545	0.227	1.15e-19
SUCLG1	3.61e-24	0.565881	0.497	0.183	1.22e-19
EFEMP1	3.66e-24	-0.530505	0.081	0.244	1.24e-19
NDUFA11	3.86e-24	0.589377	0.714	0.41	1.31e-19
SASH1	4.08e-24	-0.855452	0.134	0.319	1.38e-19
PPP1R14A	4.08e-24	-0.760544	0.076	0.234	1.38e-19
CLCN3	4.4e-24	0.651485	0.361	0.064	1.49e-19
LRP12	4.43e-24	0.700387	0.345	0.058	1.5e-19
HAX1	4.51e-24	0.527298	0.528	0.217	1.52e-19
NDUFA12	5.31e-24	0.600121	0.62	0.312	1.8e-19
COA4	5.62e-24	0.610551	0.526	0.217	1.9e-19
LINC01549	6.72e-24	0.646931	0.264	0	2.27e-19
IFITM2	7.06e-24	-1.18046	0.536	0.695	2.39e-19
RTRAF	7.06e-24	0.544625	0.692	0.431	2.39e-19
MZT2A	7.59e-24	0.627413	0.573	0.268	2.57e-19
MSMO1	7.94e-24	1.07565	0.369	0.092	2.68e-19
BTF3L4	8.46e-24	0.52398	0.547	0.234	2.86e-19
SQLE	8.69e-24	0.738518	0.367	0.078	2.94e-19
RAB4B	9.98e-24	-0.253301	0.017	0.098	3.37e-19
CRTAC1	1.12e-23	-0.25336	0.008	0.068	3.8e-19
OGA	1.22e-23	0.456944	0.262	0	4.11e-19
CSTB	1.39e-23	0.676777	0.724	0.397	4.71e-19
RPL37	1.52e-23	-0.607866	0.944	0.98	5.15e-19
ABRACL	1.61e-23	0.636401	0.391	0.102	5.44e-19
PLEKHH2	1.91e-23	-0.551344	0.079	0.237	6.45e-19
TRMT112	1.93e-23	0.723289	0.728	0.468	6.52e-19
PRRC2C	2.05e-23	0.744187	0.709	0.471	6.93e-19
NUDC	2.45e-23	0.633413	0.637	0.353	8.3e-19
FSTL1	2.45e-23	-1.03004	0.402	0.597	8.3e-19
JMJD1C	2.61e-23	-1.3993	0.358	0.525	8.82e-19
GFRA1	2.69e-23	-0.333519	0.018	0.102	9.1e-19
ATOX1	2.76e-23	0.621286	0.645	0.346	9.34e-19
SLC16A3	2.9e-23	0.980604	0.451	0.163	9.82e-19
HDGF	2.91e-23	0.664617	0.588	0.298	9.85e-19
CSRNP1	3.08e-23	-0.983893	0.215	0.41	1.04e-18
FKBP5	3.21e-23	-0.613001	0.206	0.414	1.09e-18
TMEM65	3.23e-23	0.543467	0.329	0.051	1.09e-18
IFITM3	3.24e-23	-0.869235	0.708	0.82	1.1e-18
EIF6	3.41e-23	0.63635	0.567	0.275	1.15e-18
CD276	3.56e-23	0.622462	0.416	0.122	1.2e-18
LAG3	3.56e-23	-0.256605	0.023	0.115	1.2e-18
POMP	3.75e-23	0.639699	0.747	0.475	1.27e-18
STOM	3.97e-23	-1.03246	0.222	0.431	1.34e-18
DDX3X	4.04e-23	-1.34284	0.546	0.647	1.37e-18
RALA	4.43e-23	0.499804	0.48	0.173	1.5e-18
APH1A	4.57e-23	0.565337	0.534	0.231	1.55e-18
COX5B	4.57e-23	0.659653	0.749	0.502	1.55e-18
VDAC1	4.96e-23	0.561157	0.624	0.325	1.68e-18
SIVA1	5.02e-23	0.779958	0.633	0.373	1.7e-18
AC027031.2	5.42e-23	0.578142	0.32	0.044	1.83e-18
HINT1	5.82e-23	0.708881	0.782	0.536	1.97e-18
CENPX	5.92e-23	0.645341	0.484	0.183	2e-18
HRAS	6.46e-23	0.462858	0.402	0.108	2.18e-18
PSMB4	7.15e-23	0.669775	0.599	0.315	2.42e-18
CRIP1	8.14e-23	-0.845961	0.164	0.369	2.75e-18
AGTR1	8.18e-23	-0.404031	0.031	0.136	2.77e-18
PGAM1	8.22e-23	0.543009	0.698	0.414	2.78e-18
APCDD1	9.03e-23	0.637443	0.332	0.054	3.06e-18
FKBP1A	9.15e-23	0.560327	0.718	0.434	3.09e-18
TNFAIP6	9.49e-23	-1.34403	0.165	0.366	3.21e-18
CD302	1e-22	-0.467579	0.087	0.247	3.39e-18
TMEM167A	1.15e-22	0.620764	0.616	0.322	3.9e-18
ZNF503	1.16e-22	-1.39122	0.289	0.468	3.91e-18
ACO2	1.2e-22	0.499639	0.389	0.098	4.06e-18
FAM180A	1.27e-22	-0.25608	0.011	0.078	4.29e-18
MYC	1.43e-22	-1.91317	0.42	0.563	4.85e-18
NUDT14	1.6e-22	0.590292	0.296	0.034	5.43e-18
ERI3	1.68e-22	0.440722	0.416	0.119	5.68e-18
MEAF6	1.74e-22	0.451244	0.469	0.163	5.88e-18
FGD5-AS1	1.87e-22	0.500941	0.25	0	6.34e-18
MYLIP	1.9e-22	-1.11996	0.228	0.42	6.42e-18
HMGB3	1.93e-22	0.767395	0.315	0.047	6.54e-18
GUCY1A1	2.04e-22	0.698274	0.25	0	6.88e-18
EIF3I	2.04e-22	0.562936	0.675	0.41	6.9e-18
PRDX5	2.11e-22	0.683727	0.715	0.454	7.14e-18
ATP6V1C1	2.18e-22	0.561925	0.33	0.051	7.38e-18
GNAI1	2.25e-22	0.558265	0.437	0.132	7.61e-18
PIGT	2.32e-22	0.609531	0.551	0.254	7.84e-18
XRCC5	2.57e-22	0.621273	0.635	0.353	8.68e-18
RPS19	2.66e-22	0.445149	0.966	0.895	8.98e-18
EMC3	3.08e-22	0.539733	0.549	0.247	1.04e-17
CD3D	3.1e-22	-0.401828	0.019	0.102	1.05e-17
PIN1	3.33e-22	0.520049	0.467	0.166	1.12e-17
SMIM10L1	3.73e-22	0.705823	0.393	0.112	1.26e-17
STK17B	3.74e-22	-1.05891	0.21	0.4	1.26e-17
AKNA	3.76e-22	-0.545644	0.047	0.169	1.27e-17
MAP1LC3B	3.86e-22	-1.26823	0.627	0.695	1.31e-17
NIFK	3.94e-22	0.602886	0.453	0.166	1.33e-17
NTMT1	3.97e-22	0.522659	0.423	0.142	1.34e-17
ERP29	4.29e-22	0.580814	0.623	0.332	1.45e-17
COA3	4.29e-22	0.575754	0.443	0.146	1.45e-17
DUSP5	4.34e-22	-1.04371	0.166	0.356	1.47e-17
PDHA1	4.56e-22	0.600531	0.449	0.166	1.54e-17
SSRP1	4.58e-22	0.592681	0.418	0.139	1.55e-17
PER3	4.9e-22	-0.591997	0.077	0.227	1.66e-17
TMA16	4.91e-22	0.632807	0.404	0.125	1.66e-17
UQCRC1	5.13e-22	0.516206	0.464	0.176	1.73e-17
VDAC2	5.36e-22	0.604803	0.678	0.397	1.81e-17
RTCB	5.43e-22	0.515218	0.408	0.125	1.84e-17
APOPT1	5.47e-22	0.546658	0.5	0.203	1.85e-17
MMP3	5.72e-22	-1.37227	0.005	0.051	1.94e-17
ASAP1	5.74e-22	0.691475	0.454	0.173	1.94e-17
GOLGA8A	6.15e-22	-0.381522	0.05	0.176	2.08e-17
LSM3	6.4e-22	0.497153	0.608	0.322	2.16e-17
APEX1	7.16e-22	0.668681	0.611	0.342	2.42e-17
HLA-A	7.22e-22	-0.810223	0.79	0.814	2.44e-17
SEC61B	7.43e-22	0.650068	0.798	0.593	2.51e-17
COX6C	7.74e-22	0.558801	0.836	0.675	2.62e-17
ACTA2	8.37e-22	-1.20469	0.151	0.339	2.83e-17
PSMD7	8.65e-22	0.578781	0.593	0.302	2.93e-17
SLC25A3	8.87e-22	0.629173	0.816	0.634	3e-17
CCT7	8.92e-22	0.523908	0.619	0.339	3.02e-17
DYNLL1	9.64e-22	0.515902	0.901	0.78	3.26e-17
DPM2	9.75e-22	0.458775	0.391	0.115	3.3e-17
NDRG2	1.1e-21	-0.806982	0.143	0.329	3.71e-17
RNF181	1.11e-21	0.526417	0.545	0.258	3.76e-17
TXNDC17	1.27e-21	0.466244	0.535	0.237	4.29e-17
BAG2	1.3e-21	0.490784	0.352	0.078	4.38e-17
POLD2	1.38e-21	0.58255	0.452	0.166	4.68e-17
CRIM1	1.45e-21	-0.577956	0.114	0.285	4.9e-17
COX4I1	1.54e-21	0.545176	0.834	0.624	5.22e-17
MRPL41	1.57e-21	0.639117	0.575	0.295	5.29e-17
LSM4	1.58e-21	0.613703	0.486	0.2	5.33e-17
CNN3	1.59e-21	0.62928	0.714	0.437	5.39e-17
NDUFV2	1.65e-21	0.77497	0.639	0.369	5.58e-17
BMP4	1.7e-21	0.527445	0.309	0.044	5.75e-17
CEMIP2	1.82e-21	0.464397	0.241	0	6.14e-17
SRPK1	1.96e-21	0.773117	0.349	0.081	6.64e-17
PAFAH1B3	2.02e-21	0.605346	0.308	0.051	6.84e-17
PPT1	2.15e-21	0.446543	0.489	0.203	7.26e-17
IRF1	2.16e-21	-1.41642	0.339	0.522	7.3e-17
RUNX2	2.22e-21	0.485834	0.569	0.271	7.49e-17
NUFIP2	2.25e-21	-1.11526	0.31	0.488	7.62e-17
OS9	2.36e-21	1.59266	0.649	0.342	7.97e-17
EIF4E2	2.42e-21	0.50772	0.462	0.173	8.2e-17
MRPL36	2.68e-21	0.602187	0.469	0.186	9.08e-17
TSFM	3.16e-21	0.879718	0.341	0.071	1.07e-16
TNS2	3.19e-21	-0.547134	0.115	0.288	1.08e-16
HIC1	3.19e-21	-0.453281	0.053	0.18	1.08e-16
ZBTB20	3.28e-21	-1.03056	0.366	0.546	1.11e-16
SRPRB	3.36e-21	0.507601	0.427	0.146	1.14e-16
EBNA1BP2	3.44e-21	0.45725	0.428	0.142	1.16e-16
PSMD3	3.57e-21	0.491594	0.446	0.159	1.21e-16
CINP	3.59e-21	0.440416	0.339	0.071	1.21e-16
HSPB2	3.6e-21	-0.597869	0.057	0.186	1.22e-16
GTF3C6	3.6e-21	0.349559	0.556	0.244	1.22e-16
H1F0	3.64e-21	0.69301	0.5	0.217	1.23e-16
NDUFS7	3.73e-21	0.503233	0.553	0.268	1.26e-16
TMEM14B	3.76e-21	0.464314	0.562	0.268	1.27e-16
CNTN1	3.89e-21	-0.417602	0.025	0.115	1.31e-16
NHP2	4.08e-21	0.582013	0.544	0.247	1.38e-16
LSM5	4.31e-21	0.636757	0.54	0.261	1.46e-16
DLX4	4.41e-21	0.521637	0.251	0.01	1.49e-16
MAD2L2	4.52e-21	0.562465	0.366	0.098	1.53e-16
CDH2	4.55e-21	0.640081	0.263	0.017	1.54e-16
COL5A2	4.6e-21	0.788096	0.666	0.4	1.56e-16
H2AFV	4.61e-21	0.711952	0.698	0.451	1.56e-16
FAM198B	4.79e-21	0.876658	0.297	0.044	1.62e-16
EIF4EBP1	5.05e-21	0.640814	0.47	0.176	1.71e-16
HSP90B1	5.26e-21	0.784943	0.793	0.597	1.78e-16
VPS72	5.52e-21	0.396777	0.381	0.108	1.87e-16
CAP1	5.65e-21	0.626635	0.621	0.329	1.91e-16
GPATCH4	6.53e-21	0.560509	0.363	0.095	2.21e-16
GUK1	7.07e-21	0.567085	0.761	0.495	2.39e-16
ADARB1	7.18e-21	-0.493008	0.09	0.247	2.43e-16
METTL26	7.23e-21	0.507614	0.517	0.231	2.44e-16
SNHG12	7.79e-21	0.469934	0.235	0	2.64e-16
GUSB	7.8e-21	0.682804	0.469	0.193	2.64e-16
SSBP1	7.88e-21	0.47203	0.647	0.369	2.67e-16
TECR	8.38e-21	0.55574	0.585	0.322	2.83e-16
DNAJA1	8.57e-21	-1.05665	0.803	0.841	2.9e-16
LSM1	8.91e-21	0.545289	0.439	0.156	3.01e-16
PAK1	8.92e-21	0.642283	0.33	0.064	3.02e-16
ELOVL3	9.13e-21	-0.297092	0.013	0.081	3.09e-16
RPS6KB2	9.73e-21	0.396971	0.299	0.047	3.29e-16
POLR2H	1.1e-20	0.489017	0.479	0.193	3.73e-16
TADA3	1.16e-20	0.572826	0.435	0.166	3.91e-16
SMARCB1	1.22e-20	0.471248	0.45	0.166	4.13e-16
ATXN10	1.26e-20	0.523889	0.462	0.183	4.25e-16
GZMK	1.31e-20	-0.647541	0.06	0.193	4.43e-16
ASPSCR1	1.33e-20	0.756756	0.35	0.088	4.5e-16
ARPC1A	1.37e-20	0.568353	0.505	0.22	4.64e-16
ILF3-DT	1.4e-20	0.417523	0.232	0	4.75e-16
SFRP4	1.45e-20	1.03046	0.331	0.068	4.89e-16
NT5C	1.46e-20	0.40261	0.473	0.183	4.95e-16
DERL1	1.47e-20	0.621595	0.539	0.264	4.96e-16
PTGS2	1.51e-20	-1.06184	0.072	0.214	5.1e-16
RAPGEF4	1.52e-20	-0.375746	0.019	0.098	5.15e-16
DNPH1	1.67e-20	0.56423	0.408	0.139	5.63e-16
PXMP2	1.81e-20	0.623922	0.374	0.112	6.13e-16
TMCO1	1.84e-20	0.551007	0.638	0.393	6.23e-16
SKA2	1.87e-20	0.58338	0.408	0.136	6.32e-16
CENPV	1.93e-20	0.429646	0.268	0.024	6.54e-16
GPX8	2.08e-20	0.51866	0.485	0.197	7.03e-16
WDR1	2.1e-20	0.402566	0.542	0.251	7.11e-16
AC118549.1	2.21e-20	0.412348	0.23	0	7.47e-16
IGFBP4	2.23e-20	-1.03069	0.251	0.451	7.53e-16
DHPS	2.29e-20	0.522807	0.417	0.146	7.74e-16
ERO1B	2.33e-20	-0.46068	0.066	0.2	7.87e-16
GHR	2.68e-20	-0.618039	0.106	0.264	9.06e-16
PER1	2.7e-20	-0.732116	0.146	0.322	9.14e-16
PRPF31	2.9e-20	0.528122	0.411	0.142	9.82e-16
EGR1	2.98e-20	-1.34895	0.627	0.712	1.01e-15
PSMB1	3.05e-20	0.583206	0.74	0.502	1.03e-15
MTX1	3.05e-20	0.508835	0.409	0.139	1.03e-15
C8orf76	3.07e-20	0.398619	0.289	0.037	1.04e-15
MRPL28	3.11e-20	0.538778	0.4	0.129	1.05e-15
PDE4B	3.25e-20	-0.50511	0.046	0.163	1.1e-15
PPIL1	3.37e-20	0.617148	0.296	0.044	1.14e-15
MTX2	3.4e-20	0.42	0.371	0.105	1.15e-15
PPIB	3.69e-20	0.744112	0.835	0.651	1.25e-15
SEC11C	3.69e-20	0.694416	0.325	0.071	1.25e-15
ENTR1	3.75e-20	0.417969	0.228	0	1.27e-15
TMEM160	4.1e-20	0.405856	0.458	0.176	1.39e-15
CD320	4.28e-20	0.451352	0.434	0.163	1.45e-15
AC027644.3	4.4e-20	0.451086	0.227	0	1.49e-15
C19orf24	4.53e-20	0.525257	0.416	0.153	1.53e-15
LSM7	4.77e-20	0.469978	0.647	0.359	1.61e-15
SUB1	4.86e-20	0.55492	0.824	0.617	1.64e-15
CTGF	5e-20	-1.8632	0.406	0.553	1.69e-15
NDUFB5	5.05e-20	0.509241	0.577	0.292	1.71e-15
RPL18A	5.11e-20	0.386537	0.959	0.898	1.73e-15
PRELP	5.14e-20	-0.97644	0.101	0.261	1.74e-15
TYMS	5.4e-20	1.02557	0.275	0.034	1.83e-15
GLRX5	5.41e-20	0.430231	0.585	0.292	1.83e-15
AUP1	5.53e-20	0.509081	0.529	0.251	1.87e-15
POLR2B	5.75e-20	0.858138	0.445	0.186	1.95e-15
GABPB1-AS1	5.88e-20	0.420463	0.226	0	1.99e-15
PRKDC	6.33e-20	0.586906	0.505	0.234	2.14e-15
ANXA5	6.89e-20	0.573512	0.835	0.62	2.33e-15
TMED9	7.36e-20	0.570958	0.64	0.346	2.49e-15
RIDA	7.37e-20	0.435819	0.297	0.047	2.49e-15
MUC20-OT1	7.46e-20	0.392674	0.225	0	2.52e-15
AP2M1	7.56e-20	0.474903	0.681	0.417	2.56e-15
AKR1A1	7.62e-20	0.567582	0.529	0.251	2.58e-15
CAPZB	8.08e-20	0.537589	0.689	0.407	2.73e-15
RRP7A	8.23e-20	0.523904	0.342	0.081	2.78e-15
DCTN3	8.51e-20	0.442232	0.609	0.342	2.88e-15
PBX1	8.56e-20	0.563748	0.352	0.092	2.89e-15
MPLKIP	9.2e-20	0.47127	0.51	0.227	3.11e-15
POSTN	9.72e-20	1.50979	0.326	0.075	3.29e-15
MRPS23	1e-19	0.494145	0.41	0.139	3.39e-15
UBE2T	1.02e-19	0.671286	0.257	0.02	3.44e-15
PENK	1.06e-19	-0.823892	0.009	0.064	3.58e-15
MRPL9	1.09e-19	0.342136	0.405	0.136	3.68e-15
CALU	1.15e-19	0.695831	0.655	0.39	3.88e-15
DAP3	1.23e-19	0.397695	0.44	0.169	4.17e-15
ZSCAN16-AS1	1.26e-19	0.448292	0.223	0	4.26e-15
H2AFY	1.31e-19	0.658319	0.508	0.234	4.42e-15
PLOD2	1.36e-19	0.56092	0.593	0.305	4.6e-15
DTYMK	1.39e-19	0.566451	0.329	0.078	4.72e-15
PIGC	1.45e-19	0.551223	0.382	0.122	4.91e-15
CFL2	1.46e-19	0.459726	0.381	0.122	4.95e-15
HILPDA	1.47e-19	0.730625	0.327	0.075	4.97e-15
LRRC59	1.49e-19	0.558892	0.52	0.247	5.05e-15
RXYLT1	1.51e-19	0.451255	0.222	0	5.12e-15
HSPA5	1.64e-19	1.28715	0.755	0.573	5.54e-15
NDUFAF8	1.66e-19	0.51945	0.54	0.258	5.61e-15
PCDH7	1.82e-19	0.382675	0.238	0.01	6.14e-15
MCTS1	1.83e-19	0.492932	0.44	0.18	6.19e-15
RASSF8-AS1	1.87e-19	0.411904	0.221	0	6.32e-15
RPL19	1.89e-19	0.337478	0.966	0.942	6.38e-15
NUTM2B-AS1	2.02e-19	0.392885	0.221	0	6.83e-15
SNRPA1	2.02e-19	0.62252	0.442	0.176	6.83e-15
SAMD11	2.16e-19	0.631718	0.376	0.122	7.29e-15
ODR4	2.18e-19	0.368833	0.22	0	7.39e-15
PIK3R1	2.27e-19	-1.13335	0.314	0.481	7.67e-15
SUPT16H	2.28e-19	0.566411	0.434	0.163	7.7e-15
FAAP20	2.31e-19	0.551457	0.548	0.268	7.82e-15
GUCY1B1	2.42e-19	0.552401	0.22	0	8.2e-15
SMIM37	2.55e-19	0.513685	0.22	0	8.64e-15
ALG3	2.57e-19	0.352827	0.329	0.081	8.7e-15
NUTF2	2.74e-19	0.46115	0.465	0.19	9.28e-15
TMED10	2.81e-19	0.539573	0.666	0.386	9.51e-15
TTC3	2.85e-19	0.641364	0.637	0.369	9.62e-15
AHCY	2.93e-19	0.538611	0.372	0.115	9.92e-15
NDUFC2	2.97e-19	0.476022	0.712	0.464	1e-14
ID3	3.15e-19	0.637975	0.808	0.569	1.06e-14
MAN1A2	3.47e-19	0.386617	0.428	0.153	1.17e-14
CNPY3	3.49e-19	0.47595	0.366	0.105	1.18e-14
TNFAIP3	3.56e-19	-0.779803	0.122	0.292	1.2e-14
ACADM	3.56e-19	0.42011	0.374	0.108	1.2e-14
RCOR2	3.56e-19	0.512469	0.237	0.014	1.2e-14
MIA2	3.68e-19	0.373538	0.218	0	1.24e-14
MPC2	3.9e-19	0.563509	0.584	0.325	1.32e-14
TALDO1	3.96e-19	0.590407	0.617	0.346	1.34e-14
TMEM173	3.96e-19	-0.591497	0.141	0.315	1.34e-14
ERGIC3	4.12e-19	0.385908	0.593	0.319	1.39e-14
PNRC1	4.19e-19	-0.869014	0.61	0.688	1.42e-14
RAE1	4.37e-19	0.386996	0.259	0.027	1.48e-14
PTGES	4.38e-19	0.648456	0.296	0.054	1.48e-14
PPP1R15A	4.71e-19	-1.20653	0.617	0.685	1.59e-14
MAGOHB	4.75e-19	0.538251	0.354	0.102	1.6e-14
RRP36	4.84e-19	0.400044	0.348	0.092	1.64e-14
KRT10	4.9e-19	0.583672	0.726	0.498	1.66e-14
UQCC3	5.1e-19	0.429532	0.412	0.146	1.73e-14
CD6	5.18e-19	-0.280213	0.012	0.075	1.75e-14
MANF	5.47e-19	0.502094	0.57	0.295	1.85e-14
UBE2M	5.8e-19	0.440859	0.564	0.292	1.96e-14
LAMTOR5	5.86e-19	0.510287	0.701	0.468	1.98e-14
GLRB	6.49e-19	0.586412	0.244	0.02	2.19e-14
PSMB6	6.83e-19	0.486752	0.664	0.407	2.31e-14
DLX3	6.86e-19	0.421634	0.26	0.027	2.32e-14
SNRPB2	6.88e-19	0.459147	0.625	0.366	2.33e-14
ACVRL1	8.23e-19	-0.296785	0.033	0.129	2.78e-14
PFDN4	8.44e-19	0.470461	0.487	0.214	2.85e-14
RPL17	8.66e-19	-1.00347	0.543	0.641	2.93e-14
RUVBL1	9e-19	0.408902	0.315	0.071	3.04e-14
MIR222HG	9.56e-19	-1.08473	0.106	0.258	3.23e-14
LAMTOR1	9.79e-19	0.494741	0.605	0.332	3.31e-14
HSD17B10	1.01e-18	0.51925	0.482	0.227	3.41e-14
PRMT1	1.07e-18	0.384661	0.586	0.315	3.62e-14
MRPS33	1.07e-18	0.545826	0.438	0.169	3.63e-14
MOSMO	1.12e-18	0.394199	0.213	0	3.78e-14
PRAME	1.15e-18	0.533261	0.213	0	3.88e-14
MARCKSL1	1.16e-18	0.643152	0.698	0.485	3.94e-14
THAP9-AS1	1.18e-18	0.389222	0.213	0	3.98e-14
LPL	1.22e-18	-1.06004	0.162	0.332	4.11e-14
SNX6	1.22e-18	0.587552	0.569	0.285	4.13e-14
SFRP2	1.24e-18	1.54136	0.213	0	4.19e-14
RTCA	1.27e-18	0.373834	0.364	0.102	4.3e-14
LRP1	1.28e-18	-1.07873	0.373	0.532	4.34e-14
SIKE1	1.29e-18	0.586057	0.361	0.105	4.36e-14
EIF3M	1.29e-18	0.538936	0.56	0.298	4.37e-14
SLC35B1	1.3e-18	0.524967	0.427	0.166	4.4e-14
MRPL54	1.34e-18	0.5135	0.432	0.163	4.54e-14
FADS1	1.45e-18	0.510595	0.328	0.081	4.9e-14
NDUFS3	1.45e-18	0.396408	0.454	0.186	4.9e-14
RPS29	1.47e-18	-0.618647	0.886	0.932	4.96e-14
TOMM40	1.52e-18	0.535046	0.422	0.159	5.15e-14
SGMS2	1.57e-18	0.936364	0.419	0.173	5.3e-14
HOMER2	1.74e-18	0.29486	0.248	0.02	5.88e-14
P4HA1	1.78e-18	0.637252	0.461	0.19	6e-14
VGLL4	1.79e-18	0.547439	0.595	0.329	6.06e-14
MT-CO3	1.85e-18	0.572086	0.943	0.766	6.26e-14
TKT	1.89e-18	0.667241	0.502	0.231	6.38e-14
RPS18	1.91e-18	0.305085	0.981	0.966	6.46e-14
IFI27	1.91e-18	1.51675	0.412	0.153	6.47e-14
MIF	2.07e-18	0.700981	0.645	0.376	6.99e-14
EEF1E1	2.24e-18	0.427524	0.364	0.108	7.58e-14
RER1	2.32e-18	0.584382	0.601	0.339	7.86e-14
MTCH1	2.36e-18	0.808315	0.675	0.417	7.98e-14
NUDT5	2.38e-18	0.460209	0.443	0.176	8.05e-14
BEX3	2.43e-18	0.513336	0.641	0.383	8.23e-14
ZFHX4	2.63e-18	0.457495	0.49	0.203	8.89e-14
TBC1D7	2.75e-18	0.400385	0.273	0.041	9.3e-14
MAFF	2.85e-18	-1.32506	0.316	0.481	9.65e-14
OST4	3.09e-18	0.481047	0.824	0.61	1.05e-13
UBE2V2	3.12e-18	0.468146	0.515	0.237	1.05e-13
AC010642.2	3.12e-18	0.36844	0.209	0	1.06e-13
RAC3	3.21e-18	0.452133	0.289	0.054	1.09e-13
PHOSPHO1	3.23e-18	0.681419	0.25	0.031	1.09e-13
N4BP2L1	3.29e-18	-0.392602	0.052	0.166	1.11e-13
TIMM17B	3.31e-18	0.40221	0.371	0.112	1.12e-13
CCNL1	3.55e-18	-1.16475	0.507	0.627	1.2e-13
COL6A2	3.61e-18	-0.536532	0.574	0.705	1.22e-13
RPA2	3.65e-18	0.474798	0.336	0.092	1.23e-13
SELENOP	4.26e-18	-0.987564	0.675	0.739	1.44e-13
NDUFB7	4.34e-18	0.477282	0.672	0.42	1.47e-13
TRAPPC1	4.44e-18	0.332659	0.49	0.21	1.5e-13
ACTR3	4.54e-18	0.505055	0.577	0.312	1.54e-13
FAT3	4.58e-18	0.531366	0.349	0.098	1.55e-13
ENSA	4.83e-18	0.458969	0.582	0.312	1.63e-13
COX6A1	4.93e-18	0.550265	0.757	0.539	1.67e-13
GPS1	5.07e-18	0.420813	0.376	0.125	1.71e-13
HDAC1	5.16e-18	0.350104	0.385	0.125	1.74e-13
MRPS10	5.61e-18	0.318121	0.382	0.122	1.9e-13
NFKB1	5.74e-18	-0.573111	0.104	0.254	1.94e-13
TYW3	5.76e-18	0.304112	0.354	0.112	1.95e-13
RAB2A	6.17e-18	0.557888	0.705	0.471	2.09e-13
H3F3B	6.35e-18	-0.563213	0.923	0.932	2.15e-13
UQCRB	6.39e-18	0.447314	0.833	0.654	2.16e-13
RPL26L1	6.49e-18	0.371097	0.442	0.183	2.2e-13
TRAPPC3	6.52e-18	0.483129	0.441	0.186	2.2e-13
EIF3B	7.01e-18	0.458735	0.498	0.231	2.37e-13
SUPT4H1	7.43e-18	0.48378	0.522	0.261	2.51e-13
TOMM20	7.6e-18	0.592301	0.705	0.471	2.57e-13
RPL10A	7.65e-18	0.388034	0.934	0.905	2.59e-13
ALYREF	7.75e-18	0.528802	0.448	0.193	2.62e-13
SGCB	8.36e-18	0.643691	0.569	0.322	2.83e-13
SSU72	8.65e-18	0.475973	0.553	0.298	2.92e-13
FKBP2	8.9e-18	0.590078	0.631	0.38	3.01e-13
PLS3	8.98e-18	0.443637	0.532	0.261	3.04e-13
PITPNA-AS1	9.08e-18	0.388909	0.204	0	3.07e-13
NDUFA6	9.55e-18	0.547233	0.585	0.325	3.23e-13
RPS8	9.67e-18	0.40448	0.961	0.932	3.27e-13
C7orf50	9.72e-18	0.397092	0.405	0.149	3.29e-13
COA6	9.73e-18	0.251311	0.396	0.136	3.29e-13
NELFE	1.02e-17	0.413152	0.476	0.217	3.45e-13
NFIL3	1.06e-17	-0.92946	0.252	0.42	3.6e-13
CILP2	1.1e-17	-0.652982	0.027	0.112	3.73e-13
NSMCE2	1.15e-17	0.461621	0.341	0.098	3.89e-13
SNAPIN	1.15e-17	0.319875	0.379	0.125	3.9e-13
RACK1	1.15e-17	0.635134	0.922	0.841	3.9e-13
KRAS	1.22e-17	0.586637	0.476	0.21	4.12e-13
MRPL17	1.24e-17	0.471575	0.391	0.146	4.2e-13
NCS1	1.27e-17	0.289222	0.34	0.095	4.3e-13
RNF2	1.4e-17	0.452067	0.29	0.061	4.74e-13
IMMT	1.41e-17	0.410151	0.357	0.108	4.77e-13
DPT	1.44e-17	0.845621	0.327	0.088	4.87e-13
POLR2G	1.47e-17	0.369109	0.504	0.234	4.97e-13
TMEM147	1.5e-17	0.452162	0.526	0.268	5.08e-13
ESF1	1.51e-17	0.292691	0.415	0.149	5.12e-13
POLR2E	1.53e-17	0.479665	0.544	0.268	5.16e-13
MATN3	1.54e-17	-1.03014	0.039	0.139	5.21e-13
SELENOF	1.58e-17	0.509252	0.661	0.424	5.34e-13
FIBP	1.59e-17	0.314336	0.461	0.21	5.36e-13
ACP5	1.61e-17	1.13637	0.286	0.058	5.46e-13
CLPP	1.65e-17	0.408013	0.423	0.173	5.59e-13
FXYD6	1.66e-17	0.44392	0.437	0.159	5.61e-13
PSMC5	1.69e-17	0.542158	0.603	0.346	5.7e-13
SVBP	1.7e-17	0.368704	0.367	0.112	5.74e-13
SERPINB9	2e-17	-0.363172	0.047	0.156	6.77e-13
TFPT	2.04e-17	0.374896	0.279	0.058	6.88e-13
AGT	2.11e-17	-1.12723	0.084	0.214	7.15e-13
BTF3	2.12e-17	0.459588	0.883	0.776	7.17e-13
NNT-AS1	2.14e-17	0.363155	0.2	0	7.24e-13
GRSF1	2.16e-17	0.453134	0.4	0.149	7.3e-13
TSG101	2.17e-17	0.387916	0.413	0.159	7.34e-13
ETFB	2.21e-17	0.427541	0.535	0.281	7.46e-13
ABCF2.1	2.25e-17	0.331542	0.2	0	7.61e-13
PANX3	2.27e-17	0.855601	0.212	0.007	7.69e-13
POLR2J	2.36e-17	0.445366	0.581	0.319	7.98e-13
AC245595.1	2.49e-17	0.529247	0.231	0.024	8.43e-13
RGS3	2.55e-17	0.651261	0.522	0.275	8.61e-13
HOTAIRM1	2.55e-17	0.405326	0.199	0	8.63e-13
ITM2B	2.58e-17	-0.572112	0.772	0.824	8.72e-13
PDIA4	2.67e-17	0.564749	0.507	0.247	9.02e-13
ZNF428	2.79e-17	0.460061	0.535	0.278	9.45e-13
CIAPIN1	3.04e-17	0.390231	0.29	0.061	1.03e-12
TSPYL5	3.13e-17	0.528195	0.266	0.047	1.06e-12
PTGES2	3.13e-17	0.419952	0.342	0.102	1.06e-12
HNRNPD	3.25e-17	0.538928	0.631	0.393	1.1e-12
VPS25	3.39e-17	0.278649	0.42	0.163	1.15e-12
TSEN15	3.42e-17	0.34495	0.286	0.054	1.16e-12
SPCS3	3.42e-17	0.536407	0.487	0.224	1.16e-12
UHMK1	3.48e-17	0.36571	0.299	0.064	1.18e-12
CISD2	3.49e-17	0.387813	0.425	0.173	1.18e-12
COL8A1	3.51e-17	-0.668733	0.108	0.261	1.19e-12
GTSF1	3.71e-17	0.505774	0.197	0	1.26e-12
KDELR1	3.76e-17	0.397701	0.667	0.434	1.27e-12
MRPS26	3.77e-17	0.36736	0.471	0.21	1.28e-12
CCDC34	3.81e-17	0.622902	0.269	0.047	1.29e-12
MRPL37	3.83e-17	0.323605	0.391	0.146	1.3e-12
DYNLT1	3.87e-17	0.488545	0.611	0.349	1.31e-12
PEF1	3.92e-17	0.490888	0.395	0.149	1.33e-12
MAGEA3	4e-17	0.3894	0.197	0	1.35e-12
NDUFA9	4.01e-17	0.430682	0.405	0.153	1.36e-12
MRPL24	4.17e-17	0.349077	0.36	0.108	1.41e-12
HLA-F	4.31e-17	-0.679763	0.14	0.298	1.46e-12
RPS27	4.37e-17	-0.545571	0.959	0.98	1.48e-12
PLN	4.48e-17	-0.380874	0.026	0.108	1.51e-12
ATIC	4.68e-17	0.429498	0.31	0.078	1.58e-12
MRPS5	4.79e-17	0.470071	0.389	0.142	1.62e-12
MEA1	4.9e-17	0.432115	0.381	0.136	1.66e-12
EPHA3	4.91e-17	-0.724432	0.106	0.247	1.66e-12
PALLD	4.94e-17	0.91312	0.488	0.254	1.67e-12
MALSU1	4.94e-17	0.474811	0.388	0.146	1.67e-12
KLRD1	5.12e-17	-0.379946	0.014	0.075	1.73e-12
MYL6B	5.32e-17	0.407845	0.504	0.247	1.8e-12
CXCL2	5.44e-17	-1.78316	0.119	0.268	1.84e-12
EXOSC4	5.59e-17	0.395807	0.285	0.061	1.89e-12
ZBTB7A	5.75e-17	-0.73163	0.221	0.386	1.95e-12
MMADHC	5.78e-17	0.400888	0.465	0.214	1.96e-12
TIMM50	6.27e-17	0.433435	0.332	0.095	2.12e-12
HNRNPA1P48	6.59e-17	0.354977	0.195	0	2.23e-12
SF3B4	6.61e-17	0.448494	0.375	0.129	2.23e-12
CNDP2	6.66e-17	0.397834	0.328	0.088	2.25e-12
AKR7A2	6.75e-17	0.373344	0.465	0.207	2.28e-12
STXBP6	6.76e-17	0.564195	0.287	0.064	2.29e-12
KHDRBS1	6.93e-17	0.471931	0.637	0.393	2.34e-12
TATDN1	6.97e-17	0.453438	0.402	0.153	2.36e-12
PDLIM4	7.17e-17	0.568016	0.47	0.21	2.43e-12
LRRC32	7.18e-17	-0.37134	0.042	0.142	2.43e-12
ITPA	7.39e-17	0.468465	0.437	0.183	2.5e-12
ISG15	7.53e-17	1.129	0.57	0.288	2.55e-12
ARL1	7.57e-17	0.81679	0.564	0.308	2.56e-12
TWISTNB	7.7e-17	0.340697	0.439	0.169	2.6e-12
CCDC170	7.72e-17	-0.328476	0.025	0.105	2.61e-12
SPCS2	8.07e-17	0.495097	0.708	0.498	2.73e-12
EHD1	8.48e-17	-0.753573	0.171	0.329	2.87e-12
PMF1	8.5e-17	0.371091	0.471	0.207	2.87e-12
MRPL4	8.6e-17	0.262488	0.396	0.146	2.91e-12
KIF13B	9.1e-17	-0.561421	0.074	0.2	3.08e-12
ITGA1	9.21e-17	-0.558267	0.095	0.237	3.11e-12
BAX	9.32e-17	0.365908	0.485	0.217	3.15e-12
LTBP4	9.45e-17	-0.787739	0.158	0.315	3.2e-12
ANKRD46	1.01e-16	0.405261	0.257	0.041	3.4e-12
VKORC1	1.08e-16	0.415324	0.641	0.336	3.65e-12
FIS1	1.1e-16	0.488621	0.651	0.4	3.71e-12
ALPL	1.1e-16	0.786252	0.62	0.393	3.72e-12
SMARCA4	1.1e-16	0.38737	0.366	0.125	3.73e-12
SDHB	1.18e-16	0.411544	0.436	0.193	4e-12
MGST3	1.27e-16	0.473021	0.752	0.542	4.31e-12
CFL1	1.34e-16	0.432762	0.884	0.749	4.55e-12
TIMM17A	1.39e-16	0.395228	0.415	0.163	4.69e-12
PGP	1.42e-16	0.444469	0.372	0.132	4.82e-12
CDKN2C	1.5e-16	0.592302	0.301	0.078	5.07e-12
TUBG1	1.54e-16	0.474472	0.227	0.027	5.21e-12
UBA52	1.6e-16	0.318564	0.928	0.824	5.43e-12
NPTX2	1.65e-16	0.459786	0.241	0.031	5.59e-12
TACO1	1.68e-16	0.360458	0.24	0.034	5.69e-12
MMP13	1.72e-16	0.263599	0.292	0.068	5.82e-12
ARF1	1.73e-16	0.519259	0.724	0.498	5.84e-12
SNF8	1.8e-16	0.305469	0.557	0.298	6.1e-12
BYSL	1.85e-16	0.684668	0.252	0.044	6.25e-12
PTGES3	1.85e-16	0.562254	0.736	0.532	6.26e-12
PLOD1	2.08e-16	0.458009	0.382	0.142	7.03e-12
NXN	2.14e-16	0.473752	0.272	0.061	7.25e-12
DGCR6L	2.14e-16	0.439871	0.39	0.153	7.25e-12
PIK3IP1	2.17e-16	-0.268533	0.044	0.146	7.35e-12
CCT4	2.19e-16	0.46946	0.623	0.373	7.4e-12
DGUOK	2.24e-16	0.333145	0.533	0.271	7.56e-12
PPP4C	2.25e-16	0.477928	0.48	0.234	7.61e-12
HIST3H2A	2.28e-16	0.492862	0.231	0.027	7.72e-12
NRP1	2.32e-16	-0.653356	0.158	0.325	7.86e-12
DSCR8	2.39e-16	0.367459	0.189	0	8.08e-12
CREBRF	2.39e-16	-0.564829	0.213	0.383	8.08e-12
AC005261.1	2.57e-16	0.313203	0.189	0	8.7e-12
UBE2C	2.74e-16	1.3354	0.203	0.01	9.26e-12
LINC00221	2.77e-16	0.379921	0.188	0	9.36e-12
DDIT4	2.91e-16	-1.24084	0.466	0.6	9.84e-12
ARFIP1	3.02e-16	0.507989	0.332	0.102	1.02e-11
CCAR1	3.05e-16	0.419229	0.404	0.163	1.03e-11
VTI1B	3.12e-16	0.418474	0.397	0.153	1.06e-11
PRSS21	3.13e-16	0.581062	0.188	0	1.06e-11
MAP2K2	3.14e-16	0.399211	0.587	0.336	1.06e-11
SAMM50	3.21e-16	0.433386	0.332	0.102	1.09e-11
GDI2	3.29e-16	0.468391	0.588	0.329	1.11e-11
DDX49	3.32e-16	0.379919	0.329	0.098	1.12e-11
SMCO4	3.44e-16	0.285142	0.356	0.125	1.16e-11
TES	3.75e-16	-0.64282	0.073	0.197	1.27e-11
NR3C1	3.83e-16	-0.935181	0.31	0.468	1.29e-11
CRYAB	3.83e-16	-1.0834	0.266	0.454	1.3e-11
WDR83OS	3.91e-16	0.355618	0.683	0.431	1.32e-11
AC100810.1	4e-16	0.375404	0.186	0	1.35e-11
CWC15	4.06e-16	0.482801	0.488	0.241	1.37e-11
ADH5	4.13e-16	0.431519	0.544	0.285	1.4e-11
FAM162A	4.29e-16	0.978594	0.458	0.224	1.45e-11
OPN3	4.39e-16	0.484361	0.251	0.044	1.48e-11
FAM207A	4.4e-16	0.265336	0.361	0.122	1.49e-11
CALR	4.53e-16	0.615144	0.795	0.603	1.53e-11
HMGXB4	4.56e-16	0.43293	0.348	0.119	1.54e-11
UBE2L3	4.66e-16	0.518568	0.604	0.359	1.58e-11
HMGN3	4.75e-16	0.454345	0.647	0.414	1.61e-11
C19orf48	4.8e-16	0.432714	0.301	0.085	1.62e-11
TAF11	4.84e-16	0.405836	0.366	0.125	1.64e-11
ARHGDIA	4.84e-16	0.383317	0.577	0.332	1.64e-11
DIO3OS	4.89e-16	-0.445079	0.025	0.102	1.65e-11
BGN	5.09e-16	-0.667858	0.506	0.668	1.72e-11
PINX1.1	5.37e-16	0.350433	0.185	0	1.82e-11
BOLA3	5.47e-16	0.406118	0.403	0.166	1.85e-11
RPA3	5.5e-16	0.728434	0.432	0.2	1.86e-11
EMC10	5.54e-16	0.47006	0.395	0.163	1.87e-11
RPLP1	5.82e-16	0.355969	0.995	0.983	1.97e-11
UBE2E3	6.23e-16	0.507969	0.574	0.332	2.11e-11
LYPLA1	6.25e-16	0.471158	0.426	0.19	2.11e-11
SH3GLB1	6.27e-16	0.464934	0.563	0.302	2.12e-11
MRPL35	6.28e-16	0.352709	0.309	0.088	2.12e-11
NAV2	6.37e-16	-0.267606	0.054	0.163	2.16e-11
MFAP3L	6.47e-16	0.504166	0.222	0.027	2.19e-11
ACTL6A	6.48e-16	0.452249	0.327	0.105	2.19e-11
BET1	6.48e-16	0.373226	0.293	0.078	2.19e-11
COP1	6.53e-16	0.344255	0.184	0	2.21e-11
CNIH1	6.64e-16	0.530958	0.482	0.234	2.24e-11
GXYLT2	6.88e-16	0.341496	0.303	0.085	2.33e-11
PPIH	6.93e-16	0.437202	0.31	0.088	2.34e-11
GNB1	7.03e-16	0.374518	0.604	0.369	2.38e-11
NDUFAF3	7.14e-16	0.35746	0.559	0.298	2.42e-11
CYTIP	7.27e-16	-0.453742	0.028	0.108	2.46e-11
SET	7.33e-16	0.590861	0.771	0.576	2.48e-11
MAP2K3	7.93e-16	-0.973339	0.228	0.383	2.68e-11
EIF2B2	7.97e-16	0.39874	0.254	0.051	2.69e-11
NAA10	8.23e-16	0.392713	0.465	0.217	2.78e-11
SNRPG	8.43e-16	0.580969	0.642	0.4	2.85e-11
HBP1	8.53e-16	-0.809331	0.267	0.431	2.89e-11
PODXL2	8.54e-16	0.343269	0.199	0.01	2.89e-11
YIF1A	8.55e-16	0.446386	0.518	0.258	2.89e-11
PSMC4	8.73e-16	0.460296	0.504	0.258	2.95e-11
HDAC2	8.81e-16	0.402782	0.452	0.203	2.98e-11
CAMK2N1	9.13e-16	-0.490777	0.104	0.247	3.09e-11
NOC2L	9.41e-16	0.447659	0.419	0.176	3.18e-11
GOLT1B	9.62e-16	0.391469	0.4	0.169	3.25e-11
CHCHD5	9.65e-16	0.282869	0.363	0.129	3.26e-11
EEF1D	9.71e-16	0.475583	0.84	0.715	3.28e-11
HOXB7	9.87e-16	0.352251	0.182	0	3.34e-11
CKAP4	1.02e-15	0.518647	0.5	0.258	3.46e-11
DYNC1LI1	1.07e-15	0.390119	0.421	0.176	3.61e-11
ANK2	1.09e-15	-0.266424	0.04	0.136	3.69e-11
DBN1	1.1e-15	0.344406	0.335	0.105	3.73e-11
IMP3	1.11e-15	0.280226	0.369	0.132	3.75e-11
MTF2	1.11e-15	0.343051	0.36	0.119	3.75e-11
FOXO1	1.11e-15	-0.660611	0.112	0.251	3.76e-11
EVA1B	1.22e-15	0.557903	0.491	0.247	4.11e-11
MAGEA6	1.23e-15	0.325691	0.181	0	4.16e-11
THUMPD3	1.23e-15	0.505114	0.343	0.119	4.16e-11
OCIAD2	1.23e-15	0.447392	0.299	0.088	4.17e-11
VKORC1L1	1.27e-15	0.465194	0.305	0.088	4.29e-11
PRRX2	1.27e-15	0.348149	0.521	0.264	4.3e-11
CTSB	1.33e-15	0.849317	0.64	0.417	4.48e-11
FAM50A	1.34e-15	0.409685	0.458	0.21	4.54e-11
HGF	1.43e-15	-0.269893	0.024	0.098	4.84e-11
MTREX	1.46e-15	0.311423	0.18	0	4.92e-11
BMP7	1.48e-15	0.360814	0.186	0.003	5e-11
FRMD6-AS1	1.49e-15	0.356886	0.18	0	5.05e-11
MYL6	1.6e-15	0.386626	0.929	0.837	5.4e-11
EXOC1	1.61e-15	0.400963	0.317	0.092	5.44e-11
DRAP1	1.62e-15	0.441811	0.681	0.458	5.48e-11
CAMTA1	1.68e-15	0.319279	0.622	0.38	5.69e-11
TBX2-AS1	1.73e-15	0.487791	0.18	0	5.83e-11
SLCO3A1	1.76e-15	-0.364533	0.067	0.186	5.94e-11
HCG18	1.77e-15	0.291977	0.18	0	5.98e-11
ISCA2	1.78e-15	0.340902	0.281	0.064	6.03e-11
MRPS22	1.79e-15	0.408628	0.317	0.092	6.05e-11
CLEC11A	1.83e-15	0.610962	0.73	0.522	6.2e-11
UBE2K	1.95e-15	0.305108	0.473	0.22	6.58e-11
FNTA	1.99e-15	0.432557	0.407	0.166	6.73e-11
TIMM8B	1.99e-15	0.40641	0.521	0.271	6.74e-11
MRM2	2.08e-15	0.250148	0.26	0.054	7.02e-11
TIMM9	2.25e-15	0.312967	0.358	0.132	7.62e-11
ISG20	2.31e-15	-0.698755	0.108	0.247	7.81e-11
SNX4	2.37e-15	0.318443	0.327	0.102	8.03e-11
SINHCAF	2.61e-15	0.26864	0.318	0.092	8.82e-11
NONO	2.62e-15	0.428884	0.521	0.271	8.85e-11
CHCHD1	2.71e-15	0.434529	0.43	0.19	9.15e-11
NREP	2.75e-15	0.50082	0.428	0.193	9.32e-11
TMEM100	2.76e-15	-0.492507	0.048	0.146	9.34e-11
AC084033.3	2.79e-15	1.08111	0.238	0.044	9.45e-11
ANO5	2.83e-15	0.451507	0.19	0.007	9.56e-11
RPL36A	2.84e-15	-0.93426	0.683	0.729	9.6e-11
HIST1H2AC	2.88e-15	0.605566	0.383	0.159	9.75e-11
PTPRC	2.95e-15	-0.432322	0.054	0.163	9.98e-11
MESD	2.96e-15	0.28037	0.499	0.247	1e-10
MRPL22	3.02e-15	0.540363	0.416	0.183	1.02e-10
RPL37A	3.07e-15	-0.702064	0.925	0.922	1.04e-10
DNAJC2	3.07e-15	0.436589	0.36	0.136	1.04e-10
ZCRB1	3.21e-15	0.389035	0.502	0.261	1.08e-10
PCLAF	3.24e-15	0.856557	0.218	0.027	1.1e-10
AKR1B1	3.24e-15	0.407519	0.401	0.163	1.1e-10
BUD31	3.24e-15	0.405478	0.561	0.315	1.1e-10
IMP4	3.33e-15	0.311044	0.372	0.146	1.13e-10
AXL	3.34e-15	-0.533946	0.162	0.322	1.13e-10
ERF	3.46e-15	-0.776644	0.173	0.322	1.17e-10
CCT2	3.53e-15	0.314068	0.63	0.373	1.19e-10
RPS11	3.54e-15	0.379726	0.933	0.888	1.2e-10
HSPB7	3.54e-15	0.401103	0.183	0.003	1.2e-10
SCCPDH	3.54e-15	0.372357	0.336	0.112	1.2e-10
DCAF7	3.55e-15	0.305856	0.341	0.115	1.2e-10
BMP2K	3.76e-15	0.444835	0.243	0.041	1.27e-10
YIPF3	3.77e-15	0.396217	0.563	0.305	1.27e-10
PFDN6	3.84e-15	0.337553	0.373	0.139	1.3e-10
HLA-B	3.84e-15	-0.676085	0.742	0.783	1.3e-10
GTF2I	4.05e-15	0.461203	0.574	0.319	1.37e-10
SUMO1	4.06e-15	0.345256	0.65	0.41	1.37e-10
NDUFB10	4.15e-15	0.330818	0.664	0.414	1.4e-10
WSB1	4.15e-15	-1.01343	0.503	0.59	1.4e-10
SSR1	4.27e-15	0.443226	0.514	0.268	1.44e-10
SF3B2	4.33e-15	0.429225	0.525	0.285	1.46e-10
CD151	4.33e-15	0.353167	0.571	0.319	1.46e-10
POLR3D	4.35e-15	0.378852	0.288	0.081	1.47e-10
TIPRL	4.75e-15	0.369068	0.446	0.203	1.61e-10
TMEM106C	4.79e-15	0.534888	0.413	0.183	1.62e-10
FBXW5	4.92e-15	0.300147	0.384	0.153	1.66e-10
CIAO1	5.05e-15	0.35795	0.362	0.132	1.71e-10
FZD8	5.24e-15	-0.388038	0.086	0.214	1.77e-10
TMED3	5.62e-15	0.290449	0.43	0.193	1.9e-10
GRN	5.65e-15	0.602047	0.628	0.369	1.91e-10
MINOS1	5.65e-15	0.33874	0.679	0.417	1.91e-10
CHML	5.71e-15	0.398167	0.239	0.041	1.93e-10
TBRG4	5.92e-15	0.347676	0.253	0.054	2e-10
NCOR1	6.01e-15	0.577888	0.492	0.264	2.03e-10
EIF2AK1	6.45e-15	0.430981	0.378	0.149	2.18e-10
DPY30	6.48e-15	0.416036	0.441	0.203	2.19e-10
ARL6IP4	6.58e-15	0.37076	0.699	0.475	2.22e-10
ORMDL2	6.75e-15	0.328028	0.306	0.095	2.28e-10
MCRIP1	6.83e-15	0.321741	0.543	0.305	2.31e-10
ACBD3	7.23e-15	0.411386	0.423	0.19	2.44e-10
PSMD2	7.28e-15	0.272711	0.496	0.251	2.46e-10
MYADM	7.4e-15	-0.984388	0.351	0.492	2.5e-10
FIBIN	7.5e-15	0.7168	0.24	0.047	2.54e-10
BABAM1	7.65e-15	0.421754	0.342	0.119	2.59e-10
NRAS	7.66e-15	0.815155	0.314	0.105	2.59e-10
YRDC	7.9e-15	0.360098	0.279	0.075	2.67e-10
UBE2J2	8.08e-15	0.404481	0.359	0.139	2.73e-10
GON4L	8.19e-15	0.278799	0.363	0.125	2.77e-10
NEMF	8.26e-15	0.375777	0.414	0.186	2.79e-10
SCFD2	8.43e-15	0.386547	0.201	0.017	2.85e-10
PRPSAP2	8.46e-15	0.38136	0.274	0.071	2.86e-10
NPB	8.59e-15	0.427826	0.225	0.034	2.9e-10
EVL	8.62e-15	0.320487	0.388	0.149	2.92e-10
COMMD10	8.71e-15	0.334786	0.28	0.075	2.95e-10
TRIR	8.74e-15	0.385004	0.738	0.522	2.96e-10
MT-ATP8	9.17e-15	-0.451666	0.121	0.258	3.1e-10
ARPC5L	9.47e-15	0.403184	0.433	0.193	3.2e-10
RPL4	9.52e-15	0.471812	0.852	0.749	3.22e-10
NDUFB8	9.6e-15	0.375794	0.649	0.417	3.25e-10
RNPEP	9.79e-15	0.419953	0.29	0.085	3.31e-10
SELENOW	1.02e-14	0.456702	0.703	0.475	3.45e-10
THOC7	1.04e-14	0.455862	0.497	0.254	3.52e-10
PRCP	1.04e-14	0.295683	0.371	0.142	3.53e-10
EMC6	1.05e-14	0.397354	0.415	0.19	3.55e-10
CTPS1	1.06e-14	0.303549	0.204	0.02	3.57e-10
EI24	1.1e-14	0.299258	0.455	0.214	3.7e-10
NDUFB3	1.1e-14	0.552642	0.551	0.319	3.73e-10
EBP	1.12e-14	0.415966	0.308	0.095	3.77e-10
SKAP2	1.16e-14	0.44935	0.289	0.075	3.91e-10
PARP1	1.17e-14	0.345527	0.399	0.169	3.97e-10
UCK2	1.18e-14	0.349704	0.202	0.02	3.98e-10
GNB2	1.21e-14	0.32368	0.598	0.339	4.09e-10
SLC25A11	1.24e-14	0.291768	0.402	0.159	4.2e-10
CAVIN1	1.26e-14	-0.896723	0.385	0.525	4.26e-10
ZBTB8OS	1.28e-14	0.415847	0.347	0.125	4.34e-10
RPL14	1.28e-14	0.339915	0.946	0.898	4.34e-10
CCDC88A	1.29e-14	0.541557	0.456	0.217	4.37e-10
NPIPB5	1.33e-14	-0.386167	0.041	0.132	4.51e-10
DKK1	1.39e-14	0.620207	0.17	0	4.7e-10
PSMA3	1.42e-14	0.488171	0.568	0.322	4.8e-10
SSBP4	1.48e-14	0.35799	0.445	0.2	5.02e-10
ACOT13	1.5e-14	0.422185	0.355	0.136	5.06e-10
S100A4	1.5e-14	0.614401	0.748	0.498	5.08e-10
SNRNP25	1.51e-14	0.394279	0.321	0.108	5.1e-10
NR4A3	1.65e-14	-0.448656	0.122	0.268	5.59e-10
TPI1	1.68e-14	0.577216	0.831	0.702	5.68e-10
TMEM141	1.68e-14	0.367968	0.412	0.186	5.69e-10
PDCD6	1.69e-14	0.289078	0.561	0.305	5.72e-10
METTL1	1.71e-14	0.705029	0.213	0.031	5.79e-10
SON	1.71e-14	-0.878499	0.602	0.644	5.8e-10
DRG1	1.72e-14	0.26449	0.283	0.078	5.82e-10
PRPF38A	1.75e-14	0.382746	0.411	0.183	5.91e-10
RABGGTB	1.75e-14	0.345277	0.372	0.149	5.92e-10
LINC00662	1.77e-14	0.928919	0.265	0.075	6e-10
EGFR	1.81e-14	-0.46209	0.082	0.203	6.11e-10
TMEM38B	1.83e-14	0.307555	0.264	0.061	6.2e-10
MTA1	1.89e-14	0.269644	0.306	0.095	6.41e-10
MRPL42	1.92e-14	0.378556	0.471	0.234	6.5e-10
KNOP1	2e-14	0.340212	0.28	0.071	6.75e-10
MZT1	2.05e-14	0.544404	0.348	0.142	6.94e-10
ZBTB2	2.06e-14	-0.438253	0.066	0.176	6.96e-10
CHTOP	2.07e-14	0.385646	0.412	0.173	6.98e-10
FDX1	2.07e-14	0.376461	0.415	0.18	7.01e-10
USP53	2.08e-14	-0.330417	0.063	0.173	7.02e-10
TMED2	2.11e-14	0.366059	0.626	0.397	7.13e-10
KDM1A	2.23e-14	0.321682	0.29	0.081	7.54e-10
TRAPPC2L	2.28e-14	0.301221	0.471	0.231	7.72e-10
AKT1	2.37e-14	0.470312	0.46	0.234	8.01e-10
COA5	2.43e-14	0.38709	0.347	0.132	8.21e-10
YWHAH	2.45e-14	0.483324	0.442	0.21	8.28e-10
ARL16	2.54e-14	0.359257	0.397	0.166	8.6e-10
RAB5C	2.6e-14	0.414871	0.546	0.305	8.79e-10
CALM3	2.67e-14	0.330211	0.58	0.322	9.03e-10
BTBD6	2.67e-14	0.367832	0.378	0.149	9.03e-10
ECHS1	2.72e-14	0.338664	0.513	0.261	9.2e-10
DIO2	2.73e-14	0.671059	0.251	0.058	9.22e-10
RABAC1	2.8e-14	0.446498	0.724	0.508	9.48e-10
USP14	2.82e-14	0.426349	0.355	0.136	9.52e-10
SF3A3	3.01e-14	0.446832	0.407	0.18	1.02e-09
SHOX2	3.05e-14	0.294943	0.415	0.173	1.03e-09
CDKN1C	3.09e-14	-0.974926	0.385	0.522	1.05e-09
DYNC1H1	3.19e-14	0.37251	0.549	0.295	1.08e-09
DEK	3.22e-14	0.56647	0.616	0.403	1.09e-09
SOHLH1	3.26e-14	0.448873	0.166	0	1.1e-09
EMC4	3.27e-14	0.285757	0.465	0.231	1.11e-09
DDOST	3.34e-14	0.385853	0.629	0.407	1.13e-09
PEMT	3.38e-14	0.417596	0.276	0.085	1.14e-09
TMEM230	3.48e-14	0.439495	0.646	0.42	1.18e-09
ZSWIM6	3.51e-14	-0.665591	0.161	0.302	1.19e-09
TRPS1	3.53e-14	0.532297	0.481	0.244	1.19e-09
PRMT5	3.54e-14	0.291406	0.282	0.078	1.2e-09
PPP2R1A	3.56e-14	0.27649	0.474	0.231	1.2e-09
SLIRP	3.62e-14	0.467142	0.581	0.363	1.22e-09
CCNB1IP1	3.62e-14	0.362708	0.396	0.173	1.22e-09
TGFBI	3.67e-14	0.485166	0.471	0.244	1.24e-09
GABPB1	3.84e-14	-0.459149	0.14	0.285	1.3e-09
MRPS18B	3.91e-14	0.349466	0.382	0.156	1.32e-09
RBBP6	3.92e-14	-1.07384	0.353	0.461	1.33e-09
RORA	4.06e-14	-0.512192	0.137	0.281	1.37e-09
NCBP2	4.14e-14	0.340533	0.398	0.169	1.4e-09
RPUSD3	4.24e-14	0.364603	0.262	0.068	1.43e-09
COPS5	4.28e-14	0.391288	0.488	0.254	1.45e-09
SHKBP1	4.37e-14	0.330278	0.269	0.068	1.48e-09
NXF1	4.46e-14	-0.690596	0.147	0.285	1.51e-09
IGFBP3	4.54e-14	-0.929374	0.15	0.295	1.53e-09
CLEC3A	4.65e-14	-1.77313	0.023	0.092	1.57e-09
CCDC28B	4.65e-14	0.356008	0.288	0.088	1.57e-09
RNF5	4.65e-14	0.336814	0.386	0.163	1.57e-09
MRPL46	4.68e-14	0.319545	0.271	0.071	1.58e-09
GMPS	4.73e-14	0.364099	0.312	0.105	1.6e-09
DDRGK1	4.73e-14	0.419345	0.379	0.163	1.6e-09
UFD1	4.77e-14	0.349104	0.472	0.234	1.61e-09
PPP1CC	4.86e-14	0.272611	0.519	0.271	1.64e-09
DAP	4.91e-14	0.301027	0.48	0.244	1.66e-09
CERS2	4.95e-14	0.379153	0.474	0.241	1.67e-09
UQCRQ	4.98e-14	0.446565	0.659	0.42	1.68e-09
HIGD2A	4.98e-14	0.338302	0.58	0.325	1.68e-09
AP1S1	5.15e-14	0.343776	0.388	0.166	1.74e-09
RNF187	5.18e-14	0.433784	0.426	0.203	1.75e-09
MRTO4	5.2e-14	0.353743	0.361	0.139	1.76e-09
DCUN1D3	5.21e-14	-0.439185	0.069	0.18	1.76e-09
CRIPT	5.47e-14	0.402009	0.386	0.166	1.85e-09
GTF2A2	5.93e-14	0.410678	0.581	0.342	2.01e-09
SRSF5	5.98e-14	-0.890865	0.575	0.644	2.02e-09
CSDE1	6.03e-14	0.786205	0.698	0.492	2.04e-09
S100A11	6.29e-14	0.513839	0.926	0.769	2.13e-09
IER3IP1	6.55e-14	0.466709	0.504	0.275	2.22e-09
FDFT1	6.63e-14	0.458003	0.32	0.119	2.24e-09
RFTN1	6.64e-14	-0.361947	0.07	0.183	2.25e-09
USP46	6.87e-14	0.444479	0.341	0.132	2.32e-09
COMMD4	6.93e-14	0.351728	0.396	0.166	2.34e-09
PSMG3	6.99e-14	0.426446	0.398	0.166	2.36e-09
UBAC2	7.03e-14	0.252562	0.354	0.136	2.38e-09
MALAT1	7.04e-14	-0.996159	0.941	0.956	2.38e-09
FBH1	7.08e-14	0.292578	0.162	0	2.4e-09
HOXB2	7.85e-14	0.368401	0.271	0.071	2.66e-09
RBM8A	8.05e-14	0.285833	0.706	0.512	2.72e-09
GNLY	8.33e-14	-0.28771	0.015	0.071	2.82e-09
TRNAU1AP	8.62e-14	0.323213	0.348	0.129	2.91e-09
SMPD3	8.68e-14	0.416451	0.195	0.02	2.93e-09
PRCC	9e-14	0.279577	0.371	0.142	3.04e-09
PKIG	9.37e-14	0.362455	0.393	0.173	3.17e-09
ALCAM	9.53e-14	0.42239	0.252	0.058	3.22e-09
COX7A2	9.56e-14	0.456625	0.751	0.549	3.23e-09
PTPRM	9.71e-14	-0.288971	0.092	0.217	3.28e-09
RBFOX2	1.03e-13	0.335504	0.482	0.244	3.49e-09
TENT4B	1.05e-13	0.285818	0.16	0	3.56e-09
NOSIP	1.08e-13	0.34383	0.403	0.18	3.66e-09
EBAG9	1.16e-13	0.327125	0.325	0.115	3.91e-09
FABP3	1.17e-13	0.416772	0.19	0.02	3.96e-09
COMMD1	1.2e-13	0.381613	0.401	0.183	4.06e-09
PSMC3	1.2e-13	0.349884	0.529	0.298	4.07e-09
OGFOD3	1.21e-13	0.374279	0.317	0.115	4.08e-09
HYAL2	1.22e-13	0.400111	0.283	0.088	4.12e-09
GATB	1.24e-13	0.339794	0.188	0.017	4.18e-09
TINF2	1.24e-13	0.251595	0.266	0.071	4.19e-09
GPX4	1.24e-13	0.433833	0.811	0.651	4.2e-09
RABL6	1.26e-13	0.382348	0.371	0.156	4.25e-09
RSRC1	1.26e-13	0.278364	0.417	0.19	4.27e-09
SPTLC1	1.26e-13	0.34409	0.315	0.108	4.28e-09
ARL4C	1.28e-13	-0.832569	0.213	0.369	4.34e-09
TAF10	1.29e-13	0.33978	0.432	0.203	4.37e-09
DLC1	1.3e-13	-0.709267	0.195	0.349	4.4e-09
BCL2	1.35e-13	-0.320885	0.062	0.166	4.58e-09
SNCAIP	1.36e-13	0.380313	0.198	0.027	4.6e-09
UBE2I	1.39e-13	0.348135	0.621	0.39	4.7e-09
REST	1.4e-13	0.40453	0.414	0.2	4.73e-09
BRI3	1.42e-13	0.569383	0.698	0.478	4.8e-09
HMOX1	1.43e-13	-1.29117	0.202	0.346	4.82e-09
AC093157.1	1.43e-13	0.302326	0.158	0	4.83e-09
SCNM1	1.46e-13	0.302489	0.32	0.115	4.92e-09
SAYSD1	1.46e-13	0.438895	0.248	0.064	4.93e-09
RBM18	1.48e-13	0.329605	0.263	0.071	4.99e-09
NGLY1	1.51e-13	0.372224	0.274	0.081	5.12e-09
CDC42EP1	1.52e-13	0.314736	0.442	0.217	5.12e-09
COPA	1.53e-13	0.261401	0.5	0.275	5.18e-09
MAGED1	1.54e-13	0.38409	0.436	0.21	5.2e-09
YWHAE	1.54e-13	0.369355	0.717	0.485	5.22e-09
GTF2H5	1.56e-13	0.397304	0.484	0.261	5.29e-09
SLC30A1	1.58e-13	-0.478365	0.117	0.251	5.33e-09
EIF1	1.6e-13	-0.399972	0.952	0.949	5.39e-09
SLC39A7	1.6e-13	0.36044	0.481	0.251	5.4e-09
BIRC5	1.63e-13	0.853512	0.184	0.017	5.5e-09
FAM89B	1.64e-13	0.355999	0.485	0.247	5.55e-09
PDCD5	1.65e-13	0.360371	0.616	0.393	5.58e-09
PSMA4	1.69e-13	0.40827	0.589	0.353	5.72e-09
SERTAD1	1.7e-13	-1.29686	0.51	0.58	5.75e-09
PIGM	1.71e-13	0.276831	0.205	0.027	5.78e-09
ERAP2	1.71e-13	-0.539484	0.115	0.241	5.78e-09
KLF16	1.73e-13	-0.397801	0.099	0.224	5.85e-09
PPP1R11	1.75e-13	0.445306	0.355	0.156	5.93e-09
SAC3D1	1.77e-13	0.376316	0.242	0.058	5.98e-09
TANC2	1.77e-13	0.305815	0.21	0.034	6e-09
EXOSC1	1.79e-13	0.369058	0.263	0.068	6.05e-09
DNAJB1	1.8e-13	-0.971571	0.692	0.739	6.09e-09
SRP68	1.83e-13	0.388445	0.325	0.125	6.18e-09
C4orf48	1.86e-13	0.474445	0.401	0.186	6.3e-09
GPN3	1.87e-13	0.317372	0.306	0.098	6.32e-09
EIF2B1	1.87e-13	0.358259	0.31	0.108	6.33e-09
EIF3K	1.9e-13	0.424498	0.731	0.522	6.44e-09
MLEC	2.02e-13	0.390056	0.532	0.295	6.83e-09
MRPL21	2.04e-13	0.255648	0.443	0.22	6.91e-09
FKBP7	2.09e-13	0.520333	0.462	0.244	7.08e-09
DNAJC4	2.13e-13	0.369801	0.32	0.115	7.21e-09
DTD1	2.14e-13	0.382166	0.271	0.081	7.22e-09
AASDH	2.16e-13	0.399218	0.259	0.068	7.31e-09
OSMR	2.19e-13	-0.384124	0.098	0.224	7.4e-09
RAD23A	2.24e-13	0.379057	0.554	0.319	7.59e-09
POLR3K	2.26e-13	0.427537	0.254	0.068	7.63e-09
EIF3E	2.26e-13	0.316411	0.789	0.603	7.65e-09
CBR1	2.27e-13	0.417254	0.425	0.21	7.69e-09
PDAP1	2.27e-13	0.412072	0.516	0.292	7.69e-09
CISD1	2.28e-13	0.340864	0.33	0.122	7.7e-09
PIH1D1	2.29e-13	0.347063	0.36	0.156	7.76e-09
AADAT	2.32e-13	0.442455	0.225	0.044	7.83e-09
MT-CO1	2.4e-13	0.465835	0.926	0.786	8.12e-09
EBF1	2.46e-13	-0.981016	0.218	0.356	8.33e-09
TMX2	2.53e-13	0.305674	0.403	0.2	8.55e-09
ALG14	2.73e-13	0.320215	0.267	0.078	9.25e-09
P3H1	2.74e-13	0.430144	0.39	0.18	9.25e-09
ID1	2.85e-13	0.398878	0.651	0.417	9.64e-09
WDR54	2.9e-13	0.374352	0.208	0.037	9.8e-09
KDM6B	2.9e-13	-1.06367	0.249	0.386	9.82e-09
TXNDC9	3.01e-13	0.336432	0.313	0.112	1.02e-08
WNT5A	3.11e-13	0.357906	0.17	0.01	1.05e-08
GRB2	3.2e-13	0.410895	0.423	0.203	1.08e-08
DDX39A	3.23e-13	0.401695	0.384	0.169	1.09e-08
TCEA1	3.24e-13	0.323937	0.574	0.346	1.1e-08
CHCHD3	3.49e-13	0.365723	0.333	0.129	1.18e-08
FNBP1L	3.51e-13	0.307536	0.246	0.054	1.19e-08
NT5DC2	3.51e-13	0.436139	0.346	0.139	1.19e-08
IGF2BP3	3.55e-13	0.291714	0.16	0.003	1.2e-08
C17orf58	3.57e-13	0.27055	0.203	0.027	1.21e-08
LSM6	3.64e-13	0.36576	0.407	0.183	1.23e-08
SNRPD2	3.76e-13	0.376914	0.656	0.444	1.27e-08
PHF14	3.86e-13	0.352306	0.489	0.251	1.3e-08
CLPTM1L	3.89e-13	0.400434	0.392	0.18	1.32e-08
TPGS2	3.9e-13	0.311997	0.347	0.136	1.32e-08
FAM20C	4.13e-13	0.429436	0.372	0.159	1.4e-08
IFITM1	4.16e-13	-0.561501	0.175	0.329	1.41e-08
DHRS4-AS1	4.44e-13	0.262883	0.153	0	1.5e-08
NRP2	4.48e-13	0.392382	0.404	0.19	1.51e-08
MAGEA10	4.65e-13	0.297123	0.153	0	1.57e-08
KCNG1	4.69e-13	0.324954	0.176	0.014	1.59e-08
ARIH1	4.77e-13	-1.35246	0.31	0.441	1.61e-08
MEF2A	4.79e-13	0.346588	0.471	0.244	1.62e-08
ABCF1	4.82e-13	0.319548	0.377	0.169	1.63e-08
MTSS1	4.84e-13	0.401699	0.202	0.031	1.64e-08
SF3B5	4.86e-13	0.326314	0.612	0.376	1.64e-08
ETFA	4.86e-13	0.300284	0.387	0.166	1.64e-08
SNRPF	5.01e-13	0.252932	0.583	0.366	1.7e-08
SNX5	5.02e-13	0.417382	0.417	0.203	1.7e-08
EXOSC7	5.03e-13	0.329497	0.287	0.095	1.7e-08
MAF1	5.05e-13	0.282111	0.484	0.261	1.71e-08
PRDX2	5.07e-13	0.598743	0.644	0.458	1.71e-08
CHD4	5.21e-13	0.317879	0.531	0.295	1.76e-08
GMNN	5.27e-13	0.284909	0.252	0.064	1.78e-08
LRPAP1	5.4e-13	0.487219	0.625	0.407	1.83e-08
SLC1A5	5.42e-13	-0.740543	0.245	0.38	1.83e-08
RPN1	5.54e-13	0.346145	0.426	0.2	1.87e-08
DDX56	5.6e-13	0.266807	0.297	0.098	1.9e-08
SUGT1	5.65e-13	0.418287	0.502	0.264	1.91e-08
SRGAP3	5.68e-13	0.378881	0.203	0.031	1.92e-08
RAB4A	5.87e-13	0.29233	0.371	0.159	1.99e-08
H2AFY2	5.98e-13	0.327639	0.228	0.051	2.02e-08
HSPA14.1	5.99e-13	0.286596	0.151	0	2.03e-08
HCCS	6.2e-13	0.313473	0.252	0.068	2.1e-08
CTSA	6.21e-13	0.300057	0.473	0.247	2.1e-08
SSSCA1	6.3e-13	0.330057	0.33	0.122	2.13e-08
FARSA	6.31e-13	0.292554	0.262	0.071	2.13e-08
TPST1	6.33e-13	0.404568	0.427	0.21	2.14e-08
SAMSN1	6.55e-13	-0.342058	0.041	0.129	2.21e-08
ARRDC2	6.75e-13	-0.617297	0.085	0.197	2.28e-08
COPG1	6.91e-13	0.290973	0.302	0.105	2.34e-08
ALDH1A3	6.95e-13	-0.450846	0.056	0.153	2.35e-08
MRPL11	6.95e-13	0.332788	0.385	0.176	2.35e-08
COL11A2	7.02e-13	0.37879	0.359	0.129	2.38e-08
ACTR6	7.04e-13	0.26707	0.268	0.071	2.38e-08
FLAD1	7.07e-13	0.258727	0.238	0.054	2.39e-08
CHMP4C	7.18e-13	0.271931	0.174	0.014	2.43e-08
PPIE	7.29e-13	0.332538	0.404	0.186	2.47e-08
SPAG7	7.56e-13	0.405922	0.38	0.166	2.56e-08
TMEM45A	7.58e-13	0.401141	0.33	0.122	2.56e-08
PMPCA	7.58e-13	0.318665	0.275	0.088	2.56e-08
VBP1	7.68e-13	0.307176	0.39	0.176	2.6e-08
MRPL48	7.99e-13	0.257199	0.271	0.081	2.7e-08
SMC2	8.08e-13	0.398702	0.26	0.071	2.73e-08
CHD7	8.09e-13	0.251455	0.211	0.037	2.74e-08
EIF2S1	8.2e-13	0.37836	0.458	0.234	2.77e-08
SNW1	8.24e-13	0.259125	0.495	0.264	2.79e-08
VPS26C	8.26e-13	0.289779	0.15	0	2.79e-08
PAWR	8.59e-13	-0.541734	0.12	0.247	2.9e-08
MAGEF1	8.75e-13	0.34196	0.316	0.119	2.96e-08
SLC39A14	8.94e-13	-0.879778	0.223	0.359	3.02e-08
EXOSC9	9.43e-13	0.316085	0.279	0.092	3.19e-08
DNAJC3-DT	9.48e-13	0.278245	0.149	0	3.21e-08
TLE4	9.54e-13	-0.891164	0.266	0.403	3.23e-08
ST3GAL4	9.63e-13	0.310538	0.283	0.092	3.26e-08
PCSK5	9.74e-13	-0.527746	0.086	0.2	3.29e-08
IGF1R	9.76e-13	1.15948	0.316	0.125	3.3e-08
WDR34	1e-12	0.396297	0.223	0.051	3.38e-08
EIF3L	1.01e-12	0.307128	0.645	0.424	3.43e-08
NDUFV3	1.02e-12	0.346753	0.364	0.149	3.44e-08
FLYWCH2	1.02e-12	0.376325	0.345	0.139	3.45e-08
DECR1	1.05e-12	0.304303	0.452	0.234	3.56e-08
COMMD7	1.06e-12	0.336066	0.35	0.146	3.58e-08
LYPLA2	1.06e-12	0.325901	0.271	0.085	3.6e-08
ZNHIT6	1.07e-12	0.336704	0.24	0.061	3.61e-08
AEBP1	1.11e-12	-0.820528	0.357	0.488	3.74e-08
ERRFI1	1.11e-12	-1.46429	0.424	0.519	3.75e-08
SLC25A44	1.13e-12	-0.861429	0.12	0.241	3.82e-08
TUT7	1.14e-12	0.266028	0.148	0	3.85e-08
HSPA2	1.16e-12	0.909826	0.366	0.183	3.94e-08
RP9	1.17e-12	0.319068	0.271	0.081	3.96e-08
TMEM9	1.18e-12	0.348097	0.376	0.169	4e-08
MRPL47	1.2e-12	0.349424	0.445	0.227	4.07e-08
MSI2	1.21e-12	0.318808	0.295	0.102	4.08e-08
USP12	1.27e-12	-0.487664	0.121	0.247	4.29e-08
ZFHX4-AS1	1.31e-12	0.258263	0.147	0	4.41e-08
MAP3K8	1.32e-12	-0.358398	0.087	0.203	4.46e-08
SCAMP3	1.33e-12	0.309421	0.261	0.078	4.51e-08
PPA1	1.39e-12	0.414405	0.579	0.359	4.69e-08
AIMP2	1.43e-12	0.380569	0.244	0.064	4.83e-08
PHEX	1.43e-12	0.39553	0.153	0.003	4.84e-08
SCOC	1.45e-12	0.418695	0.377	0.169	4.9e-08
CDH15	1.45e-12	0.507505	0.191	0.027	4.92e-08
RNASEH2C	1.46e-12	0.339354	0.534	0.308	4.94e-08
RUVBL2	1.48e-12	0.37044	0.306	0.112	5.01e-08
HOXD-AS2	1.5e-12	0.285462	0.147	0	5.06e-08
DDX46	1.51e-12	0.347278	0.452	0.234	5.11e-08
UBE2QL1	1.54e-12	0.332371	0.173	0.017	5.21e-08
TNFSF10	1.56e-12	-0.314406	0.053	0.149	5.28e-08
BRD7	1.6e-12	0.393163	0.406	0.193	5.4e-08
GPM6B	1.61e-12	-0.848537	0.23	0.369	5.45e-08
RPLP0	1.64e-12	0.382466	0.942	0.861	5.54e-08
RPL6	1.64e-12	0.309313	0.945	0.892	5.56e-08
NOA1	1.66e-12	0.32581	0.315	0.119	5.62e-08
C11orf74	1.68e-12	0.322474	0.31	0.112	5.67e-08
NBDY	1.71e-12	0.37375	0.459	0.244	5.78e-08
PIGK	1.71e-12	0.431024	0.329	0.132	5.78e-08
SLC25A4	1.73e-12	0.264186	0.283	0.092	5.86e-08
TXNDC12	1.74e-12	0.370859	0.42	0.21	5.9e-08
TRIM2	1.78e-12	0.475765	0.22	0.051	6.02e-08
C1GALT1	1.82e-12	0.339662	0.363	0.149	6.17e-08
TMEM223	1.84e-12	0.322085	0.306	0.108	6.22e-08
STARD3NL	1.84e-12	0.314708	0.33	0.125	6.22e-08
GORASP2	1.84e-12	0.298084	0.352	0.153	6.23e-08
IGHG4	1.86e-12	1.13672	0.181	0.024	6.29e-08
COX19	1.86e-12	0.3108	0.307	0.112	6.3e-08
PCF11	1.86e-12	-0.633659	0.203	0.342	6.3e-08
COPS6	1.89e-12	0.252044	0.551	0.325	6.4e-08
MAD2L1	1.93e-12	0.538271	0.177	0.02	6.54e-08
MRPS35	1.94e-12	0.258748	0.28	0.092	6.56e-08
TOP2A	1.96e-12	0.910253	0.168	0.014	6.63e-08
POLR2I	2.02e-12	0.396154	0.464	0.247	6.82e-08
LNX1	2.05e-12	0.396505	0.181	0.024	6.92e-08
NABP1	2.05e-12	-0.797361	0.134	0.261	6.92e-08
WDR46	2.11e-12	0.315993	0.319	0.122	7.12e-08
MPHOSPH10	2.12e-12	0.27285	0.393	0.176	7.16e-08
CCDC68	2.13e-12	-0.482203	0.066	0.166	7.22e-08
EIF3G	2.14e-12	0.363708	0.668	0.441	7.23e-08
BOD1L1	2.15e-12	0.292207	0.527	0.292	7.28e-08
CAPZA1	2.16e-12	0.298669	0.483	0.244	7.29e-08
LTBP3	2.17e-12	-0.694149	0.277	0.417	7.33e-08
TRAPPC4	2.19e-12	0.277017	0.33	0.129	7.42e-08
SNHG9	2.2e-12	-0.900009	0.193	0.332	7.44e-08
PSME2	2.33e-12	0.501046	0.602	0.39	7.89e-08
RBP4	2.36e-12	0.518034	0.336	0.129	7.96e-08
BRIX1	2.37e-12	0.271491	0.382	0.163	8e-08
ARFGAP3	2.4e-12	0.432968	0.435	0.231	8.11e-08
DDX54	2.4e-12	0.264723	0.276	0.092	8.13e-08
NRBP1	2.41e-12	0.330627	0.412	0.197	8.15e-08
FLNB	2.48e-12	0.361403	0.326	0.125	8.38e-08
AP1S2	2.48e-12	0.500926	0.291	0.108	8.4e-08
FAM136A	2.52e-12	0.347556	0.341	0.142	8.53e-08
DPEP1	2.65e-12	0.908095	0.15	0.003	8.97e-08
EGLN3	2.68e-12	0.495105	0.2	0.037	9.05e-08
VPS35	2.69e-12	0.348244	0.404	0.186	9.09e-08
AL118516.1	2.7e-12	0.290602	0.144	0	9.14e-08
TAC3	2.7e-12	1.4233	0.144	0	9.14e-08
RFXANK	2.8e-12	0.292599	0.297	0.105	9.47e-08
IL1R1	2.85e-12	-0.779535	0.235	0.366	9.63e-08
ZFP36L1	2.9e-12	-0.78639	0.662	0.739	9.82e-08
GPAA1	2.98e-12	0.284932	0.486	0.268	1.01e-07
KIF21A	3.04e-12	0.403536	0.258	0.081	1.03e-07
MED16	3.08e-12	0.297145	0.244	0.068	1.04e-07
ELAVL1	3.09e-12	0.38547	0.413	0.203	1.05e-07
LSM8	3.14e-12	0.329961	0.458	0.241	1.06e-07
ATF4	3.17e-12	-0.860562	0.581	0.607	1.07e-07
SKI	3.18e-12	-0.415083	0.177	0.308	1.08e-07
TRIM27	3.34e-12	0.323902	0.229	0.054	1.13e-07
GABARAP	3.37e-12	-0.605522	0.192	0.329	1.14e-07
USP48	3.37e-12	0.272613	0.336	0.136	1.14e-07
SEC61A1	3.49e-12	0.402081	0.411	0.207	1.18e-07
TMEM192	3.6e-12	0.270009	0.254	0.071	1.22e-07
C1orf53	3.62e-12	0.311657	0.173	0.02	1.22e-07
TRIP11	3.8e-12	0.388845	0.402	0.193	1.28e-07
SURF2	3.83e-12	0.251708	0.273	0.088	1.3e-07
UXT	3.9e-12	0.395058	0.568	0.353	1.32e-07
TMPO	3.92e-12	0.404224	0.29	0.098	1.33e-07
FEN1	3.99e-12	0.373633	0.172	0.017	1.35e-07
CSK	4.03e-12	0.273605	0.258	0.075	1.36e-07
PUSL1	4.16e-12	0.256548	0.198	0.034	1.41e-07
SPCS1	4.27e-12	0.420249	0.69	0.464	1.44e-07
GANAB	4.64e-12	0.471906	0.453	0.244	1.57e-07
AGAP2-AS1	4.65e-12	0.554185	0.141	0	1.57e-07
FADS2	4.67e-12	0.335159	0.18	0.027	1.58e-07
RARS	4.69e-12	0.353863	0.281	0.098	1.59e-07
CHD1	4.84e-12	-1.07382	0.279	0.4	1.64e-07
LAMTOR4	5.14e-12	0.384151	0.626	0.414	1.74e-07
TPM4	5.31e-12	0.377969	0.721	0.512	1.8e-07
HMGN2	5.33e-12	0.731909	0.744	0.563	1.8e-07
SETD5	5.44e-12	0.301422	0.398	0.183	1.84e-07
TMEM70	5.45e-12	0.42768	0.318	0.129	1.84e-07
CDCA4	5.61e-12	0.255434	0.211	0.044	1.9e-07
TUBA1B	5.62e-12	0.725905	0.879	0.746	1.9e-07
DNMT1	5.77e-12	0.377619	0.325	0.136	1.95e-07
CDKN3	5.79e-12	0.827866	0.176	0.024	1.96e-07
TXNL1	5.84e-12	0.379891	0.554	0.329	1.98e-07
SEC31A	5.88e-12	0.288711	0.571	0.342	1.99e-07
PAPOLA	5.99e-12	0.3177	0.602	0.393	2.03e-07
BNIP3	6.02e-12	1.03605	0.449	0.268	2.04e-07
NAPRT	6.05e-12	0.345335	0.285	0.098	2.05e-07
ST5	6.25e-12	-0.399448	0.068	0.169	2.11e-07
SSB	6.4e-12	0.291763	0.637	0.397	2.17e-07
NFKB2	6.48e-12	-0.332253	0.079	0.186	2.19e-07
CLOCK	6.58e-12	0.317459	0.311	0.112	2.23e-07
THAP7	6.58e-12	0.34427	0.252	0.075	2.23e-07
LAGE3	6.74e-12	0.358827	0.386	0.183	2.28e-07
SZRD1	6.82e-12	0.300201	0.405	0.186	2.31e-07
PPIC	6.9e-12	0.390935	0.623	0.369	2.33e-07
COX6B1	7.19e-12	0.328901	0.759	0.566	2.43e-07
COQ4	7.36e-12	0.27392	0.302	0.108	2.49e-07
OXLD1	7.41e-12	0.321346	0.254	0.075	2.51e-07
TAF12	7.45e-12	0.377179	0.37	0.173	2.52e-07
SLC39A4	7.46e-12	0.320423	0.218	0.054	2.52e-07
NFKBIZ	7.5e-12	-0.774666	0.336	0.481	2.54e-07
CHID1	7.63e-12	0.317422	0.435	0.224	2.58e-07
AC136616.1	7.64e-12	0.337438	0.139	0	2.58e-07
PWP1	7.7e-12	0.327721	0.299	0.112	2.6e-07
UTP18	7.71e-12	0.34376	0.275	0.095	2.61e-07
COPS3	7.86e-12	0.386608	0.455	0.247	2.66e-07
VPS36	7.88e-12	0.326723	0.297	0.108	2.67e-07
SPOCK2	7.9e-12	-0.323558	0.023	0.085	2.67e-07
GTF2F2	7.93e-12	0.301124	0.315	0.119	2.68e-07
EMC9	8.04e-12	0.326568	0.209	0.044	2.72e-07
XRN2	8.19e-12	0.294621	0.522	0.302	2.77e-07
S100A2	8.49e-12	0.451718	0.173	0.024	2.87e-07
VPS29	8.62e-12	0.467115	0.557	0.332	2.92e-07
SLC52A2	8.84e-12	0.341268	0.337	0.146	2.99e-07
DDX3Y	9.14e-12	0.384348	0.138	0	3.09e-07
BCL9L	9.3e-12	-0.537802	0.096	0.21	3.15e-07
OTUD7B	9.64e-12	0.279976	0.273	0.088	3.26e-07
PA2G4	1.02e-11	0.343134	0.583	0.356	3.44e-07
MAGEA1	1.02e-11	0.270425	0.137	0	3.46e-07
LZIC	1.05e-11	0.317907	0.355	0.156	3.55e-07
OSBPL1A	1.05e-11	-0.279943	0.11	0.234	3.56e-07
XBP1	1.06e-11	0.46587	0.591	0.376	3.58e-07
GAL	1.06e-11	0.379035	0.161	0.014	3.6e-07
RASL11B	1.07e-11	0.448103	0.169	0.02	3.63e-07
ACIN1	1.09e-11	0.298312	0.35	0.146	3.69e-07
LINC00476	1.09e-11	0.263181	0.137	0	3.7e-07
EIF2S2	1.13e-11	0.326056	0.588	0.376	3.83e-07
DMP1	1.15e-11	0.934304	0.142	0.003	3.88e-07
MRPL40	1.16e-11	0.328236	0.475	0.258	3.92e-07
BCAP31	1.17e-11	0.3882	0.513	0.302	3.97e-07
AC007952.4	1.18e-11	-0.404214	0.077	0.18	4e-07
KIF5B	1.2e-11	0.377766	0.586	0.366	4.06e-07
GORAB	1.2e-11	0.310378	0.219	0.054	4.07e-07
BCAS2	1.2e-11	0.355445	0.49	0.275	4.07e-07
RPL23	1.21e-11	0.393032	0.883	0.783	4.1e-07
CSE1L	1.21e-11	0.312443	0.24	0.068	4.11e-07
UBA2	1.22e-11	0.255565	0.47	0.264	4.11e-07
WDR18	1.22e-11	0.339802	0.292	0.112	4.13e-07
ELF1	1.23e-11	-0.695579	0.211	0.353	4.17e-07
SERPINA1	1.25e-11	-1.26907	0.035	0.108	4.22e-07
OGG1	1.25e-11	0.267941	0.204	0.041	4.24e-07
CAMK1	1.26e-11	0.310681	0.235	0.061	4.27e-07
METTL13	1.27e-11	0.274868	0.183	0.027	4.31e-07
COMMD5	1.29e-11	0.274836	0.274	0.095	4.38e-07
NAA20	1.3e-11	0.372011	0.481	0.275	4.39e-07
FBXO30	1.31e-11	-0.419828	0.074	0.176	4.42e-07
MXRA5	1.31e-11	-0.480661	0.175	0.315	4.44e-07
TNFSF12	1.32e-11	-0.401993	0.092	0.207	4.47e-07
NRDC	1.33e-11	0.348879	0.343	0.146	4.49e-07
RALY	1.51e-11	0.346596	0.528	0.312	5.11e-07
DLEU2	1.53e-11	0.265872	0.135	0	5.17e-07
CIB1	1.54e-11	0.352767	0.567	0.356	5.2e-07
RBPMS	1.54e-11	-0.490482	0.092	0.203	5.22e-07
PTRHD1	1.54e-11	0.385796	0.365	0.176	5.22e-07
CDKN1A	1.55e-11	-1.06712	0.384	0.478	5.25e-07
TMED4	1.57e-11	0.316856	0.473	0.264	5.32e-07
ACACB	1.58e-11	-0.257191	0.023	0.085	5.35e-07
MRPS18A	1.65e-11	0.261397	0.271	0.092	5.59e-07
SWI5	1.67e-11	0.251894	0.371	0.173	5.63e-07
PCAT6	1.71e-11	0.283412	0.134	0	5.78e-07
YARS	1.75e-11	0.382334	0.291	0.112	5.93e-07
SAMD1	1.78e-11	0.326668	0.385	0.183	6.03e-07
ADIPOR1	1.8e-11	0.294653	0.367	0.169	6.09e-07
DCTPP1	1.81e-11	0.344351	0.268	0.092	6.12e-07
DBNL	1.83e-11	0.297739	0.362	0.169	6.19e-07
SNX7	1.84e-11	0.267014	0.452	0.234	6.23e-07
PFKL	1.85e-11	0.37949	0.327	0.139	6.26e-07
WLS	1.87e-11	0.331393	0.413	0.203	6.31e-07
HMGN5	1.89e-11	0.332113	0.253	0.078	6.38e-07
ERCC1	1.89e-11	0.352866	0.507	0.285	6.39e-07
TAF4B	1.9e-11	-0.288046	0.046	0.129	6.42e-07
PPIG	1.93e-11	0.381402	0.55	0.322	6.54e-07
MLF2	2e-11	0.25122	0.574	0.346	6.76e-07
ELOB	2.03e-11	0.316641	0.777	0.573	6.86e-07
GOLPH3	2.06e-11	0.420051	0.342	0.156	6.95e-07
PPP2R3C	2.06e-11	0.333974	0.363	0.176	6.97e-07
RPL3	2.08e-11	0.270071	0.955	0.936	7.02e-07
CENPF	2.2e-11	0.839101	0.188	0.037	7.45e-07
IRX5	2.21e-11	0.369764	0.3	0.115	7.46e-07
ELOVL1	2.21e-11	0.251953	0.316	0.125	7.49e-07
PTPRZ1	2.28e-11	0.307471	0.139	0.003	7.72e-07
MT-CYB	2.33e-11	0.414629	0.924	0.773	7.87e-07
ADAM10	2.33e-11	0.299181	0.285	0.102	7.88e-07
ARL2	2.4e-11	0.322229	0.426	0.217	8.12e-07
PHETA2	2.44e-11	0.256612	0.133	0	8.26e-07
YPEL5	2.51e-11	-0.848045	0.38	0.478	8.47e-07
RPS14	2.52e-11	0.25145	0.97	0.936	8.52e-07
ANKRD39	2.58e-11	0.290091	0.23	0.061	8.73e-07
MT-ATP6	2.6e-11	0.422145	0.953	0.807	8.8e-07
ABI3BP	2.69e-11	-0.266669	0.064	0.163	9.08e-07
DNAJC21	2.78e-11	0.261068	0.4	0.193	9.39e-07
IFI6	2.78e-11	0.533194	0.529	0.325	9.41e-07
SEC23A	2.79e-11	0.25732	0.388	0.19	9.45e-07
MEDAG	2.8e-11	-0.577496	0.022	0.081	9.46e-07
WDR77	2.82e-11	0.294812	0.228	0.064	9.54e-07
PLEKHO1	2.83e-11	0.438483	0.427	0.22	9.57e-07
GSTO1	2.85e-11	0.435099	0.568	0.339	9.62e-07
SHMT2	2.93e-11	0.290273	0.361	0.169	9.89e-07
NCKAP5	2.96e-11	-0.301193	0.027	0.092	1e-06
ALKBH7	2.98e-11	0.283218	0.545	0.332	1.01e-06
TPST2	2.99e-11	0.312908	0.283	0.105	1.01e-06
ASPH	3.05e-11	0.484432	0.53	0.322	1.03e-06
MCM3	3.09e-11	0.385473	0.232	0.068	1.04e-06
ANP32E	3.31e-11	0.368141	0.46	0.247	1.12e-06
HOMER3	3.43e-11	0.252878	0.344	0.149	1.16e-06
PSMD14	3.44e-11	0.303997	0.419	0.217	1.16e-06
HBB	3.46e-11	1.09819	0.015	0.064	1.17e-06
PSMD1	3.53e-11	0.301463	0.38	0.18	1.19e-06
RMDN1	3.59e-11	0.312084	0.233	0.064	1.21e-06
COL22A1	3.64e-11	0.266514	0.131	0	1.23e-06
SERPINA5	3.81e-11	-0.35375	0.018	0.071	1.29e-06
NME7	3.84e-11	0.256083	0.275	0.098	1.3e-06
CMAS	3.97e-11	0.350164	0.254	0.078	1.34e-06
HIKESHI	4.02e-11	0.281134	0.451	0.247	1.36e-06
GNAI3	4.04e-11	0.3322	0.516	0.315	1.37e-06
2022-09-04	4.15e-11	-0.567349	0.166	0.298	1.4e-06
HSF1	4.17e-11	0.359785	0.279	0.105	1.41e-06
ANG	4.25e-11	-0.326861	0.069	0.169	1.44e-06
CKS1B	4.25e-11	0.838428	0.398	0.217	1.44e-06
GAMT	4.28e-11	0.302761	0.284	0.105	1.45e-06
EFHD2	4.32e-11	0.45293	0.37	0.176	1.46e-06
CD55	4.37e-11	0.373138	0.413	0.203	1.48e-06
ZCCHC17	4.37e-11	0.299064	0.36	0.166	1.48e-06
RCN2	4.41e-11	0.251698	0.608	0.383	1.49e-06
SERTAD4-AS1	4.44e-11	0.295162	0.129	0	1.5e-06
TMTC2	4.68e-11	0.273145	0.18	0.031	1.58e-06
RGMB	4.7e-11	-0.256058	0.037	0.112	1.59e-06
ADAMTS6	4.76e-11	0.337236	0.259	0.088	1.61e-06
RBM17	4.94e-11	0.402514	0.446	0.247	1.67e-06
UNC5B	4.96e-11	0.361265	0.427	0.227	1.68e-06
SNCG	5.02e-11	-0.412895	0.029	0.095	1.7e-06
MAD1L1	5.09e-11	0.307502	0.232	0.068	1.72e-06
OXA1L	5.29e-11	0.286303	0.394	0.203	1.79e-06
DNAJC7	5.33e-11	0.41483	0.464	0.261	1.8e-06
CHIC2	5.34e-11	0.31282	0.436	0.241	1.8e-06
HTRA3	5.38e-11	0.464973	0.223	0.064	1.82e-06
GRHPR	5.4e-11	0.305274	0.408	0.207	1.83e-06
OXSR1	5.53e-11	0.314314	0.239	0.078	1.87e-06
BZW2	5.58e-11	0.383039	0.409	0.217	1.89e-06
CCDC43	5.71e-11	0.291657	0.214	0.054	1.93e-06
RCC2	5.99e-11	0.313479	0.323	0.139	2.03e-06
SMARCC1	6.01e-11	0.32532	0.335	0.142	2.03e-06
FNBP1	6.02e-11	-0.390196	0.071	0.169	2.04e-06
TPD52	6.13e-11	0.369044	0.186	0.041	2.07e-06
MGST1	6.23e-11	0.349032	0.225	0.058	2.11e-06
TMED1	6.24e-11	0.300464	0.319	0.139	2.11e-06
G6PC3	6.4e-11	0.25701	0.248	0.081	2.17e-06
CAPRIN1	6.74e-11	0.266586	0.363	0.169	2.28e-06
SARS	6.85e-11	0.31797	0.473	0.275	2.32e-06
NDFIP2	6.94e-11	0.302778	0.267	0.095	2.35e-06
ERG28	6.98e-11	0.284669	0.297	0.122	2.36e-06
ARID3A	7.1e-11	0.296499	0.188	0.037	2.4e-06
EPHB2	7.12e-11	0.276972	0.132	0.003	2.41e-06
GGCT	7.13e-11	0.252993	0.341	0.156	2.41e-06
POP5	7.2e-11	0.273328	0.33	0.146	2.44e-06
JCHAIN	7.21e-11	-0.352716	0.014	0.061	2.44e-06
HSD17B11	7.27e-11	0.377008	0.336	0.139	2.46e-06
C16orf72	7.39e-11	-0.655948	0.259	0.386	2.5e-06
ACTR10	7.51e-11	0.325352	0.46	0.251	2.54e-06
AKIRIN1	7.56e-11	0.280379	0.496	0.295	2.56e-06
SMC4	8.04e-11	0.430065	0.306	0.132	2.72e-06
DR1	8.12e-11	0.332714	0.375	0.19	2.75e-06
BARD1	8.14e-11	0.302964	0.178	0.034	2.75e-06
THRAP3	8.24e-11	0.28995	0.488	0.271	2.79e-06
COX4I2	8.26e-11	-0.48838	0.048	0.132	2.79e-06
PRRC1	8.32e-11	0.281055	0.246	0.078	2.81e-06
BLOC1S1	8.45e-11	0.351819	0.56	0.342	2.86e-06
PEAK1	8.55e-11	-0.398861	0.109	0.224	2.89e-06
C19orf70	8.72e-11	0.254113	0.513	0.315	2.95e-06
GNG4	8.8e-11	0.306859	0.133	0.003	2.98e-06
PRKCSH	9.31e-11	0.333371	0.404	0.21	3.15e-06
RRBP1	9.48e-11	0.557591	0.642	0.447	3.2e-06
WIPI2	9.49e-11	0.343073	0.401	0.21	3.21e-06
CCND2	9.7e-11	-0.678788	0.166	0.295	3.28e-06
GYG1	9.74e-11	0.27409	0.236	0.075	3.29e-06
PEX2	9.76e-11	0.344142	0.367	0.18	3.3e-06
TMEM251	9.96e-11	0.255512	0.249	0.081	3.37e-06
NR2F6	1.01e-10	0.28807	0.323	0.142	3.41e-06
SND1	1.04e-10	0.260005	0.383	0.19	3.53e-06
PNN	1.07e-10	0.434376	0.554	0.346	3.61e-06
HNMT	1.07e-10	-0.706473	0.274	0.397	3.61e-06
SRA1	1.08e-10	0.379763	0.357	0.166	3.64e-06
TM2D2	1.09e-10	0.317762	0.319	0.136	3.67e-06
MDK	1.11e-10	0.558929	0.659	0.471	3.75e-06
TGFBR3	1.11e-10	-0.313719	0.054	0.139	3.77e-06
NUDT22	1.15e-10	0.260445	0.296	0.119	3.9e-06
CLSPN	1.17e-10	0.383616	0.137	0.007	3.97e-06
PDXK	1.18e-10	0.278402	0.331	0.149	3.99e-06
TMEM11	1.18e-10	0.254197	0.338	0.153	4.01e-06
LRRC41	1.19e-10	0.279265	0.352	0.173	4.01e-06
SRP9	1.2e-10	0.349792	0.659	0.468	4.05e-06
AOC2	1.21e-10	0.561002	0.233	0.075	4.1e-06
PUM3	1.23e-10	0.260472	0.228	0.068	4.17e-06
EPDR1	1.25e-10	0.26653	0.35	0.159	4.24e-06
COMMD3	1.27e-10	0.327252	0.425	0.22	4.3e-06
RBMS3	1.28e-10	-0.621104	0.165	0.288	4.35e-06
BLVRA	1.29e-10	0.391179	0.289	0.122	4.36e-06
RPL21	1.31e-10	-0.481024	0.943	0.956	4.42e-06
RNF8	1.31e-10	0.302586	0.222	0.064	4.43e-06
SMAD9	1.32e-10	0.292704	0.192	0.044	4.45e-06
DAZAP1	1.32e-10	0.282839	0.349	0.156	4.46e-06
RBM26	1.39e-10	0.280181	0.348	0.156	4.69e-06
DDX60L	1.39e-10	0.32238	0.171	0.027	4.7e-06
NABP2	1.39e-10	0.294592	0.24	0.078	4.7e-06
GALK1	1.4e-10	0.342428	0.281	0.112	4.72e-06
DESI1	1.4e-10	0.350752	0.263	0.098	4.73e-06
GLRX2	1.41e-10	0.250903	0.276	0.112	4.77e-06
VMP1	1.43e-10	-1.59762	0.509	0.573	4.82e-06
SRSF11	1.44e-10	0.272938	0.681	0.481	4.87e-06
LSP1	1.44e-10	-0.751901	0.225	0.349	4.87e-06
TMEM59	1.46e-10	0.453377	0.805	0.647	4.93e-06
SNX3	1.49e-10	0.293981	0.719	0.508	5.05e-06
CD81	1.51e-10	-0.466577	0.793	0.807	5.09e-06
GOT2	1.52e-10	0.252671	0.186	0.041	5.14e-06
NEK6	1.56e-10	0.272373	0.188	0.041	5.26e-06
CTNNBIP1	1.57e-10	0.322378	0.275	0.105	5.31e-06
LIF	1.57e-10	-0.334856	0.024	0.085	5.32e-06
ITGB3BP	1.59e-10	0.318748	0.239	0.078	5.37e-06
TSPYL2	1.63e-10	-0.706465	0.198	0.325	5.5e-06
FAM228B	1.67e-10	-0.420409	0.054	0.139	5.64e-06
CENPW	1.69e-10	0.417122	0.167	0.027	5.7e-06
RNF115	1.71e-10	0.274465	0.364	0.176	5.77e-06
MCM5	1.72e-10	0.369894	0.209	0.054	5.81e-06
UTP11	1.73e-10	0.251028	0.397	0.197	5.84e-06
EIF1AY	1.74e-10	0.442936	0.122	0	5.87e-06
CNPY2	1.76e-10	0.382527	0.558	0.346	5.96e-06
TEX30	1.77e-10	0.342063	0.211	0.061	5.99e-06
ATP6V1E1	1.81e-10	0.28428	0.374	0.186	6.1e-06
PRL	1.81e-10	0.396079	0.122	0	6.13e-06
PDIA3	1.83e-10	0.468995	0.745	0.576	6.19e-06
TMBIM6	1.84e-10	0.450113	0.796	0.644	6.23e-06
LRRC28	1.86e-10	0.286274	0.229	0.071	6.3e-06
FKBP10	1.87e-10	0.344599	0.571	0.369	6.31e-06
SEC23B	1.87e-10	0.305569	0.199	0.051	6.32e-06
SBDS	1.88e-10	-0.736318	0.535	0.597	6.36e-06
CDK1	1.97e-10	0.54985	0.135	0.007	6.66e-06
NBN	2.07e-10	0.304327	0.263	0.098	7.01e-06
AC020916.1	2.08e-10	0.408523	0.284	0.112	7.02e-06
IFRD1	2.08e-10	-0.735713	0.387	0.488	7.03e-06
GPI	2.11e-10	0.331604	0.358	0.18	7.15e-06
MFAP1	2.16e-10	0.351461	0.276	0.112	7.32e-06
AP3S1	2.19e-10	0.304397	0.519	0.308	7.39e-06
URM1	2.19e-10	0.256317	0.295	0.115	7.39e-06
FAM192A	2.28e-10	0.268903	0.237	0.071	7.71e-06
WSB2	2.3e-10	0.270753	0.307	0.132	7.77e-06
SMIM15	2.33e-10	0.347198	0.325	0.149	7.9e-06
FAT1	2.34e-10	0.327713	0.384	0.19	7.9e-06
BCAT1	2.35e-10	0.49047	0.261	0.102	7.96e-06
SIK3	2.36e-10	-0.355704	0.124	0.241	8e-06
CCDC137	2.39e-10	0.307171	0.235	0.075	8.1e-06
HIST1H4H	2.43e-10	0.294993	0.171	0.031	8.23e-06
NUF2	2.46e-10	0.470204	0.121	0	8.32e-06
FAM210A	2.49e-10	0.369993	0.262	0.102	8.43e-06
AIMP1	2.51e-10	0.279834	0.401	0.203	8.5e-06
SMAD7	2.53e-10	-0.659109	0.184	0.305	8.54e-06
SGK1	2.64e-10	-0.629666	0.226	0.359	8.93e-06
SEMA3E	2.67e-10	0.340652	0.167	0.031	9.02e-06
CEP57	2.67e-10	0.278706	0.338	0.156	9.03e-06
ATP6V0E1	2.74e-10	0.3697	0.709	0.505	9.26e-06
ADGRA2	2.8e-10	-0.503919	0.171	0.292	9.47e-06
DDIT3	2.83e-10	0.581704	0.449	0.251	9.56e-06
CSRNP3	2.87e-10	-0.289881	0.049	0.129	9.69e-06
DYNLT3	2.91e-10	0.355327	0.409	0.22	9.83e-06
STON2	2.96e-10	0.296631	0.166	0.031	1e-05
[truncated: 1,077 more rows]
