# Supplementary material for: Abnormal signal pathways and tumor heterogeneity in osteosarcoma
Source: J Transl Med. 2023 Feb 9;21:99. doi: 10.1186/s12967-023-03961-7 (PMC9912612; doi:10.1186/s12967-023-03961-7)
Supplement: Supplementary file 3 — Additional file 3: Table S2. Signatures of each module in WGCNA analysis. [file 12967_2023_3961_MOESM3_ESM.xlsx]

## Sheet: supplement table 2
datSummary	colorNEW	kMEblack	kMEblue	kMEbrown	kMEgreen	kMEgrey	kMEpink	kMEred	kMEturquoise	kMEyellow
OCIAD2	grey	0.172752	0.178666	0.179972	-0.0439228	0.229851	-0.0135601	0.0432507	-0.279438	0.153037
GIMAP4	blue	-0.215728	0.936151	-0.672686	0.237159	-0.583418	0.00952012	0.1627	-0.0734081	0.490506
C1QBP	grey	0.0477153	0.0234501	-0.114731	0.270768	-0.102841	-0.107478	-0.15723	-0.0970726	0.0304388
DHPS	grey	0.0129097	-0.0425772	-0.206825	0.446164	-0.202921	-0.082277	0.0959712	-0.149284	-0.0807238
DDAH1	grey	-0.064891	-0.542516	0.551254	-0.337427	0.476895	-0.0276914	-0.0823292	0.310395	-0.423591
GPR37	pink	-0.107551	-0.162637	-0.215398	0.127324	-0.222629	0.730403	0.0312639	0.0961208	-0.126363
APH1A	grey	0.0745124	0.495009	-0.313114	0.381087	-0.298146	-0.0245334	0.0522205	-0.348899	0.206801
SMEK2	turquoise	-0.583649	-0.132511	-0.419584	0.308087	-0.50844	0.11657	0.151859	0.816482	-0.0835367
NELL1	grey	-0.187817	-0.0428535	-0.184521	-0.0388717	-0.166579	0.543343	0.0612089	0.146667	-0.136421
ARHGEF17	grey	0.195549	-0.596	0.550038	-0.299546	0.481732	0.107652	-0.0557007	-0.16712	-0.39697
CD86	blue	-0.143895	0.898642	-0.551705	0.204166	-0.447299	-0.0451235	0.158271	-0.112985	0.461093
PNOC	grey	0.00735498	0.0762041	-0.213538	0.114007	-0.217463	-0.0415697	-0.0119178	0.0494107	0.266159
GRAMD3	grey	0.347951	-0.227111	0.718109	-0.612859	0.76438	-0.115082	-0.0459056	-0.427694	-0.291945
HMG1L1	turquoise	-0.575679	-0.0370237	-0.402154	0.301125	-0.54967	0.0546178	0.0958138	0.900774	0.0406494
PCMTD1	turquoise	-0.483592	0.0284529	-0.283765	-0.116758	-0.305346	0.0842248	0.107442	0.587993	-0.0871851
KIAA0143	grey	0.219861	0.16237	0.239254	-0.214479	0.339744	-0.111589	0.00575979	-0.435016	-0.0629147
CXXC5	grey	0.0382371	-0.125094	0.432878	-0.337348	0.433795	-0.289563	-0.00376996	-0.0563063	-0.055454
SPRED2	grey	0.563362	-0.375587	0.726603	-0.472038	0.760062	-0.173527	-0.0910041	-0.561873	-0.246442
COL9A1	grey	-0.133402	-0.0796651	-0.203245	0.0931292	-0.178515	0.118943	0.0211136	0.110619	-0.129954
PRKCB1	blue	-0.129776	0.711384	-0.318815	-0.0389649	-0.233732	0.0913148	0.204911	-0.15279	0.364771
GPR177	grey	0.439873	0.0156123	-0.0668707	0.125434	-0.0434487	0.112556	-0.163675	-0.457943	-0.055022
TEGT	grey	-0.0474627	0.200883	0.0948643	-0.369313	0.214096	0.102835	-0.0159294	-0.248287	0.201043
H1FX	grey	-0.345027	-0.0438546	-0.331598	0.201883	-0.322112	0.117215	0.0428425	0.124207	0.0543378
MEST	brown	0.694711	-0.504158	0.801844	-0.377117	0.726429	-0.121985	-0.159629	-0.438443	-0.35699
MT1A	grey	0.211134	-0.0512878	0.149136	0.0667378	0.23107	-0.197547	-0.0520387	-0.301582	-0.224024
SMAD3	grey	-0.109362	-0.340636	0.228232	-0.0256785	0.122662	0.0348881	-0.137016	0.117013	-0.197882
MYOT	red	-0.219017	0.084591	-0.141612	0.0186682	-0.148857	-0.00152152	0.960769	0.164969	0.00175818
DDA1	grey	-0.0342338	-0.284282	0.349476	-0.279365	0.365131	0.0900974	-0.0197094	-0.0297339	-0.257185
BUB3	turquoise	-0.656078	-0.121971	-0.337604	0.248438	-0.454835	0.133513	0.00353457	0.9353	-0.0259229
HSPC117	turquoise	0.448608	0.154453	0.178919	0.034604	0.2675	-0.167298	-0.0892681	-0.673206	-0.0276125
FLJ20397	grey	0.348565	-0.34154	0.334523	0.0750595	0.313118	-0.151468	-0.0189362	-0.229038	-0.334619
MT2A	grey	0.260079	-0.0694271	0.307617	-0.0857628	0.385015	-0.219654	-0.102047	-0.326246	-0.198353
FAM32A	turquoise	0.462403	0.0487329	0.282922	-0.113385	0.407492	-0.205708	-0.157804	-0.768896	-0.0866568
CNKSR3	grey	-0.155905	0.0446141	-0.282437	0.142691	-0.312838	0.19516	-0.153912	0.275024	0.280347
ROBO2	turquoise	-0.475366	-0.104776	-0.300975	0.271453	-0.435659	0.116996	0.317535	0.603168	0.00172012
ACSS2	grey	0.0223737	0.168185	0.156693	-0.379086	0.226811	-0.127765	0.130905	-0.231881	0.0526921
UBE2D3	turquoise	-0.697523	-0.0270056	-0.290343	-0.0317364	-0.312271	0.229549	0.102166	0.766438	-0.117162
ACAT1	grey	0.344448	-0.186668	0.185582	0.203525	0.14949	-0.127544	-0.0741363	-0.176513	-0.132707
EAF1	turquoise	-0.657656	-0.0508648	-0.35415	0.191919	-0.471694	0.096527	0.0868021	0.928109	0.0389975
SEPN1	grey	-0.427075	0.039019	-0.240526	0.137271	-0.303011	0.0552991	0.128823	0.331495	0.168057
BRE	grey	0.0576288	0.105111	0.0935188	-0.0279233	0.159203	-0.0490693	0.0985592	-0.158012	0.086298
FAM38A	grey	0.109513	-0.33596	0.329921	-0.304383	0.313164	-0.260603	-0.0928121	-0.152749	-0.0407307
EBNA1BP2	grey	0.172441	-0.15351	-0.0331742	0.397158	-0.0645895	-0.231858	-0.064851	-0.161256	-0.189771
IL18	turquoise	-0.770772	0.378618	-0.716361	0.272931	-0.766992	0.205766	0.265661	0.752537	0.284876
SF3B14	grey	0.490109	-0.068052	0.0540335	0.276947	0.0607411	-0.213967	-0.153151	-0.395863	-0.180458
PSG11	grey	0.400243	-0.502552	0.784578	-0.362888	0.731698	-0.123056	-0.137655	-0.236951	-0.354511
MASK	turquoise	-0.560398	-0.0799432	-0.417469	0.34208	-0.503232	0.155421	0.16946	0.663705	-0.0749111
TATDN1	grey	-0.347434	-0.119798	-0.288023	0.323975	-0.36183	-0.0148448	-0.0745574	0.4983	-0.259006
ADAM15	grey	0.0015924	0.190994	-0.123604	0.150769	-0.14818	-0.206486	0.0703064	-0.154249	-0.0952796
H2AFY2	grey	0.198502	0.0243111	0.0421257	-0.0851808	0.0401943	0.1647	-0.239371	-0.272229	0.211242
AMZ2	grey	0.564909	-0.248821	0.39355	-0.148116	0.453878	-0.111737	-0.0671121	-0.602304	-0.316928
FABP5	turquoise	-0.515934	0.0430734	-0.340601	0.259679	-0.448784	0.00975827	0.121192	0.772215	-0.01356
YRDC	turquoise	-0.699038	0.105877	-0.544229	0.264847	-0.652211	0.169683	0.182762	0.862893	0.218968
TMEFF2	pink	-0.200983	-0.0081779	-0.106898	-0.0242434	-0.0652917	0.864643	0.0314838	0.0836783	-0.122561
JARID1B	grey	-0.00395414	-0.517277	0.486905	-0.570151	0.518325	0.206548	-0.0393856	-0.0259806	-0.389155
GCLM	grey	0.655282	-0.274068	0.71919	-0.299303	0.74064	-0.251823	-0.188695	-0.520075	-0.28204
ZA20D3	grey	0.858543	-0.338233	0.706111	-0.354773	0.734746	-0.195792	-0.203876	-0.569003	-0.313761
FLJ34969	turquoise	-0.71142	-0.00813913	-0.432178	0.216419	-0.56432	0.108173	0.115001	0.958549	0.101855
GPR30	grey	0.335005	-0.292625	0.26501	-0.188536	0.250464	0.0143012	-0.0546732	-0.311938	-0.260679
CYB5A	grey	0.142073	0.0803025	0.0780316	0.0693352	0.118916	-0.31911	-0.0603504	-0.258782	-0.0589634
TPX2	grey	-0.552487	-0.0161182	-0.579773	0.787424	-0.718728	-0.043832	0.118097	0.622762	0.11053
KIAA0427	grey	0.207128	-0.580972	0.781778	-0.565247	0.764118	-0.0348288	-0.14826	-0.178745	-0.461007
FLI1	turquoise	-0.566662	0.0663509	-0.339507	0.150236	-0.455214	-0.00496623	0.0910273	0.874034	0.111652
CD53	blue	-0.0895514	0.952552	-0.48103	0.112796	-0.37658	-0.0664924	0.123457	-0.105322	0.645634
C6orf1	grey	0.138712	0.3284	0.100093	-0.286171	0.259195	0.127172	-0.151954	-0.422627	0.186678
CBS	grey	0.229582	-0.637187	0.444826	-0.0994103	0.384861	-0.188405	-0.18892	-0.0649448	-0.469702
SERINC3	turquoise	-0.645965	-0.0964388	-0.316806	0.152126	-0.441285	0.14515	0.0286693	0.93925	0.00814644
ACLY	grey	0.38044	-0.593214	0.654931	-0.15211	0.599246	-0.16153	-0.15531	-0.177681	-0.437833
GLT25D1	grey	-0.158004	0.527447	-0.405767	0.292345	-0.341059	-0.142108	0.0661584	-0.100962	0.230848
DIP13B	grey	0.505626	-0.221628	0.764137	-0.554246	0.816927	-0.0143162	-0.190844	-0.529581	-0.218925
GPC3	grey	-0.225444	0.0181692	-0.225339	0.107233	-0.215598	0.5737	0.0949882	0.11921	-0.11089
GMPS	grey	-0.025724	-0.0266438	-0.303196	0.545149	-0.318309	-0.237969	-0.1915	-0.0623163	-0.00819231
LMNA	grey	0.40633	-0.0350741	0.32467	0.070307	0.329184	-0.206974	0.0298852	-0.47995	-0.130625
DLGAP4	grey	-0.13498	-0.449608	0.350048	-0.322403	0.313979	0.0753017	-0.132289	0.109189	-0.227847
HCFC1R1	grey	0.0150797	0.169271	0.0181178	-0.193131	0.0390681	0.106672	-0.0316167	-0.102739	0.271793
FPR1	blue	0.0303427	0.71719	-0.175088	-0.0684737	-0.0453214	-0.0871773	0.114451	-0.239755	0.167075
LRRC8E	grey	-0.289797	0.0131428	-0.403548	0.351349	-0.491896	-0.0703163	0.00957936	0.289891	0.337477
P4HA2	grey	0.288346	-0.303459	0.153159	0.111396	0.0619788	-0.153539	0.0641996	-0.0471406	-0.027647
LMBRD1	grey	0.189143	0.133452	0.224108	-0.323681	0.252114	0.143196	-0.0307473	0.0174365	-0.0368862
MST150	grey	0.404981	-0.409206	0.78831	-0.495829	0.830571	-0.0875445	-0.051596	-0.303817	-0.311015
ELOVL4	grey	-0.13776	-0.25589	-0.0869793	0.0726009	-0.111634	0.147773	0.182737	0.068079	-0.149032
ARSJ	brown	0.502868	-0.553044	0.934521	-0.460545	0.888159	-0.141648	-0.156805	-0.354392	-0.486986
MGC13096	grey	0.169079	-0.116398	0.0912063	0.185616	0.135746	-0.0550671	-0.0194292	-0.383574	-0.277354
DDIT3	grey	-0.065814	0.0707708	0.0277416	-0.239268	0.139895	-0.0808177	0.27783	-0.17019	-0.0547636
KIF7	grey	-0.0166365	-0.256488	-0.118621	0.234689	-0.21264	-0.0177547	-0.0318915	0.130921	0.0338268
DOCK2	blue	-0.0144944	0.950242	-0.428816	0.0661495	-0.331665	-0.0626282	0.088276	-0.211844	0.553382
JAM3	grey	0.0766001	-0.278105	0.260003	-0.287669	0.26148	0.0920436	-0.129361	-0.0730092	-0.32189
RPL27A	turquoise	-0.662109	-0.0142164	-0.396916	0.214505	-0.523679	0.0957647	0.123612	0.932732	0.0953145
DSCR1	grey	0.3326	0.0208925	0.411562	-0.431042	0.51663	-0.0892011	-0.0471513	-0.398886	0.043608
M6PR	turquoise	-0.477596	0.30033	-0.411859	0.238112	-0.501715	-0.0243947	0.161885	0.627753	0.259957
NDEL1	grey	0.169506	-0.207436	0.189906	-0.0755489	0.195449	-0.186945	-0.0421906	-0.260848	-0.0645563
ACPL2	grey	0.227612	-0.103728	-0.171082	0.0533801	-0.0991533	0.181066	-0.0511916	-0.261773	-0.113336
SPARCL1	grey	-0.139818	0.574441	-0.536655	0.0757958	-0.427044	0.123166	0.246489	-0.0643987	0.197608
SLC37A4	grey	0.0491081	0.256039	-0.377467	0.419007	-0.44677	-0.11485	-0.0149093	-0.00693567	0.371555
H2AFY	grey	0.313185	-0.0144	0.312019	-0.167245	0.309041	-0.0305155	0.0229785	-0.139291	-0.179026
SDC1	grey	-0.158532	0.553837	-0.292867	-0.00273121	-0.208054	-0.0751559	0.0347248	-0.10285	0.445184
FLJ33790	grey	0.223941	-0.192259	0.18228	-0.0788983	0.21228	-0.118094	-0.198243	-0.324382	-0.0999645
ATP6V1E1	turquoise	0.396712	0.231378	0.133011	-0.12641	0.258467	-0.140346	-0.0966461	-0.618307	0.507112
TWISTNB	grey	-0.353538	-0.188423	-0.333533	0.457678	-0.362497	0.0648187	-0.0119429	0.395807	-0.184225
DNCL2A	grey	0.625533	-0.25186	0.528653	-0.241414	0.528746	-0.0800621	-0.367361	-0.428388	-0.0893821
FYCO1	grey	0.492123	-0.393749	0.780202	-0.548416	0.800811	-0.0141769	-0.0491387	-0.50636	-0.314317
CNDP2	grey	-0.0947691	0.495938	-0.513791	0.297941	-0.518276	-0.128155	0.0361896	0.0308755	0.551764
COL12A1	grey	0.396834	-0.366639	0.572241	-0.425124	0.553802	-0.000330874	0.0165506	-0.279276	-0.232797
POLE	grey	-0.256795	0.0329985	-0.466851	0.555813	-0.553877	0.0665054	0.000428394	0.194435	0.0617207
PPAP2B	brown	0.646617	-0.557158	0.898851	-0.414954	0.819681	-0.143502	-0.160643	-0.370795	-0.406849
NUDT18	grey	0.526412	-0.360892	0.740247	-0.486354	0.772728	-0.214194	-0.116428	-0.488864	-0.149563
LAMP2	grey	0.368617	0.303555	0.157067	-0.147842	0.288361	-0.170365	0.0512839	-0.458152	-0.011508
PSMA3	grey	0.366348	0.302928	-0.0564369	0.238568	0.00272236	-0.176844	-0.156985	-0.400894	0.147996
ARL6IP6	grey	0.613547	-0.0827959	0.101391	0.223566	0.109501	-0.136338	-0.110821	-0.412141	-0.188247
B4GALT7	turquoise	0.408785	0.0684283	0.153567	0.051196	0.187261	-0.104569	-0.0454945	-0.611808	0.101265
GAGE5	grey	0.0217566	0.268665	-0.209909	0.163646	-0.15753	-0.0427207	0.0135352	-0.108711	0.244097
CRTAP	black	0.844762	-0.0985612	0.355262	-0.0795648	0.364658	-0.215695	-0.131491	-0.542933	-0.0457928
C8orf55	grey	0.242037	0.094508	-0.211349	0.155373	-0.176273	-0.0515282	-0.0640906	-0.299708	0.108034
RAB2	grey	-0.0622158	0.188263	-0.324153	0.310116	-0.393148	-0.210913	-0.00515365	0.357519	0.219311
C8orf4	grey	0.161388	0.455764	-0.390396	0.0343736	-0.292968	-0.0394211	0.0461269	-0.257499	0.250702
BCL2L1	grey	-0.0485186	0.0404528	0.257448	-0.491934	0.388545	-0.0542182	-0.16031	-0.181606	0.0133282
GPX4	grey	0.158457	0.123269	0.11057	-0.184251	0.145492	-0.234958	-0.00933912	-0.242863	0.147987
TRAP1	grey	-0.00347367	-0.0873254	-0.191802	0.179705	-0.147195	0.0276553	-0.0124247	-0.094993	0.160377
TCEAL4	grey	0.357969	-0.161412	0.491999	-0.501924	0.62166	0.114581	-0.10278	-0.468354	-0.343852
FLJ11712	turquoise	-0.655888	0.0159206	-0.393663	0.2314	-0.535492	0.0943242	0.0895669	0.893748	0.135457
RECK	brown	0.544103	-0.561368	0.917927	-0.484357	0.870967	-0.134004	-0.163483	-0.285592	-0.511474
TPBG	grey	-0.431155	-0.187474	-0.0839046	-0.245517	-0.0888915	0.568216	0.190093	0.557308	-0.0643013
ACTN4	grey	-0.161246	-0.274866	0.357013	-0.186243	0.289111	0.00963094	0.181386	0.168977	-0.283124
NTAN1	turquoise	-0.346832	0.0710622	-0.0560658	-0.124262	-0.113879	0.0348767	-0.0959602	0.551132	0.103935
PPFIBP1	grey	-0.451364	0.161024	-0.276326	0.0833648	-0.28948	-0.00715629	0.171154	0.248449	0.00413028
MGC5242	turquoise	-0.547573	-0.0571109	-0.312023	0.235818	-0.420257	0.0209166	-0.0564188	0.827423	0.0793217
PRRT2	grey	-0.256088	-0.0348874	-0.22857	0.0292227	-0.270677	0.263337	0.042483	0.182801	0.0276758
C6orf160	turquoise	-0.576977	-0.100434	-0.322294	0.197312	-0.410389	0.233426	0.0959826	0.762943	0.00775313
STT3B	grey	0.6898	-0.149771	0.239325	0.219144	0.166163	-0.302587	-0.0883991	-0.338791	0.0396602
TMEM30B	grey	-0.097261	0.265645	-0.0106069	-0.250559	0.101241	0.426904	0.0334076	-0.229285	-0.0834473
GNPTAB	yellow	0.26626	0.494256	-0.226496	0.0569749	-0.147696	-0.126772	-0.0269578	-0.353216	0.810703
GRIPAP1	grey	-0.148133	0.370927	-0.209782	-0.0126803	-0.132221	0.0776077	0.10616	-0.29346	0.234816
C19orf12	grey	0.115297	-0.118012	0.07917	0.155388	0.106558	-0.01319	0.0280218	-0.227228	-0.210377
EEF1B2	grey	0.442127	-0.151445	0.346775	-0.0134594	0.329132	-0.204278	-0.257696	-0.351027	-0.279543
HNRPA2B1	turquoise	-0.728713	0.0169121	-0.508247	0.361387	-0.640403	0.150007	0.0867941	0.96515	0.0882213
PAGE2	grey	-0.0952467	0.283873	-0.212511	0.161127	-0.189922	-0.0353741	0.137033	0.0477228	0.112344
POLR2F	grey	0.165881	0.133177	-0.0373579	0.24824	0.00545065	-0.195926	-0.001466	-0.311735	-0.026675
CPT1C	grey	0.484834	-0.495803	0.71276	-0.365615	0.682629	0.0529735	-0.163269	-0.373485	-0.317904
CDH2	turquoise	-0.434909	-0.338386	-0.104955	0.147844	-0.261576	0.234966	0.0300178	0.62332	-0.112924
NMT2	grey	-0.277645	-0.403178	0.26225	-0.277529	0.191149	0.211296	0.0125754	0.511935	-0.343917
POP4	grey	0.0544003	-0.0365836	-0.0459769	0.234711	-0.0301501	-0.093027	0.0341763	-0.142515	-0.237462
PHYH2	grey	0.314227	-0.211691	0.447169	-0.319719	0.547158	-0.189855	-0.165702	-0.451037	-0.310501
SIX5	grey	0.38813	-0.398773	0.38259	-0.331327	0.407166	0.0308032	-0.131855	-0.43179	-0.20085
DAZAP2	turquoise	0.486685	0.370657	0.150334	-0.260476	0.307942	-0.0513584	-0.102523	-0.660641	0.197037
LY86	blue	-0.171762	0.94223	-0.506443	0.0564027	-0.403733	-0.020396	0.1671	-0.0725883	0.375763
KLHDC2	turquoise	-0.492256	-0.204921	-0.193749	0.0974433	-0.314147	0.220501	0.0932099	0.803284	-0.0541539
VGLL4	grey	-0.228526	0.295173	-0.46878	0.236176	-0.422073	0.116236	0.035303	0.0598428	0.407777
WASF3	brown	0.51764	-0.521746	0.845795	-0.513475	0.838373	-0.177038	-0.179121	-0.387978	-0.340132
AKR1A1	grey	0.183501	0.588859	-0.304227	0.141025	-0.208412	-0.14861	0.049869	-0.294133	0.439312
C17orf39	grey	0.0790135	-0.217077	-0.0629057	0.250327	-0.0759736	-0.0720795	-0.0308726	-0.10264	-0.241352
GEMIN4	grey	0.109445	-0.251864	0.118645	0.0545522	0.14851	-0.039017	-0.136472	-0.145921	-0.233261
SMBP	turquoise	-0.671909	-0.164354	-0.191719	-0.0574635	-0.258127	0.171244	0.128035	0.787283	0.0424894
RGS1	blue	-0.185867	0.685627	-0.539608	0.16504	-0.460552	-0.0262061	0.200462	0.106383	0.377466
PPIH	grey	-0.245441	0.168439	-0.491529	0.671133	-0.525197	-0.0691216	-0.0560433	0.0823371	0.0213162
IFIT2	grey	-0.0907812	0.556085	-0.419378	0.0472347	-0.348351	-0.0203454	0.101054	-0.0501587	0.234518
CABLES1	grey	0.220134	-0.288056	0.471612	-0.358126	0.498604	-0.0128442	-0.224088	-0.349096	-0.235171
NCSTN	grey	0.358759	-0.114447	0.322193	-0.0918968	0.293487	-0.0451479	-0.00874964	-0.343895	0.0492367
CTNNAL1	grey	0.579827	-0.430497	0.614801	-0.0828456	0.536509	-0.243181	-0.221484	-0.284346	-0.401286
CEP55	green	-0.142649	-0.000727354	-0.381441	0.857367	-0.5023	-0.150897	0.060925	0.249951	0.151719
CCNE2	grey	0.00923525	0.250181	-0.374567	0.487521	-0.422836	-0.0837634	-0.117755	0.0132806	0.247584
KIF1B	grey	-0.606074	0.159804	-0.396289	0.210478	-0.474993	0.140216	0.087371	0.58275	0.204641
CCDC3	grey	-0.2211	0.237161	-0.598335	0.330291	-0.612974	0.0732946	0.190537	0.13611	0.328526
KLHL9	grey	-0.107574	-0.314316	0.086411	-0.0757648	0.00742679	0.114393	-0.152023	0.40258	-0.190657
MCM5	grey	-0.334629	0.381705	-0.61587	0.72421	-0.680852	-0.0954037	-0.00149758	0.200211	0.298089
RABL4	turquoise	0.218107	0.234871	-0.0455875	-0.0305548	0.0903442	-0.130981	0.0199324	-0.575684	0.0502076
DONSON	grey	-0.139088	0.0200508	-0.426763	0.548556	-0.512248	-0.0554818	-0.0727314	0.331836	0.0559822
RPL8	grey	0.524886	0.0493035	0.0617627	0.251683	0.109919	-0.160395	-0.125802	-0.501562	-0.0229787
RP1-112K5.2	grey	-0.179485	0.290383	-0.387883	0.339996	-0.391325	0.0200081	0.149118	0.0790795	0.283704
SFXN1	grey	-0.099925	-0.402865	0.10654	0.203479	0.0417103	-0.0238908	-0.0238974	0.0565369	-0.19686
ADD1	grey	0.101013	-0.181053	0.497327	-0.531578	0.5109	0.1382	-0.0372701	-0.200131	-0.171498
SERPINF1	grey	-0.200671	0.46111	-0.423367	-0.0292447	-0.375031	0.0893583	0.229414	0.13789	0.418869
SMARCD3	grey	0.200651	-0.382076	0.385741	-0.268409	0.380364	-0.0284504	0.00896146	-0.250154	-0.364267
LAT1-3TM	turquoise	-0.533658	-0.00545912	-0.335775	0.206483	-0.423525	0.0388185	-0.00145841	0.758556	-0.00327706
CXCL1	grey	0.00968171	-0.20958	0.196097	-0.276374	0.329539	-0.0569169	-0.0895121	-0.108398	-0.174306
CABC1	grey	-0.425766	0.297128	-0.550472	0.256591	-0.541633	-0.0105712	0.299005	0.297114	0.520757
PSMD10	grey	0.405551	0.0344712	0.210131	-0.147047	0.311656	-0.120126	-0.0174999	-0.43964	-0.196647
IDS	grey	0.356432	-0.0670687	0.553787	-0.460762	0.613771	-0.0266954	-0.0585731	-0.290935	-0.214432
MRPL20	grey	0.530756	0.0946734	0.0684198	0.262239	0.124803	-0.145605	-0.146503	-0.618487	-0.0221717
PSMA6	turquoise	-0.348648	0.0966972	-0.375751	0.3407	-0.4624	-0.0457348	-0.0321105	0.666945	0.0498873
DAG1	grey	0.428619	-0.341843	0.644791	-0.446169	0.645758	-0.0703738	0.10325	-0.429532	-0.313564
KLF2	grey	0.135661	-0.196869	0.289085	-0.15812	0.182194	-0.113298	0.165101	0.0493751	-0.300508
NP	grey	0.419276	0.32904	0.0389077	-0.0591738	0.169768	-0.341629	-0.0588521	-0.509779	0.368042
CMTM6	grey	0.390132	0.134065	0.192164	-0.154969	0.253501	0.222533	-0.107436	-0.344434	0.186561
RABGAP1	grey	0.319234	-0.398365	0.727858	-0.480903	0.662395	-0.00343749	-0.0649964	-0.15817	-0.48064
BICD1	grey	-0.331854	0.0439191	-0.185284	0.0374493	-0.243796	0.0395092	0.295389	0.292658	0.133637
PRR6	grey	-0.0763477	-0.124098	-0.153479	0.301942	-0.185943	-0.0411541	0.025362	0.0585811	-0.112685
PTOV1	grey	-0.209608	-0.136519	-0.0490802	-0.0411713	-0.0719229	0.193832	0.163779	-0.00763882	0.0294225
SAMD11	grey	-0.276333	-0.212333	-0.345563	0.345631	-0.457959	0.213939	0.00662073	0.332999	-0.0186502
NNMT	grey	0.423776	-0.108194	0.583314	-0.356723	0.662187	-0.291728	-0.0484477	-0.453045	-0.147719
GZMK	blue	-0.138653	0.676766	-0.296421	0.048047	-0.246205	0.0119826	0.0255799	-0.138121	0.292729
RBM6	turquoise	-0.653597	0.0278403	-0.382328	0.0957281	-0.466041	0.108877	0.260033	0.73344	0.0883263
PEX11A	grey	-0.176141	-0.132252	-0.114093	0.168998	-0.180806	0.049599	-0.00234089	0.242993	-0.0567095
ZDHHC14	grey	-0.052799	0.500231	-0.430866	-0.0104765	-0.374734	0.11606	0.0640822	-0.132951	0.366642
FASN	grey	0.146906	-0.298979	0.0842782	0.117022	0.0991809	-0.0637682	0.066117	-0.263078	-0.198654
FAM82B	turquoise	-0.422798	-0.0499906	-0.312262	0.290342	-0.42401	-0.0493023	-0.115893	0.750871	-0.00462114
OPN3	grey	0.164503	0.146486	-0.271852	0.263331	-0.324062	-0.0824608	0.00823186	-0.0197923	0.369925
IGJ	grey	-0.0640027	0.471093	-0.140606	0.026726	-0.111859	0.0204573	-0.0172747	0.0102039	0.066189
CTSG	grey	-0.0566858	0.462456	-0.171902	-0.115008	-0.0982713	-0.0325759	0.140739	-0.108654	0.0572533
PARVA	brown	0.576692	-0.53213	0.921795	-0.559402	0.928726	-0.0662665	-0.14468	-0.471665	-0.384422
SRP72	turquoise	-0.642203	-0.0769711	-0.429682	0.307708	-0.532467	0.0855148	0.131039	0.899512	1.85901e-05
AK1	grey	0.205052	-0.38902	0.560482	-0.419805	0.519446	-0.0253982	0.123766	0.00126613	-0.274699
CRR9	grey	0.00282281	0.114111	-0.18677	0.233613	-0.172476	-0.0551014	0.0144497	-0.163026	0.112754
SEMA6A	grey	-0.471167	0.0772891	-0.40784	0.0997422	-0.397892	0.611735	0.174249	0.283771	-0.000122424
PGRMC1	grey	0.53324	0.0858189	0.319035	-0.0791442	0.416915	-0.203014	-0.0244723	-0.596543	-0.183708
SORT1	grey	0.371168	-0.260565	0.58632	-0.367459	0.588863	-0.133908	-0.0154165	-0.385939	-0.176089
KDELR3	grey	0.214782	-0.264788	0.151724	0.104489	0.0799603	-0.146998	-0.125259	0.00935145	-0.110394
NGFRAP1	grey	0.547699	-0.327523	0.489668	-0.144969	0.533139	-0.0144	-0.0722547	-0.595635	-0.4156
UQCRH	turquoise	-0.666107	-0.0226709	-0.401301	0.247675	-0.54317	0.0851389	0.0477313	0.931021	0.0519153
NIP7	grey	0.356999	-0.130489	0.127809	0.162017	0.199452	-0.194533	-0.185496	-0.450493	-0.11833
SHRM	grey	0.115809	-0.305953	0.346553	-0.128863	0.281326	0.0568204	-0.0670207	-0.0371103	-0.179053
ADA	grey	0.0989076	0.396605	-0.254938	0.125933	-0.178642	-0.239561	-0.00767911	-0.260178	0.402534
TMED3	grey	0.221562	-0.0662412	0.134137	0.0169351	0.117504	-0.309849	-0.00101822	-0.265947	0.17449
NFATC1	turquoise	-0.544149	0.101555	-0.415365	0.109921	-0.472729	0.196483	0.0369127	0.646662	0.585494
CD14	blue	-0.244121	0.948776	-0.618342	0.107407	-0.507204	0.00908079	0.203895	-0.011265	0.519966
CXCL12	brown	0.669286	-0.384021	0.87352	-0.472052	0.804127	-0.134241	-0.155984	-0.401139	-0.388958
OBFC2A	grey	0.0482185	-0.155262	0.441853	-0.297986	0.401623	-0.190619	-0.00306774	0.168882	-0.0826662
BPHL	grey	0.213736	0.154054	-0.17073	0.214556	-0.149851	0.075269	0.0653059	-0.227529	0.107717
CSMD2	grey	-0.206116	0.00135459	-0.155052	-0.0793109	-0.132534	0.211069	-0.0577022	0.205058	0.277519
ISGF3G	grey	-0.241	0.405886	-0.184368	-0.126756	-0.151851	0.0740404	-0.0839636	0.0890716	0.0865109
SEMA3C	grey	-0.171125	-0.349572	0.243872	-0.27781	0.239623	0.574952	0.105515	0.331403	-0.379656
SPP1	grey	-0.267576	0.672501	-0.818381	0.430022	-0.793112	-0.0459591	0.187995	0.230754	0.683222
CCDC12	turquoise	0.2846	0.292706	-0.0135651	0.0595566	0.0725205	-0.251916	0.0218524	-0.590719	0.202826
FBLN2	grey	0.149474	0.00302089	0.11082	0.01253	0.0797191	-0.179854	0.0459572	-0.103816	-0.0567596
RAB33B	turquoise	-0.65252	0.00253125	-0.38053	0.182918	-0.489794	0.142101	0.194022	0.897144	0.102084
PLAGL1	grey	0.292019	-0.20742	0.282628	-0.228855	0.345277	-0.00786792	0.00186574	-0.264134	-0.209725
ANKRD25	grey	-0.238444	-0.254024	0.0606229	-0.175433	0.0441324	0.222582	-0.0205235	0.248895	-0.219066
ARL6IP5	turquoise	-0.514896	0.124747	-0.239909	-0.0919652	-0.285277	0.0562045	0.176613	0.708631	0.354236
HEG1	grey	0.170562	-0.29067	0.596058	-0.26165	0.521602	-0.273419	-0.0655287	0.00431732	-0.199576
C11orf2	grey	0.123894	-0.109931	0.169699	0.0386052	0.118469	0.114069	-0.0805928	-0.291913	-0.110208
DCTN3	grey	0.530954	-0.204794	0.392082	-0.007596	0.383961	-0.105308	-0.230112	-0.470153	-0.264032
TNNI2	red	-0.227494	0.179862	-0.210941	0.0853382	-0.193453	-0.0225142	0.92054	0.127947	0.129921
SIPA1	blue	-0.138877	0.762775	-0.451657	0.173183	-0.399129	-0.0840384	0.0854989	-0.10505	0.587374
EML4	grey	-0.194059	0.0499828	-0.282869	0.23367	-0.393707	0.0957549	0.142836	0.312866	0.241791
PFKM	grey	0.304225	-0.412355	0.396441	-0.236398	0.440832	-0.0303939	0.194413	-0.436039	-0.287095
WDR54	grey	0.175954	-0.189206	0.194781	0.199326	0.141262	0.0417813	-0.168832	-0.197699	-0.160713
CLCF1	grey	0.458991	-0.473934	0.832147	-0.501951	0.859209	-0.183266	-0.133568	-0.442183	-0.322183
RNMT	grey	0.135706	0.151748	-0.0326933	0.128376	0.0528373	-0.0259389	0.033912	-0.397982	0.0878306
ZFP36	grey	0.509848	-0.0853555	0.472394	-0.413174	0.514307	-0.105012	-0.0303865	-0.406606	-0.149973
CPNE3	grey	0.135678	0.0142549	0.0788795	-0.165428	0.156874	0.122336	-0.0307796	-0.129396	-0.178618
PLA2G4B	grey	-0.387047	0.176338	-0.425471	0.0917507	-0.429537	0.239241	0.147728	0.197076	0.135919
NT5DC2	grey	0.0755623	0.0448638	0.0311826	0.202692	0.0220724	-0.20089	-0.00189984	-0.133406	0.120021
BRP44L	grey	0.556161	0.194275	0.173119	-0.00430195	0.199324	-0.205456	-0.146262	-0.541742	0.142134
DES	red	-0.182528	0.190145	-0.107557	0.0273972	-0.0771649	-0.00675559	0.864319	0.0208752	-0.0183011
HES4	grey	-0.246741	0.235342	-0.641637	0.296593	-0.608316	-0.0122959	0.0952644	0.130911	0.250128
EVC	grey	0.240174	-0.222693	0.46744	-0.378429	0.513264	-0.0430347	-0.0567035	-0.279899	-0.15179
SAMD9L	grey	-0.40678	0.237156	-0.202304	0.015914	-0.251883	-0.0810988	0.0768976	0.510081	0.0294595
RGS19	grey	-0.320598	0.713682	-0.563243	0.175862	-0.502303	-0.101135	0.015957	0.145953	0.726867
SCGB3A2	grey	-0.00835433	0.0260906	-0.113996	0.013824	-0.116291	-0.00702785	0.0418473	0.148613	0.0153905
HAS1	brown	0.518373	-0.563885	0.895336	-0.450218	0.839978	-0.147477	-0.101979	-0.351865	-0.446989
C12orf62	turquoise	-0.6229	0.114454	-0.358146	0.0785356	-0.388178	0.0417609	0.125832	0.754177	0.0359949
PPIL5	grey	-0.373116	0.117875	-0.425462	0.619886	-0.50191	-0.083419	-0.0581823	0.43672	0.0183327
NR4A2	grey	-0.187521	-0.284	0.0892158	-0.145729	0.0521732	0.116798	0.0739766	0.323507	-0.335948
RCC2	grey	-0.236305	0.112669	-0.506273	0.558724	-0.570037	-0.072001	0.0687376	0.106537	0.236611
QIL1	grey	0.0507923	-0.115904	0.0863275	-0.0509943	0.144699	0.0256221	0.0558702	-0.100077	-0.162238
SNTB1	grey	0.288807	-0.172098	0.402914	-0.0902695	0.386611	-0.21832	-0.0727442	-0.200838	-0.150885
KIAA0528	turquoise	-0.624674	0.199255	-0.435938	0.210334	-0.508214	0.182404	0.136383	0.661252	0.120985
TCFL5	grey	0.320675	-0.351068	0.373917	-0.189652	0.370887	0.172666	-0.270274	-0.237115	-0.357249
FBLN1	grey	0.401464	-0.280204	0.568755	-0.411107	0.621583	-0.0664375	-0.0801585	-0.33225	-0.162989
CHST3	grey	0.339629	-0.447042	0.538754	-0.355961	0.56712	-0.135083	-0.165776	-0.431037	-0.286453
CTAG1A	grey	-0.0303499	0.016625	-0.195966	0.265852	-0.227289	0.000608095	0.00260638	0.0770559	0.0784946
C3	grey	0.0215267	0.313093	0.103694	-0.304026	0.172371	0.0355267	0.322767	-0.189246	-0.151317
EIF4E2	grey	0.425304	-0.219355	0.390416	0.00705696	0.389222	-0.271435	-0.132955	-0.38234	-0.0113531
SOST	grey	-0.0222394	0.166463	-0.34396	0.1338	-0.364337	-0.00498423	0.241256	0.0197399	0.230927
CALCRL	grey	-0.107855	0.58267	-0.499219	0.202482	-0.460103	-0.0219023	0.130027	0.007467	0.200078
MPPED2	grey	-0.0805979	0.132587	-0.23073	0.00676227	-0.232729	0.273871	0.010678	-0.0155925	0.0610385
SPAG9	black	0.869949	-0.175366	0.412711	-0.084804	0.435503	-0.200085	-0.160562	-0.619952	-0.0279646
ADFP	grey	0.321885	0.156197	0.116938	-0.0132505	0.192946	-0.266887	-0.0448272	-0.308674	0.1016
DAZ3	grey	-0.00807421	0.0791054	-0.181911	0.298935	-0.231326	-0.0498368	-0.0794897	0.117514	0.148952
C14orf94	grey	0.318211	0.408851	-0.151056	0.178813	-0.0718606	-0.21042	-0.10122	-0.51912	0.271316
POLR2J3	turquoise	-0.426635	-0.0757811	-0.26674	0.224348	-0.403782	0.0453789	0.0106799	0.847853	0.016659
ARPC5	turquoise	-0.642924	-0.0203321	-0.302752	0.12309	-0.434874	0.102199	0.135898	0.944986	0.0634785
DEXI	turquoise	-0.235213	-0.235439	0.00688095	-0.12739	-0.0373147	0.0356883	0.0941924	0.562337	-0.00758445
FDFT1	turquoise	-0.526213	-0.260267	-0.245164	0.172061	-0.364191	0.173905	-0.0168773	0.835144	-0.0801767
CD37	blue	-0.170725	0.897669	-0.40247	0.00783973	-0.298374	0.000885154	0.0921959	-0.0492995	0.342587
CTSO	turquoise	-0.576984	0.03934	-0.310054	0.0268934	-0.375747	0.272255	0.117311	0.851427	0.0226255
C21orf55	turquoise	-0.768228	0.248086	-0.638328	0.259623	-0.721728	0.210961	0.234726	0.835099	0.204576
CNTNAP2	grey	-0.0590866	0.0039992	-0.0160009	-0.232485	0.00163445	0.551183	0.129406	0.0386214	-0.0671962
AKAP10	grey	0.456051	-0.049425	0.193014	0.09364	0.254702	-0.158656	-0.0441043	-0.55166	-0.185708
RAXL1	turquoise	-0.720133	0.0771306	-0.457389	0.162954	-0.566801	0.173541	0.240215	0.859022	0.161527
CLEC4A	yellow	-0.00122968	0.691675	-0.495702	0.16865	-0.42302	-0.108464	-0.0453088	-0.0122523	0.882486
ANXA2	grey	0.8388	-0.304438	0.732348	-0.232895	0.729821	-0.204935	-0.234458	-0.573259	-0.292784
KIAA2013	grey	-0.203559	0.0987023	-0.344657	0.345324	-0.319598	-0.0241323	0.273167	-0.038133	0.122346
MAP2K2	grey	0.529138	-0.429617	0.587058	-0.186399	0.606408	-0.192434	-0.13769	-0.541593	-0.295914
COPZ1	grey	0.619161	-0.260149	0.431702	-0.25535	0.533908	-0.173391	-0.0581853	-0.655953	-0.1467
LRPAP1	grey	-0.051728	0.00918531	-0.0621638	0.0929195	-0.067436	0.136224	0.214699	-0.0926639	0.0111175
MAP4	grey	-0.24683	-0.13437	0.0131734	-0.0506426	-0.0510108	-0.0527944	0.330627	0.222945	-0.159247
TP53I13	grey	0.127788	0.130195	-0.0384398	0.0104261	-0.00858102	0.0730928	0.0822228	-0.108203	0.192152
PIGQ	grey	0.189831	-0.140771	0.3883	-0.435357	0.433195	0.0998637	0.142302	-0.3732	-0.149829
KRT7	brown	0.297227	-0.412355	0.758486	-0.470722	0.748164	-0.17031	-0.142476	-0.237807	-0.351848
MSL3L1	grey	-0.345275	0.165706	-0.225782	0.0627775	-0.243783	0.0195414	0.269523	0.199527	-0.0122914
C20orf149	grey	0.528614	-0.486691	0.717268	-0.413722	0.707645	-0.160712	-0.204882	-0.34963	-0.309199
CDCA4	grey	0.0940103	0.0848111	-0.326214	0.684054	-0.365636	-0.121717	-0.0958467	-0.0763482	0.0135614
CMIP	grey	-0.096592	0.266884	-0.115851	-0.139795	-0.00120312	-0.0552557	0.0282949	-0.172987	0.309407
CES2	grey	0.607135	-0.300747	0.632652	-0.436265	0.675326	0.0179793	-0.308932	-0.581972	-0.0689508
BAIAP2L1	grey	0.339814	-0.220067	0.614991	-0.381423	0.65222	-0.190383	-0.216585	-0.366033	-0.175353
2022-03-02	grey	0.47407	0.309941	0.423881	-0.46728	0.556158	-0.0787391	0.0733258	-0.652175	0.0868113
HIST1H2AC	grey	0.155467	0.100706	-0.258952	0.117536	-0.217974	-0.139794	-0.108419	-0.00930779	0.00570114
MORC4	grey	0.0240648	-0.161165	0.341156	-0.420173	0.400589	0.0299707	-0.0109451	-0.119949	-0.33632
CAV1	grey	0.532393	-0.309946	0.755854	-0.449106	0.813254	-0.118239	-0.0638375	-0.409587	-0.326894
RHBDF2	blue	-0.239175	0.609092	-0.384795	0.011241	-0.317003	-0.0872599	0.139924	0.175369	0.384083
MORF4L1	turquoise	-0.603515	-0.170911	-0.25563	0.0709022	-0.360881	0.144992	0.0940444	0.938158	-0.0752527
MYO10	grey	-0.489193	0.0247616	-0.405832	0.344662	-0.537841	-0.031032	0.0125443	0.592413	0.202322
GAGE7B	grey	0.0152289	0.258915	-0.211262	0.164127	-0.161727	-0.0411212	0.0127591	-0.0955779	0.237846
EHD2	grey	-0.416941	-0.32328	0.121152	-0.223283	0.0735247	0.0736412	0.0432661	0.605821	-0.0748534
MAD2L2	grey	-0.238746	0.25353	-0.559805	0.63367	-0.592918	-0.0442417	0.0494371	0.0939053	0.319459
WDR4	grey	-0.228899	0.125925	-0.532092	0.585496	-0.575953	-0.0616375	-0.0163237	0.18145	0.139057
PELI2	grey	-0.131911	0.291737	-0.482041	0.203072	-0.439653	0.34146	-0.0659817	0.0825569	0.273006
NCL	turquoise	0.529855	0.0117456	0.151487	0.127203	0.196558	-0.139168	-0.215547	-0.717456	-0.0150355
SERPING1	grey	0.0722981	0.229086	0.283974	-0.445379	0.317188	0.00237189	0.0462517	-0.176286	0.128198
SPSB3	grey	0.216645	0.115806	0.127223	-0.358925	0.226564	0.0738195	0.0279881	-0.443693	-0.0557527
EBP	grey	-0.390972	0.174001	-0.58719	0.593422	-0.696171	-0.119679	0.113881	0.450876	0.330151
C1GALT1	turquoise	-0.563229	-0.0771989	-0.267761	0.182918	-0.423292	-0.00428458	0.183707	0.845606	-0.000676056
TIAL1	turquoise	-0.605651	-0.183321	-0.291715	0.189151	-0.411865	0.164762	0.00720618	0.892236	-0.0461505
C20orf59	grey	-0.145504	-0.0785903	-0.301533	0.267808	-0.362752	-0.107551	-0.0408693	0.155706	0.295266
PROCR	grey	0.329943	0.241738	0.213282	-0.281404	0.330077	-0.199613	-0.121125	-0.521376	0.0695313
AMY1B	turquoise	-0.497132	-0.225777	-0.131702	0.135684	-0.279652	0.0996598	-0.00920759	0.806963	-0.0190114
EIF2S3	grey	0.363201	-0.0313107	0.164497	-0.0322879	0.175496	-0.109299	-0.00204053	-0.248576	-0.0699945
TYRO3	grey	-0.320964	-0.0591986	-0.430343	0.191549	-0.403824	0.0178978	0.0606421	0.118756	-0.089034
EIF4G1	grey	-0.581711	-0.194217	-0.193471	0.214561	-0.25763	0.0646461	0.0778603	0.438777	-0.0356895
OAS1	grey	0.026087	0.524079	-0.290285	0.0240274	-0.18716	-0.00838825	0.0309101	-0.224812	0.202576
CCT7	grey	0.819195	-0.110471	0.274597	0.146556	0.265238	-0.214238	-0.16679	-0.587056	-0.0690311
MGC24665	grey	-0.129489	0.240036	-0.35135	0.567184	-0.385623	-0.0468601	-0.176548	-0.018996	0.171615
CCND1	grey	0.176414	-0.192628	0.536267	-0.668451	0.631462	0.0622988	-0.0511495	-0.301392	-0.0167947
MYL9	brown	0.540017	-0.498642	0.818299	-0.464608	0.776611	-0.0958296	-0.0399299	-0.267014	-0.358365
AKAP7	grey	-0.117634	0.353598	-0.378646	0.210093	-0.378905	-0.00986849	-0.138	0.14892	0.594125
TNNT3	grey	-0.0736847	0.128109	-0.222008	0.074634	-0.149254	-0.0235033	0.564	-0.0590429	-0.0603307
MRPL15	grey	0.048097	0.262071	-0.335162	0.330389	-0.299513	-0.204174	-0.056077	-0.056676	0.0751371
KLHL5	grey	0.254464	0.0913184	0.418859	-0.384744	0.497665	-0.0142364	-0.00485883	-0.401538	0.0036393
FAM20C	grey	-0.0354234	0.243388	-0.258125	0.0706103	-0.278783	0.111631	0.160992	-0.0252538	0.436265
TGM2	grey	0.356917	-0.0664914	0.612896	-0.481565	0.622714	0.0129914	-0.153477	-0.292975	0.045639
MRPL43	turquoise	0.661573	-0.224592	0.459217	-0.150938	0.500742	-0.0855721	-0.131853	-0.661229	-0.0930897
PTPN23	grey	-0.255175	-0.153762	0.128047	-0.137597	0.111187	-0.0317228	-0.0747844	0.0725431	-0.0393667
SPATA20	grey	0.506178	-0.18497	0.547321	-0.324738	0.627575	0.00630832	-0.10958	-0.652256	-0.247397
TBCD	grey	-0.193498	0.254454	-0.371568	0.176809	-0.359049	0.0854118	0.0312352	-0.112957	0.036533
EIF2S1	turquoise	-0.650317	-0.127617	-0.344248	0.22544	-0.447868	0.123599	0.103219	0.854469	0.0385012
CSTB	yellow	0.246375	0.321417	-0.0570913	-0.0469275	0.0132421	-0.197633	-0.115841	-0.218083	0.795125
COMMD8	grey	0.452475	-0.00742771	0.260533	0.0251163	0.279952	-0.232935	-0.14864	-0.249619	-0.17284
SPAG7	turquoise	0.492156	-0.0461542	0.556238	-0.389941	0.659417	-0.0816568	-0.0642237	-0.720209	-0.0417121
FAM100B	grey	-0.334292	0.461761	-0.521739	0.396172	-0.493972	-0.115131	0.0429442	0.0537802	0.471361
DEK	grey	-0.129955	0.149446	-0.239821	0.425885	-0.290425	-0.0107625	-0.00575905	0.250601	-0.0484816
C21orf37	grey	-0.185352	-0.00531569	-0.390446	0.378106	-0.518853	-0.0413479	-0.012709	0.331967	0.115269
MAMDC2	grey	-0.35893	0.207233	-0.519784	0.207888	-0.587595	0.0962372	0.0359032	0.478355	0.439988
EIF3S5	grey	0.607977	-0.458435	0.712878	-0.343181	0.688827	-0.10849	-0.283859	-0.410111	-0.300536
TPI1	grey	0.38462	-0.271132	0.359294	0.135087	0.312912	-0.00685493	-0.117881	-0.244438	-0.145215
DCXR	grey	-0.105039	0.125832	-0.364295	0.366101	-0.349657	-0.00617611	0.167478	-0.154764	0.178554
PCAF	grey	0.281277	0.268599	0.179974	-0.322868	0.261242	0.212495	0.0352526	-0.3701	0.20429
LRRC28	grey	0.131444	0.0979135	-0.0761968	0.256645	-0.0688136	-0.0839929	-0.0227959	-0.402189	0.113597
ITPR1	grey	0.234491	0.323782	-0.0985606	-0.229101	0.069815	-0.0556172	0.000712384	-0.343245	0.166536
TMEM16E	grey	0.138244	0.0723576	-0.324088	0.480462	-0.390336	-0.0474119	0.026667	-0.0389994	0.259364
CHST7	grey	0.0093135	0.141961	-0.0718355	-0.316989	0.0249692	-0.00711856	0.057138	-0.138983	0.236339
DUSP23	grey	-0.069091	0.393394	-0.168234	-0.104671	-0.0124615	-0.0461871	0.00555339	-0.174075	0.212721
CNTNAP3B	grey	0.419093	-0.475711	0.745349	-0.375287	0.716272	-0.0452825	-0.130509	-0.274571	-0.400671
WWC1	yellow	-0.238899	0.35305	-0.470496	0.344202	-0.478778	-0.120706	0.050696	0.195401	0.8305
PROK2	grey	-0.0530058	0.255567	-0.360908	0.297012	-0.402318	-0.0153636	-0.00938234	0.0917732	0.174162
RNU40	grey	-0.0769193	-0.0719132	-0.225103	0.345762	-0.275641	-0.0505546	0.0939495	0.132661	-0.040663
TOMM22	turquoise	0.368309	0.0169304	0.236098	0.0608299	0.300477	-0.0697544	-0.106076	-0.624417	-0.0630906
PAPSS1	grey	0.591282	-0.322369	0.588441	-0.262839	0.611618	-0.183103	-0.196824	-0.453391	-0.333781
SMYD3	grey	-0.187812	0.0628024	0.0781079	-0.0614642	0.0778242	0.0222505	0.0519981	0.191157	-0.108772
CRISPLD2	grey	0.361963	-0.108066	0.504193	-0.424912	0.553096	-0.0968338	-0.0197375	-0.3659	-0.250984
TNNC1	red	-0.17286	0.0940338	-0.31643	0.151723	-0.302883	-0.0202729	0.770949	0.051804	0.0050933
IDH2	grey	-0.0852644	0.322343	-0.425163	0.530977	-0.494812	-0.184663	0.139747	0.0635495	0.551184
TRIM28	grey	0.105181	-0.218105	0.131175	0.0918825	0.157283	-0.0283339	-0.00427914	-0.324585	-0.0840081
CEBPB	grey	0.263976	0.0971289	0.255256	-0.298361	0.382094	-0.377317	-0.0747636	-0.440533	-0.0272918
TAP2	grey	-0.0756248	0.366765	-0.230726	0.167752	-0.168285	-0.0752209	-0.0742115	-0.119238	0.183136
THBS2	grey	0.249266	-0.121956	0.531276	-0.483594	0.552459	-0.137059	0.0386488	-0.192664	-0.237458
LHFPL2	grey	-0.0421819	0.563326	-0.35031	0.235362	-0.2967	-0.138209	0.0605659	-0.136293	0.410536
CDCP1	grey	0.0837798	0.216797	0.133089	-0.216169	0.199715	-0.03537	0.132659	-0.30909	0.166272
FLJ20647	grey	-0.212522	0.100494	0.0609001	0.00558938	0.0274308	0.114443	0.0361771	0.280551	-0.142379
ZNF537	grey	-0.182058	-0.121891	0.21947	-0.338071	0.228974	0.242874	0.255858	0.0924934	-0.118723
NEO1	grey	-0.278895	-0.213533	-0.209298	0.258292	-0.354746	0.0100399	0.0361437	0.447079	-0.122176
NTRK2	grey	0.0866074	0.108058	0.124964	-0.244463	0.179904	0.0330924	0.0203805	-0.204243	-0.151458
MCM2	grey	-0.331763	0.198077	-0.569272	0.746379	-0.640839	-0.0678532	-0.0804239	0.147261	0.190175
ATP5J2	grey	-0.438665	0.216909	-0.422015	0.359407	-0.43854	-0.0493332	-0.0566106	0.326375	0.227338
RPS29	grey	0.479943	-0.359203	0.66669	-0.34314	0.652304	-0.00772707	-0.163195	-0.386285	-0.202062
TPM2	red	0.0792518	-0.161473	0.286223	-0.0613129	0.243619	-0.0687025	0.810825	-0.0719583	-0.142659
SGCE	grey	0.444222	-0.0729361	0.187373	-0.0721196	0.173773	0.13627	-0.0424986	-0.396055	-0.203121
FDPS	turquoise	-0.560552	-0.0863651	-0.442474	0.403638	-0.579648	0.00529274	0.194375	0.739253	-0.0492562
VARS	grey	-0.454232	-0.214334	-0.265403	0.321464	-0.352202	0.0162001	0.0806355	0.511565	-0.0941596
CBR3	grey	0.26312	-0.141324	0.218403	0.0738033	0.207998	-0.188057	-0.0864063	-0.346622	-0.225201
CTNNB1	grey	0.640061	0.0856314	0.0676755	0.103252	0.0579155	-0.187496	-0.0736947	-0.446302	0.12678
DDX27	turquoise	-0.711978	-0.0689453	-0.440846	0.303705	-0.58179	0.0598445	0.0650961	0.886309	0.0368642
KIAA0274	grey	0.426087	-0.0753233	0.633285	-0.502213	0.698272	0.175604	-0.056579	-0.604694	-0.180672
TP73L	grey	-0.0369419	0.272895	-0.0784782	0.0504177	-0.0472041	-0.054271	-0.131854	-0.131162	0.0427067
2022-09-07	turquoise	-0.615578	-0.00247299	-0.363826	0.199165	-0.487311	0.174937	0.0905753	0.935605	0.0435273
KPNA2	turquoise	-0.65986	-0.0639975	-0.417598	0.349807	-0.575658	0.0499478	0.128531	0.936247	0.0180345
SNX3	grey	0.373427	0.0760846	0.356629	-0.334513	0.390631	0.0818165	0.00488024	-0.29361	-0.0702553
SLPI	grey	0.0925775	0.250235	-0.0954716	-0.178834	-0.00121652	-0.0450442	-0.0240231	-0.132673	0.219416
MYLIP	grey	-0.142875	0.526709	-0.471464	-0.016308	-0.360907	0.289401	0.041589	-0.0752809	0.264317
SLC7A5	grey	0.482335	-0.557971	0.649128	-0.215215	0.62505	-0.253885	-0.14716	-0.399858	-0.359979
PRPSAP1	grey	0.386645	-0.0940064	0.127863	0.0316663	0.114884	-0.0447069	-0.188477	-0.410438	0.0722372
KIAA0101	grey	0.150893	0.132321	-0.298475	0.742999	-0.349206	-0.175985	-0.084547	-0.141438	0.0719838
CUEDC1	grey	0.0696642	-0.211236	0.164812	-0.116415	0.131216	-0.0605908	0.232754	-0.0574484	-0.116631
FXYD1	grey	-0.124814	0.0852357	-0.334236	0.218019	-0.32448	-0.0579207	0.246764	-0.055415	0.000185566
ERGIC2	turquoise	-0.680791	-0.0594719	-0.386273	0.227866	-0.518896	0.11435	0.13994	0.941927	0.0170246
PKD2	turquoise	-0.339138	-0.415225	0.14176	-0.125701	0.0592533	0.17846	-0.0493623	0.642212	-0.261737
CST3	yellow	-0.111844	0.546396	-0.418381	0.0112587	-0.367319	0.0775712	0.115633	0.0525773	0.807257
CDK5RAP2	grey	0.364597	-0.486308	0.614558	-0.229906	0.565597	-0.0609099	-0.0840685	-0.319748	-0.309308
S100A9	grey	-0.0276716	0.64092	-0.252867	0.0601886	-0.168491	-0.0592086	0.0323808	-0.115028	0.270081
C10orf38	grey	0.0398707	-0.418525	0.206018	-0.0989113	0.114481	0.180329	-0.0388378	0.120888	-0.343691
RERE	grey	-0.0167143	-0.0773264	0.267506	-0.34319	0.311174	0.165561	-0.0638212	-0.151977	0.0775124
DKFZP564O0823	grey	-0.25922	0.395472	-0.414529	-0.0420787	-0.336961	0.531961	0.0663494	0.0772234	0.51435
FN5	grey	0.275203	0.437889	-0.114355	0.181665	-0.116945	-0.167235	-0.161296	-0.300621	0.245418
CCK	grey	0.0458554	0.100306	-0.149311	0.023207	-0.11865	-0.020506	-0.0022941	-0.16151	0.0485365
DVL3	grey	-0.230719	-0.312596	0.0316002	0.0772275	-0.077199	-0.0517712	-0.11215	0.269075	-0.0141735
PDCD5	grey	0.426055	-0.0222436	0.154207	0.134663	0.222448	-0.221616	-0.0383897	-0.536957	-0.122476
M-RIP	grey	-0.0370194	-0.324939	0.10498	0.229637	0.0373418	-0.0310738	0.0665515	-0.0358661	-0.208873
CD248	grey	0.392069	-0.354267	0.708335	-0.35712	0.651126	-0.159786	0.0383666	-0.272396	-0.255135
TIMP1	grey	0.347829	0.133618	0.358003	-0.420579	0.421879	-0.0839278	0.0941804	-0.355962	0.220873
HLA-C	grey	-0.132365	0.374523	-0.199318	0.0498493	-0.222292	0.0158594	0.0961102	0.267717	0.235356
NOL11	grey	-0.394384	0.131142	-0.599752	0.55244	-0.640868	0.0189473	0.162332	0.413539	-0.013623
WDR79	grey	-0.116365	0.00357403	-0.0935441	0.0798828	-0.0984919	-0.0316359	0.40686	-0.0630483	0.0446383
RPRM	pink	-0.25924	-0.0241658	-0.200486	0.0319386	-0.220556	0.718217	0.199945	0.214442	-0.0824328
KIAA1671	grey	-0.0744655	-0.17755	0.139235	-0.222356	0.0605438	-0.0888286	-0.074642	0.15228	-0.300599
PGAM1	black	0.901958	-0.281876	0.602383	-0.189634	0.603053	-0.173506	-0.19221	-0.61149	-0.0351331
SLC11A2	grey	-0.319938	0.223668	-0.364321	0.107647	-0.323922	-0.081458	0.0270314	0.136779	0.521233
JUND	grey	-0.118541	-0.113243	0.236287	-0.434435	0.261289	0.110048	-0.00662618	-0.00421188	-0.141774
C14orf156	grey	-0.0138659	0.0321922	-0.209449	0.3255	-0.213497	-0.00741519	-0.255184	-0.0245945	-0.0037219
CENTA2	blue	-0.192846	0.959001	-0.61629	0.172317	-0.52619	-0.0323462	0.15116	-0.0190761	0.521422
ANKFY1	turquoise	0.445031	0.0146091	0.51623	-0.380591	0.591784	-0.00863873	-0.154119	-0.655432	-0.0462878
MMP7	grey	-0.116482	0.134301	-0.120257	0.135902	-0.0618522	-0.0560236	0.0375214	0.00914294	0.0476715
GPD1L	grey	-0.00761647	0.122526	0.0129298	-0.152738	0.036907	0.130127	0.151005	-0.170487	0.025373
KCNAB1	grey	-0.182763	0.0200477	0.0149383	-0.291523	0.0249026	0.485835	0.063415	0.218128	0.0290683
LTA4H	grey	0.257013	0.0373257	0.415158	-0.300964	0.466001	-0.0145135	-0.156876	-0.22316	-0.192062
LOXL3	grey	0.481879	-0.39165	0.704841	-0.42125	0.748644	-0.150927	-0.105641	-0.422331	-0.446644
SERINC1	turquoise	-0.529866	-0.11472	-0.139496	-0.0753371	-0.223657	0.236198	0.0867638	0.844063	-0.0492499
KBTBD10	red	-0.249696	0.117457	-0.186159	0.0463366	-0.179176	0.100528	0.944453	0.145125	-0.0317922
MSRB3	grey	0.534899	-0.382249	0.760428	-0.556497	0.774978	-0.0780344	0.0683101	-0.376244	-0.352
CHMP2B	turquoise	-0.399307	-0.145042	-0.0123525	-0.109339	-0.0545653	0.0521714	0.0607151	0.706417	-0.191678
SFRS14	grey	0.00269752	-0.0387415	-0.0791796	0.0951109	-0.0751261	0.146709	-0.078394	-0.107333	0.0350332
PTPLAD1	grey	0.523395	-0.200371	0.252273	0.0956348	0.216638	-0.200741	0.0585108	-0.293917	-0.259506
ZNF659	grey	0.207324	0.186272	0.270685	-0.274053	0.335023	0.072764	0.0726665	-0.358584	-0.0160178
PCOLCE	grey	0.064845	0.00789783	-0.0666482	0.185009	-0.149403	0.0421588	-0.0271179	0.0718904	0.179944
TYMS	grey	-0.120641	0.196723	-0.501112	0.724445	-0.59675	-0.0962986	0.0288762	0.239384	0.225482
PREI3	grey	0.592725	-0.394949	0.621808	-0.363415	0.662702	-0.13829	-0.095588	-0.500098	-0.413835
DNAJC9	grey	0.126178	0.21587	-0.276626	0.586403	-0.291664	-0.0256652	-0.10189	-0.225338	0.209476
TMEM2	grey	-0.0491017	0.475548	-0.505708	0.37108	-0.49815	-0.0196849	0.00489127	-0.0439725	0.530438
TMEM14A	grey	0.393728	-0.192355	0.116468	0.223873	0.0683085	-0.141604	-0.15435	-0.213806	-0.162212
HNRPA0	grey	0.520312	-0.461952	0.662143	-0.296682	0.63437	-0.00542818	-0.180129	-0.293863	-0.466973
COLQ	grey	-0.24734	0.207186	-0.322466	0.109592	-0.328461	0.142984	0.180727	0.108204	0.268518
SSPN	turquoise	-0.546787	0.0712757	-0.224513	0.0219092	-0.278033	-0.0620767	0.138446	0.650049	0.182424
SRXN1	grey	0.414077	-0.389339	0.627641	-0.364962	0.689849	-0.141721	-0.175137	-0.408932	-0.262683
CSF1R	blue	-0.318632	0.84782	-0.756588	0.28826	-0.697966	0.00325613	0.141444	0.145111	0.783693
VEGF	grey	0.185422	-0.286604	0.265808	-0.0449233	0.260856	-0.0616994	-0.00514927	-0.09615	-0.229094
CLIC6	grey	-0.153146	0.236085	-0.300922	0.0927734	-0.253233	0.0496745	0.0362619	0.0145036	0.427754
FTHL11	turquoise	-0.606024	-0.0594833	-0.216212	0.0329269	-0.304219	0.0440892	0.0840201	0.894877	0.0107217
SYK	grey	-0.302356	0.61678	-0.54983	0.250806	-0.510572	0.190263	0.0819862	0.116131	0.326652
IGFBP7	grey	0.434283	-0.0428797	0.588077	-0.561784	0.642696	-0.112804	0.0220091	-0.386455	-0.270482
SSR2	grey	0.324083	0.0199968	-0.151386	0.379882	-0.224859	-0.0396916	0.0438591	-0.108336	-0.0203281
ARPC4	grey	0.319364	0.22801	0.203443	-0.115235	0.272337	-0.0333925	-0.17018	-0.54737	0.365211
PDXP	grey	-0.265	0.15987	-0.545563	0.676685	-0.581732	0.0304972	0.0056601	0.173982	0.208755
P8	grey	0.311171	-0.3049	0.607191	-0.465755	0.665526	-0.144422	0.00860613	-0.383676	-0.396765
TRPS1	grey	-0.411682	-0.102301	-0.394742	0.238516	-0.460657	0.096191	0.111567	0.574731	-0.0310486
ALDH7A1	grey	0.0840735	-0.208857	0.190309	-0.00372388	0.110058	0.0675763	-0.159825	0.0980527	-0.0993348
CENPB	grey	0.152937	-0.243809	0.134742	-0.0120556	0.127662	-0.0374979	-0.0958481	-0.188113	-0.125161
C12orf44	grey	0.129362	-0.124152	0.237751	-0.101342	0.329358	-0.164166	-0.0803113	-0.450805	-0.120328
PIGC	grey	-0.496762	0.208243	-0.563548	0.297236	-0.627024	0.111451	-0.0460185	0.552218	0.0254637
MAGEC2	grey	-0.0884472	0.166004	-0.182882	0.277619	-0.198219	-0.0273725	0.031774	0.0431214	-0.00193356
NTE	grey	0.175392	-0.0338561	0.521917	-0.41934	0.574554	0.0259348	-0.0527315	-0.39733	-0.146742
ATP1B3	turquoise	-0.731594	-0.0036128	-0.490085	0.254407	-0.607185	0.0314447	0.121764	0.926585	0.105978
ZC3H8	turquoise	-0.622854	-0.10345	-0.534431	0.444867	-0.616726	0.0984061	0.192135	0.704879	-0.0569498
TNPO1	grey	0.0483741	-0.21788	0.170231	-0.0652623	0.185423	-0.0758482	0.126638	-0.0710005	-0.358587
TBC1D9	turquoise	-0.6401	-0.039224	-0.308969	0.0919014	-0.41954	0.0705926	0.0877785	0.907247	0.127975
GAGE7	grey	-0.0728091	0.0474649	-0.155262	0.0941245	-0.14978	-0.0122595	-0.063141	0.163133	0.138902
C14orf2	grey	0.166585	0.0137188	0.0228368	0.261406	-0.00125279	-0.190982	-0.159129	-0.25914	0.112687
GATM	blue	0.0821166	0.699657	-0.451864	0.17502	-0.342923	-0.0567995	0.0405847	-0.145924	0.269744
SNRPF	grey	-0.0458487	0.0943306	-0.342926	0.551221	-0.347968	-0.0534963	-0.0935841	0.0504257	0.0664926
SMNDC1	turquoise	-0.680323	-0.0788676	-0.363048	0.171273	-0.476109	0.155761	0.118699	0.964895	0.024048
FZD8	grey	0.000297468	-0.240465	0.0901881	-0.115008	0.0707614	0.063371	-0.0754704	0.00352265	-0.142598
DENR	turquoise	-0.638713	-0.240831	-0.22043	0.105362	-0.321614	0.160917	-0.00309932	0.825235	-0.148044
ACSL4	turquoise	-0.569858	0.0288593	-0.225481	-0.0262302	-0.281027	0.0855495	0.0171532	0.848536	0.197038
C1orf128	grey	-0.0235918	0.359064	-0.417755	0.383539	-0.358417	-0.0374662	0.041417	-0.158408	0.183464
RASSF4	blue	-0.146521	0.78434	-0.398071	0.0479523	-0.304759	-0.0919051	0.102263	-0.0787815	0.813857
KIAA0020	grey	0.0549682	-0.0644729	-0.0874719	0.302563	-0.119799	-0.147354	-0.203084	0.00494872	-0.0884649
WDR1	grey	0.901489	-0.288071	0.742577	-0.21947	0.710282	-0.198891	-0.219724	-0.631693	-0.187994
SUB1	turquoise	-0.565678	-0.112003	-0.204822	0.0304248	-0.295122	0.353417	0.0363216	0.822416	-0.178796
TPD52L2	turquoise	0.321565	0.0467187	0.363121	-0.324397	0.464138	-0.149909	-0.28523	-0.609361	0.0711425
SDAD1	grey	-0.320598	-0.0637077	-0.0734584	0.102677	-0.0728864	0.000556104	-0.144315	0.242619	-0.0977877
SGCD	grey	0.290408	-0.113668	0.152959	0.0869767	0.147129	-0.17996	-0.023014	-0.316125	-0.183578
VAMP5	grey	0.418301	0.214945	0.446486	-0.38992	0.508582	-0.287659	-0.0756853	-0.449634	0.000710281
LILRB3	blue	-0.183966	0.868274	-0.43277	0.0971968	-0.349417	-0.0500214	0.148815	-0.0214803	0.583528
MLF2	grey	-0.00783653	-0.353088	0.3113	-0.0712301	0.281885	0.0955096	-0.075008	-0.134618	-0.104832
REEP1	grey	-0.204843	0.231786	-0.49256	0.193177	-0.520665	0.0568704	0.186829	0.168597	0.264925
ANXA2P1	turquoise	-0.486192	-0.0631201	-0.146248	0.0547932	-0.243265	0.095365	0.0273058	0.834604	-0.0650518
C1QTNF6	grey	-0.133536	0.313935	-0.391309	0.182156	-0.360464	-0.110053	0.0486908	0.0836893	0.39329
SEC24D	turquoise	-0.580347	-0.11845	-0.313504	0.206594	-0.445841	0.0290531	0.114175	0.936526	0.00420474
RBP7	grey	-0.253739	0.419591	-0.378373	-0.0215257	-0.379197	0.112696	0.0147524	0.133291	0.18837
UROS	grey	0.677791	-0.194091	0.710505	-0.411672	0.757215	-0.177578	-0.0522274	-0.713896	-0.117064
ZNF462	turquoise	-0.567572	0.0852274	-0.393798	0.0896605	-0.435642	0.372404	0.138935	0.541439	0.142363
NBLA10383	grey	-0.103005	-0.235084	0.0778451	-0.0372663	0.0646333	0.328866	0.198539	0.0667149	-0.257968
NEK7	brown	0.700899	-0.530605	0.904066	-0.35149	0.799684	-0.144463	-0.170406	-0.39809	-0.388217
ANXA5	turquoise	0.653655	-0.141891	0.556025	-0.279557	0.674976	-0.382992	-0.10885	-0.777969	-0.166984
PKN2	turquoise	-0.662098	-0.0762119	-0.36562	0.25873	-0.511971	0.101452	0.105406	0.883064	-0.0185023
C1orf162	blue	-0.258571	0.93441	-0.572191	0.143224	-0.475978	-0.0123032	0.170336	-0.0244596	0.387128
EPN1	grey	0.285811	-0.178631	0.466519	-0.28649	0.461369	-0.0480576	-0.120701	-0.386462	-0.0704107
PPIB	grey	0.401119	9.20691e-05	0.158218	0.198935	0.154924	-0.182935	0.0326835	-0.453405	0.0510713
CLEC3B	grey	0.497867	-0.245618	0.672487	-0.495395	0.640766	-0.158271	-0.0113188	-0.360091	-0.36397
ZNF364	turquoise	0.415751	0.0642381	0.175625	0.0434376	0.265218	-0.230043	0.0616629	-0.67808	-0.0163229
SERPINA5	grey	-0.108201	0.00598727	-0.185262	0.310647	-0.279141	-0.0517765	-0.0433875	0.159254	0.0970709
FLJ13236	grey	-0.0791922	0.0668908	-0.397685	0.312509	-0.360691	-0.0479212	0.0089619	-0.063179	0.0505988
G6PD	grey	0.334309	-0.527354	0.749353	-0.347236	0.72065	-0.121051	-0.171001	-0.292525	-0.342247
NPM1	turquoise	-0.638798	-0.0971459	-0.304181	0.139039	-0.408585	0.18082	0.0699957	0.866149	-0.0836056
SLC30A7	grey	-0.479437	0.103777	-0.316388	0.130699	-0.345366	0.046926	0.0546188	0.348232	0.171491
TIGA1	grey	0.0308673	-0.346433	0.333902	-0.397048	0.37341	0.0719801	-0.188768	-0.0138352	-0.397521
IL8	grey	0.132144	0.0328075	0.0833965	-0.171106	0.226754	-0.117056	0.0250257	-0.177542	-8.56821e-05
PDGFD	grey	-0.231073	0.0477493	-0.455045	0.232977	-0.525141	0.051667	0.127923	0.34004	0.231812
RGS4	grey	0.421965	-0.458345	0.804436	-0.380856	0.798405	-0.157987	-0.0887963	-0.317027	-0.475023
DDOST	grey	-0.214909	0.197949	-0.431618	0.60398	-0.548173	-0.0859733	0.10483	0.19801	0.186729
PDZD6	grey	0.314492	-0.0824099	0.0423803	0.103487	-0.0133421	-0.115847	-0.0457537	-0.24812	-0.0282566
PPP2R2A	grey	0.256491	-0.254562	0.280049	-0.235328	0.385918	-0.0655817	-0.0654904	-0.494719	-0.228818
RPL37	grey	0.152758	-0.365277	0.325783	-0.243724	0.342955	0.0862983	-0.149993	-0.118939	-0.271721
MRPS17	grey	-0.0495877	-0.0241695	-0.152019	0.427519	-0.165844	-0.120804	-0.114535	0.103908	-0.14731
RGS5	grey	-0.309592	0.276756	-0.218426	-0.176238	-0.199812	0.0462614	0.181701	0.231906	-0.0158817
HHIP	grey	-0.202727	0.0281482	-0.0173374	-0.0205981	-0.0260958	-0.000289269	0.367925	0.0960784	0.0493676
ANG	grey	0.395971	0.000750624	0.262997	-0.264107	0.335352	-0.0322009	-0.0729503	-0.475711	-0.190468
LYN	blue	-0.212665	0.841595	-0.444594	-0.0034688	-0.362199	-0.102416	0.19397	0.0277545	0.437986
UBE2L6	grey	0.00395006	0.547522	-0.0750595	-0.0710665	0.0105987	-0.0488356	-0.0316219	-0.294762	0.175271
TIPARP	grey	0.273058	-0.37942	0.380799	-0.260545	0.451565	-0.10849	-0.0833177	-0.228947	-0.124851
C3orf21	grey	0.176415	-0.210441	0.159608	0.122542	0.0961667	0.0862846	-0.105036	-0.104568	-0.0144293
SNAP25	grey	-0.391732	0.00590787	-0.189917	-0.0718381	-0.16669	0.495896	0.161807	0.306274	0.141834
C7orf10	grey	0.231039	0.0854625	0.353833	-0.254948	0.422948	-0.172783	-0.100856	-0.267657	-0.0874185
RPL18	turquoise	0.552078	-0.0399904	0.223392	-0.0830036	0.308357	-0.0922257	-0.0850355	-0.628124	-0.165664
VCX-C	grey	-0.126615	0.0873794	-0.165302	0.198388	-0.16871	-0.00398141	-0.0092484	0.0317141	0.051695
NDUFA4	turquoise	-0.681665	0.00361495	-0.509526	0.329851	-0.619014	0.179501	0.146945	0.873794	0.079838
U2AF1L4	blue	-0.0617112	0.874927	-0.37402	0.0131817	-0.250492	-0.0705346	0.148792	-0.264884	0.384398
CDKN3	grey	-0.00905603	0.187372	-0.419511	0.799909	-0.492815	-0.163042	0.000858821	0.0916617	0.163906
RAP2A	grey	-0.194883	0.236863	-0.222957	-0.00516628	-0.246596	0.195026	0.0497935	0.334163	0.134234
SHMT2	grey	0.263134	-0.456351	0.46195	-0.134356	0.429704	-0.173704	-0.00998832	-0.205518	-0.327241
TDRD1	turquoise	-0.757838	0.103926	-0.512004	0.216711	-0.619542	0.175604	0.205383	0.870595	0.147273
SEC11L1	grey	0.409222	0.0414502	0.183988	0.115443	0.17935	-0.205401	-0.138651	-0.426704	0.0607325
MBNL2	turquoise	-0.621948	-0.055789	-0.325847	0.161802	-0.436623	0.147628	0.158415	0.922546	0.0469265
GLT25D2	grey	-0.0495497	-0.0634587	-0.184829	0.032903	-0.111428	0.269351	0.0623227	-0.11059	-0.102842
SPCS1	grey	0.433284	0.00443808	0.22198	-0.0142141	0.260641	-0.303207	-0.109045	-0.382228	-0.104668
HOXC6	grey	0.185607	-0.586495	0.504146	-0.331398	0.456029	0.0567869	0.000979355	-0.144683	-0.51343
RPL23	turquoise	-0.690338	-0.0648301	-0.366829	0.165964	-0.486192	0.154088	0.10769	0.982502	0.0414869
TSC22D1	grey	0.599294	-0.167711	0.249001	-0.289855	0.341769	0.0552694	-0.169108	-0.404719	-0.0573613
FNBP1L	turquoise	-0.376375	0.0400152	-0.27521	0.0207766	-0.367079	0.219658	0.121105	0.609209	0.138316
KIAA0907	turquoise	-0.633285	-0.00284356	-0.506141	0.401187	-0.609104	0.111052	0.0177129	0.732866	-0.0676597
CXCL9	blue	-0.100832	0.621781	-0.289303	0.0908547	-0.246286	-0.00659566	0.0991331	-0.101064	0.271746
ADAMTS2	grey	0.401841	-0.513444	0.5384	-0.0590799	0.465468	-0.183707	-0.140553	-0.20154	-0.270437
SMG5	grey	-0.33417	0.188798	-0.46133	0.451268	-0.460508	-0.00605477	0.135946	0.0245792	0.0869913
INPPL1	grey	-0.0618423	0.0564795	-0.238814	0.19412	-0.256967	0.0621408	0.0197913	-0.205293	0.291098
FKBP2	grey	-0.362223	0.144961	-0.387881	0.46919	-0.475558	0.0494424	-0.0794028	0.270905	0.341649
LSS	grey	0.270042	-0.513721	0.494774	-0.240053	0.471422	0.265443	-0.132622	-0.206099	-0.344785
CLTB	grey	0.289568	-0.148972	0.418112	-0.4329	0.490623	-0.0350041	-0.000722636	-0.429149	-0.0669499
SLC43A3	grey	-0.582204	0.282891	-0.569528	0.367508	-0.573294	-0.084029	0.0289527	0.517256	0.268816
ZNF160	turquoise	-0.555589	-0.0138872	-0.293223	0.00259364	-0.349734	0.173754	0.22295	0.55757	0.0300544
BOP1	grey	-0.309323	0.0236315	-0.538181	0.420761	-0.568977	-0.0105901	0.0469242	0.296766	0.0678332
EEF2	grey	0.2725	-0.419743	0.390281	-0.292402	0.425064	0.0001779	-0.0542822	-0.366711	-0.216129
SYT15	grey	-0.0237789	-0.373641	0.170144	-0.0832999	0.0882995	0.0447854	0.0540902	0.0777678	-0.192174
FLJ10178	grey	-0.265394	0.0994783	-0.377568	0.440513	-0.418183	-0.0257015	0.128045	0.211871	0.00584143
C20orf103	grey	-0.0640382	0.11716	-0.217291	0.328544	-0.267015	0.0854511	0.0082235	0.110405	0.0611811
RPL29	grey	0.14594	-0.338769	0.12487	0.0915536	0.118036	-0.160651	-0.102301	-0.0102745	-0.214809
COL4A2	grey	0.151747	-0.280957	0.463079	-0.359827	0.443738	0.0385098	-0.00352338	-0.131662	-0.254038
EBPL	grey	0.651636	-0.135627	0.327686	-0.0788313	0.401884	-0.150611	-0.0944029	-0.634909	-0.133436
KAT3	turquoise	-0.537817	-0.161405	-0.242442	0.169002	-0.349252	0.0669495	0.0135552	0.856542	-0.0434072
PODXL2	grey	-0.389742	0.108571	-0.446236	0.189374	-0.461152	0.340316	0.136584	0.247221	0.135689
UBE2S	grey	-0.104573	-0.0297991	-0.343068	0.696746	-0.39486	-0.0894852	0.204197	-0.089282	0.020066
C21orf33	grey	0.766082	0.0121637	0.222833	0.0322975	0.253849	-0.183963	-0.292935	-0.634168	0.13787
ZNF84	grey	-0.279399	-0.175314	-0.144548	0.00335375	-0.173525	0.177738	0.0564878	0.306222	-0.229004
HNRPA3	turquoise	0.76358	0.0646316	0.19088	0.096922	0.22215	-0.175596	-0.173305	-0.681328	0.0837297
HNRPDL	grey	-0.256433	-0.109237	0.107657	-0.320598	0.130499	0.299765	-0.0810097	0.264025	-0.241186
MRPL37	turquoise	0.497524	-0.165281	0.282805	0.074922	0.32808	-0.30221	-0.0738017	-0.698604	-0.0487258
GDI2	turquoise	-0.739566	-0.0277734	-0.431302	0.163329	-0.519731	0.137144	0.0906753	0.937893	0.104316
ORC3L	turquoise	-0.592401	-0.199845	-0.272533	0.210181	-0.385806	0.146988	0.0364468	0.78496	-0.12732
GPX1	grey	0.209481	0.579622	-0.0519154	-0.122912	0.0547244	-0.319714	0.0427369	-0.313049	0.563873
GFRA2	grey	-0.262693	-0.0105012	-0.225646	-0.145412	-0.182838	0.597071	0.00206902	0.167849	-0.112172
HDAC6	grey	-0.513069	0.221037	-0.481013	0.179609	-0.479677	0.131077	0.197779	0.25625	0.206114
CRMP1	grey	-0.252625	-0.0608081	-0.278404	0.00861549	-0.248171	0.350886	-0.11885	0.0845913	-0.118018
DNHD3	grey	-0.154917	0.14236	-0.18587	0.1056	-0.194432	0.0777716	-0.00454971	0.103416	-0.0231123
FGFRL1	grey	-0.0178366	-0.518423	0.416292	-0.332067	0.429745	0.325856	-0.141655	-0.0485883	-0.418495
LYCAT	turquoise	-0.492855	-0.237542	-0.20147	0.216405	-0.327712	0.086042	0.0821639	0.677339	-0.125664
MATN2	grey	-0.228039	0.167369	-0.508824	0.273672	-0.528778	0.0844695	0.222194	0.174702	0.19556
PGD	grey	0.453572	0.0501776	0.261776	0.0273234	0.249494	-0.151048	-0.0430437	-0.488495	0.129704
ATP6V1H	grey	0.0220567	0.142602	-0.163887	-0.0642542	-0.115261	-0.0895959	-0.0705434	0.0946049	0.625568
PTPRG	turquoise	-0.447183	-0.2701	-0.0231302	-0.118947	-0.0883305	0.217547	0.112144	0.62121	-0.188004
FLJ40722	turquoise	-0.721381	0.0736491	-0.489293	0.202974	-0.605618	0.175702	0.210119	0.902177	0.162825
HECW2	grey	-0.439013	-0.189692	-0.154833	-0.0394563	-0.219622	0.282005	0.121745	0.49265	-0.103739
KLP1	grey	0.0298075	-0.385988	0.364567	-0.136706	0.329701	0.206064	-0.0800993	-0.166117	-0.22971
METRNL	grey	0.471337	-0.00246457	0.407575	-0.185375	0.481477	-0.0671472	-0.095992	-0.520368	-0.200333
TOMM34	grey	0.184814	-0.110125	0.07596	0.0306241	0.175056	-0.0509971	-0.0442403	-0.370688	-0.0608203
FAM112B	grey	-0.0925549	0.0675042	-0.152069	0.256954	-0.183009	-0.016911	-0.022693	0.132701	0.035237
MGC35169	grey	-0.112174	0.189488	-0.126011	0.0697661	-0.0757129	-0.0388959	0.034068	0.0917618	0.122165
FCER1A	grey	-0.0102076	0.540272	-0.171241	-0.168611	-0.0617994	-0.0120633	-0.00484155	-0.192825	0.0827173
RRAGB	grey	-0.0602996	0.0626684	-0.0265967	-0.186352	0.0360553	0.484159	0.129511	0.0121524	-0.10067
CAT	grey	0.618054	0.0608681	0.459586	-0.416449	0.545899	-0.0667156	-0.0595923	-0.550219	-0.143704
GPX3	grey	-0.104412	0.564407	-0.454592	0.130087	-0.408486	-0.0669853	0.12945	-0.104189	0.349144
C14orf106	grey	-0.585157	0.242417	-0.544739	0.382005	-0.610556	0.0377567	0.0324355	0.538987	0.0785056
DUSP4	grey	-0.288671	0.268911	-0.264445	-0.135979	-0.173972	0.0120737	-0.0233316	0.048906	0.417844
CPS1	grey	0.0018498	-0.23926	0.10988	-0.00203142	0.058036	-0.123534	0.00180652	0.131835	-0.324185
PAQR4	grey	-0.0583363	0.338956	-0.391586	0.296801	-0.374501	-0.00480613	-0.0630513	-0.102226	0.255142
CYP27B1	grey	-0.215274	0.161233	-0.183184	-0.0870649	-0.148861	-0.00706697	0.442295	0.0967834	0.272514
CDC42EP5	grey	0.190275	-0.271463	0.363527	-0.401198	0.38958	-0.165636	-0.205036	-0.128978	-0.0307432
CPNE8	grey	0.126891	0.121382	-0.0614306	-0.193895	0.0313938	0.133828	-0.134963	-0.274522	0.172023
PEG3	grey	-0.16912	-0.0395089	-0.225224	0.147378	-0.254451	0.0803418	-0.00806089	0.110103	-0.180243
IMPA2	grey	0.298697	-0.210667	0.427036	-0.246985	0.465965	-0.200122	0.0532989	-0.423495	-0.363789
CALD1	turquoise	-0.514261	-0.0642616	-0.196182	0.0461541	-0.276213	0.0751635	0.180488	0.663803	-0.0704151
NPTX2	grey	-0.276283	0.157024	-0.537632	0.293544	-0.543987	0.102761	0.131032	0.229752	0.258779
TFAP2A	grey	-0.462706	-0.218509	-0.237644	0.240927	-0.308829	0.194483	0.146443	0.468683	-0.155937
VCX	grey	-0.133085	0.111045	-0.192051	0.219571	-0.1852	0.0196009	0.0643417	0.0252201	-0.0152763
GAGE2	grey	0.0124912	0.26405	-0.213917	0.167923	-0.163853	-0.0434249	0.0137371	-0.0981532	0.241423
MGC61598	grey	-0.210008	0.46194	-0.580878	0.247215	-0.550517	-0.00929043	0.128795	0.0884136	0.211267
SDCBP	grey	-0.216058	0.362814	-0.254223	-0.0506034	-0.231312	0.0321035	-0.00253703	0.400635	0.0777039
CXCL10	blue	-0.0949574	0.793821	-0.391355	0.108103	-0.333333	-0.0237565	0.132451	-0.148703	0.343955
NEDD4	grey	0.581654	-0.340703	0.738854	-0.400631	0.795863	-0.196095	-0.0571608	-0.536277	-0.326343
PPID	turquoise	-0.372231	-0.0234744	-0.297146	0.317372	-0.390105	-0.0752837	0.0534169	0.710782	-0.0124189
NGEF	grey	-0.0552431	-0.113329	-0.106972	-0.0265395	-0.0985845	0.0542238	0.107104	0.0287202	-0.169472
TRIB1	grey	0.29775	0.120788	0.361319	-0.317736	0.399282	-0.10059	0.0312664	-0.401047	-0.104235
HSC20	grey	0.523179	-0.0396469	0.259251	0.0484944	0.302676	-0.211997	-0.13142	-0.489402	-0.0845184
GSTO2	grey	0.441906	-0.296305	0.517033	-0.336789	0.545205	-0.0969169	-0.176757	-0.486402	-0.304532
COLEC11	grey	-0.117293	0.0737193	-0.237859	0.093602	-0.248229	0.050379	-0.0619593	0.0574146	0.0216854
PDCD6IP	grey	0.23188	-0.246594	0.565418	-0.558118	0.598381	0.153739	-0.049297	-0.128878	-0.293031
SAS10	turquoise	-0.656844	-0.0767501	-0.358839	0.253197	-0.494124	0.0905715	0.0487963	0.954295	-0.00472985
SDCCAG1	turquoise	0.596998	-0.0521563	0.253429	0.0265921	0.295559	-0.155535	-0.115914	-0.613548	-0.0875687
FST	grey	0.289912	-0.37904	0.74788	-0.566572	0.779592	-0.0260207	-0.0514078	-0.31345	-0.463523
EMP1	grey	0.173877	-0.0236813	0.317716	-0.312956	0.358003	-0.31504	-0.0590729	-0.115414	-0.0366662
C16orf45	grey	0.423106	-0.491934	0.807193	-0.545354	0.870327	-0.0246983	-0.170912	-0.483913	-0.463889
GBAS	turquoise	-0.60357	0.072651	-0.39215	0.2289	-0.466996	0.186828	0.0417537	0.822584	0.0196777
CHST6	grey	-0.242449	0.193427	-0.538627	0.303286	-0.524445	-0.0212275	0.141237	0.0577781	0.33452
GJA4	grey	-0.156936	0.654448	-0.509811	0.075348	-0.44178	-0.0271368	0.154772	-0.059914	0.278646
GRB2	grey	0.615812	0.178918	0.171419	0.0860454	0.189964	-0.257229	-0.0178877	-0.508979	0.105292
SLC8A3	grey	-0.219919	0.0504272	-0.449912	0.295441	-0.536145	-0.0255489	0.197687	0.24759	0.24813
CA12	grey	0.422794	-0.303934	0.587553	-0.272579	0.633429	-0.156301	-0.0588099	-0.397949	-0.331913
SERF1A	grey	0.274283	-0.0971114	0.160224	0.0369853	0.118638	-0.140993	-0.0704724	-0.179823	-0.108514
CORO1A	blue	-0.216326	0.93036	-0.476107	0.0635254	-0.379423	0.0520684	0.112011	-0.0706878	0.391995
ZNF266	grey	-0.613887	0.144358	-0.485746	0.24487	-0.520439	0.110571	0.23699	0.478836	0.0194163
PRPF19	grey	-0.0299514	0.0733192	-0.201755	0.365599	-0.172125	-0.0835274	-0.0669578	-0.342901	0.0715219
PDGFC	turquoise	-0.447328	-0.129684	-0.19737	0.124145	-0.293437	0.200253	0.0918381	0.683764	-0.0178558
C1orf37	turquoise	-0.519629	-0.142825	-0.27488	0.169492	-0.357845	0.0609828	0.0604682	0.675402	-0.05749
TMTC2	grey	0.00952873	0.0265727	-0.46293	0.499683	-0.525869	0.115282	0.00846143	0.0864905	0.0602706
CTSL	grey	0.404338	0.460693	0.163508	-0.10593	0.261161	-0.265286	0.0711978	-0.431386	0.207179
MTF2	turquoise	-0.731479	-0.0215287	-0.46555	0.332065	-0.614788	0.0747568	0.147373	0.894933	0.0562683
GEMIN6	grey	0.332225	0.114913	-0.121159	0.430859	-0.068753	-0.239233	-0.0518832	-0.412541	-0.0209198
C9orf10OS	turquoise	-0.482516	0.0166981	-0.337511	0.208833	-0.430641	0.165643	0.0320118	0.733314	-0.030206
SC4MOL	turquoise	-0.550205	-0.166271	-0.277985	0.252445	-0.412727	0.0648873	0.042763	0.88671	-0.0887746
PGAM4	turquoise	-0.34765	-0.243012	-0.109807	0.0911286	-0.215652	0.131482	-0.024496	0.750933	0.0269135
EFS	grey	0.00829379	-0.293583	-0.022232	0.0829071	-0.0525398	-0.0546914	-0.101666	-0.0759502	-0.136502
RGS16	grey	-0.16715	0.46358	-0.286316	-0.0636969	-0.183357	-0.0570506	0.134089	-0.0548344	0.175829
PLS3	grey	0.359567	0.0069914	0.126807	-0.000933664	0.057315	0.0623749	0.0527172	-0.0134383	0.0140951
PLEK	blue	-0.217951	0.953718	-0.602358	0.190939	-0.520138	-0.0509886	0.165498	0.0192091	0.70325
ACSS1	grey	-0.33932	0.316489	-0.660677	0.5089	-0.711755	-0.0796578	-0.0356653	0.156872	0.41199
KCNK6	grey	0.424361	-0.196768	0.609763	-0.453055	0.678759	-0.247666	-0.121756	-0.459203	-0.119749
ATP5J	grey	0.571576	0.177916	0.0736658	0.0984576	0.151912	-0.0629189	-0.179434	-0.617631	0.120055
ICK	grey	-0.176555	-0.305591	-0.055362	0.212947	-0.17039	0.0681775	-0.0102509	0.393608	-0.20084
MAGEA10	grey	-0.152543	0.14591	-0.178031	0.191784	-0.193088	-0.00848447	0.133519	0.100454	0.0308258
CHURC1	grey	0.374889	-0.0406027	0.294091	-0.317696	0.344082	0.0436907	-0.170467	-0.313186	-0.190805
BZRP	grey	0.727394	-0.27967	0.759558	-0.424493	0.795201	-0.183389	-0.166607	-0.629715	-0.198465
BLCAP	grey	0.0461044	0.0719812	0.209547	-0.251566	0.297022	-0.0704016	0.135368	-0.362225	0.0788988
ISL1	grey	-0.267857	-0.0930279	-0.237859	0.25988	-0.27672	0.38409	0.116872	0.247309	-0.15403
MAD2L1BP	grey	-0.072402	0.0697617	-0.141983	0.24524	-0.147103	-0.115559	-0.192508	0.0408688	0.00599742
RPS27A	turquoise	-0.521029	0.0452891	-0.462162	0.309858	-0.54254	0.150612	-0.0437169	0.693145	-0.113366
CCDC14	grey	-0.536822	-0.170555	-0.336439	0.262138	-0.457901	0.0938694	0.0377859	0.576618	-0.0221494
LRP4	grey	-0.0700987	0.133487	-0.522668	0.353849	-0.544509	-0.0282044	-0.0437196	-0.00752388	0.279147
C18orf37	grey	0.489993	-0.344638	0.668275	-0.285147	0.709803	-0.205611	-0.221363	-0.501536	-0.300116
DPM3	grey	-0.0416103	0.341301	-0.492396	0.37499	-0.460282	-0.0478227	0.148228	-0.111592	0.130333
TMEM111	grey	0.0333826	0.154374	-0.0962765	0.126159	-0.0650845	-0.152292	0.0122207	-0.113059	0.185216
MRPL23	grey	0.427895	0.0354294	0.270275	-0.0955271	0.343516	-0.133995	-0.149839	-0.586845	0.0206286
SCO1	grey	0.0192878	-0.0994873	0.00530353	0.164881	0.0414496	-0.0954694	-0.106193	-0.0745593	-0.205058
C14orf10	grey	0.403193	0.00909405	0.0673723	0.296927	-0.00556672	-0.249999	-0.275503	-0.0775536	0.0344357
ATP2A2	grey	0.68304	-0.278548	0.448046	-0.158018	0.481547	-0.0800834	0.142016	-0.4935	-0.0449148
CCNG1	grey	-0.141898	-0.522677	0.394521	-0.332693	0.298814	0.107331	-0.0383778	0.502683	-0.298052
MRPL41	grey	0.131521	0.000836956	0.0492555	0.0256097	0.127694	-0.0516994	0.102792	-0.233472	0.0859467
TBC1D16	grey	-0.0613935	0.0760261	-0.178873	0.0492444	-0.13802	-0.0022452	0.0862021	-0.0924519	0.232229
MAGED2	grey	-0.409883	0.103932	-0.444449	0.229654	-0.504179	0.131518	0.285774	0.508581	0.158068
SNURF	grey	0.68688	-0.260425	0.530491	-0.338134	0.539167	0.0275729	-0.236083	-0.434198	-0.190121
HSF2	turquoise	-0.546458	-0.117	-0.396428	0.335572	-0.522391	0.109507	0.178432	0.713104	-0.0873883
CPSF1	grey	0.234146	-0.0640864	-0.055825	0.26924	-0.0790146	-0.112242	0.0249717	-0.287475	-0.0860749
COL8A2	grey	-0.0578963	0.0428982	0.170991	-0.304994	0.237897	-0.0127325	-0.00586099	-0.017672	-0.131516
DKFZP686A01247	grey	0.337664	-0.345608	0.471585	-0.394485	0.420102	-0.0724337	-0.118034	-0.22038	-0.134484
EIF2AK4	turquoise	-0.665479	0.0455946	-0.383524	0.131242	-0.471484	0.164336	0.278717	0.74096	0.130424
TNFRSF11B	brown	0.49852	-0.623156	0.831794	-0.360626	0.770934	-0.15987	-0.173751	-0.306393	-0.507836
PRKCA	grey	-0.343519	-0.235024	-0.00892689	-0.13507	-0.0788755	0.274406	0.157774	0.53355	-0.121121
RCN1	grey	-0.349921	-0.397775	0.237762	-0.272712	0.175029	0.0568556	-0.0185955	0.492602	-0.232095
MASS1	grey	-0.060858	0.0564598	-0.234406	0.161473	-0.259136	0.361501	0.0781131	0.0449162	0.0107223
PROS1	grey	-0.169717	0.347069	-0.259418	-0.129199	-0.182493	0.0949264	0.266787	0.0191725	0.186439
NAV1	grey	0.313327	-0.480104	0.723398	-0.445098	0.68838	-0.218941	-0.185883	-0.174123	-0.377879
CCL19	grey	-0.0669786	0.355006	-0.130692	-0.0837067	-0.0739203	0.0175079	0.114242	-0.108413	-0.00949812
FAM65A	grey	0.323833	-0.221974	0.378086	-0.376996	0.421392	-0.100206	-0.0263142	-0.309048	0.0124996
MMD	grey	-0.125867	0.60657	-0.438946	0.163442	-0.362956	-0.00372514	0.0430861	0.0448515	0.532057
GPT2	grey	0.460918	-0.634432	0.702004	-0.283169	0.664064	-0.120049	-0.114626	-0.396711	-0.443984
STARD10	grey	0.130115	0.203038	0.212329	-0.2438	0.308328	0.143001	0.0229959	-0.443768	-0.0809356
GALGT	grey	-0.317474	0.21504	-0.251193	0.0495546	-0.243562	-0.00842365	0.244515	0.0647887	0.140972
SNRPG	grey	-0.281844	0.361999	-0.540728	0.527144	-0.513773	-0.0478771	0.0377442	0.0191927	0.123783
KIAA0644	grey	-0.262728	0.470312	-0.377541	0.147476	-0.327549	0.268636	0.175119	0.0100197	0.135684
EXTL2	grey	0.1081	-0.267082	0.0467185	0.181321	-0.0163322	0.00646731	-0.143704	0.0305594	-0.00963474
C10orf97	turquoise	-0.507711	-0.286833	-0.0979498	-0.0133313	-0.214233	0.154063	0.0718734	0.799251	-0.156832
MRPL39	grey	0.316743	-0.0598801	0.0140538	0.226907	0.0300174	-0.14836	-0.24746	-0.170953	-0.131341
ATG7	grey	0.174801	0.459335	0.0352795	-0.1314	0.148343	-0.120755	0.00487424	-0.395385	0.270544
FNDC1	grey	0.298642	-0.244702	0.395512	-0.390663	0.351249	0.0267384	0.0239943	-0.149203	-0.218143
mimitin	grey	0.305784	-0.187937	0.280564	0.0549814	0.315265	-0.145514	-0.0601418	-0.325053	-0.318554
KLF10	grey	0.664932	-0.0052365	0.281652	-0.173953	0.366302	-0.188122	-0.0570232	-0.495712	-0.0221152
C2orf7	grey	-0.145988	0.270371	-0.476527	0.480261	-0.508892	-0.14214	0.0842941	0.108328	0.240198
UBE1C	grey	0.738575	-0.0446385	0.446789	-0.154871	0.487791	-0.319578	-0.099371	-0.641884	-0.0825202
GREM1	grey	0.107421	-0.284091	0.40913	-0.154974	0.463258	-0.170975	0.0365936	-0.113937	-0.209458
TMEM45A	grey	0.270389	-0.0218855	0.0685994	-0.00879869	0.14351	-0.0996602	-0.018877	-0.210642	-0.132345
SH3YL1	turquoise	-0.599035	-0.0968849	-0.277413	0.0359967	-0.370345	0.132747	0.169024	0.862882	0.0130582
DSC2	grey	-0.394208	0.450076	-0.500719	0.146778	-0.484022	0.134004	0.309301	0.332154	0.495138
IER5	grey	0.529921	-0.0357998	0.416712	-0.328637	0.517591	-0.22996	-0.144991	-0.599207	-0.0110153
DBI	grey	-0.0647953	0.42113	-0.391489	0.428037	-0.446596	-0.20479	0.0250975	0.0376563	0.432238
ACSL1	turquoise	-0.657917	0.0156458	-0.357562	0.134621	-0.459818	0.00269237	0.222463	0.917079	0.0156095
AK5	grey	0.16671	0.109502	-0.0637092	0.0463742	-0.0559278	-0.146214	-0.0321231	-0.126869	0.492847
ANGPT1	grey	-0.0547659	-0.248213	-0.0144704	0.148363	-0.149749	-0.119388	0.0401131	0.303312	-0.105038
GNA15	blue	-0.116627	0.863815	-0.540377	0.162756	-0.438832	-0.0868229	0.068045	-0.129778	0.833616
KCNS3	grey	-0.15564	0.216948	-0.232362	-0.0778603	-0.139407	0.163553	0.138085	-0.0449189	0.16919
NGFRAP1L1	grey	-0.0157015	0.228823	-0.211673	0.197835	-0.182528	-0.00420891	0.110732	-0.126176	0.0370822
DKFZp451A211	grey	-0.0914399	0.0231453	-0.179061	0.0177707	-0.0793608	-0.0485903	0.178384	-0.0578763	0.0348917
SNRPN	turquoise	-0.454619	-0.108274	-0.23747	0.109937	-0.343333	0.197293	0.0512914	0.800798	-0.0609544
WASL	grey	0.187998	-0.222181	0.28144	-0.417112	0.404242	0.00551891	-0.181741	-0.265597	-0.292884
TPP1	grey	-0.154947	0.599928	-0.289457	-0.13565	-0.189899	-0.0441277	0.010156	-0.0496121	0.74205
FLNC	grey	-0.260636	-0.33979	0.236134	-0.199283	0.227065	0.111072	0.354059	0.356437	-0.433519
CSNK1A1	black	0.906182	-0.185057	0.657513	-0.351324	0.69138	-0.151491	-0.20979	-0.682115	-0.146544
NAG8	grey	-0.453856	0.251958	-0.484089	0.278466	-0.526147	0.0038354	0.0181893	0.223359	0.288777
KRT8	grey	-0.00328097	0.00483943	0.132026	-0.230582	0.170593	-0.00939983	-0.0639487	-0.185517	-0.0754203
C1QB	blue	-0.265176	0.936982	-0.696582	0.241571	-0.622051	0.0557682	0.197324	0.0460785	0.498476
ZDHHC8	grey	-0.177985	-0.26975	0.0567364	-0.0044713	-0.0247983	0.123047	0.0382269	0.271159	-0.170569
ENTPD3	grey	-0.0916919	0.125484	-0.327158	0.380167	-0.375265	-0.0505539	0.147087	0.0199128	0.348529
TNFSF10	blue	-0.292483	0.799417	-0.421921	-0.0053361	-0.345031	-0.0560509	0.163876	0.117016	0.391074
ARHGAP9	blue	-0.279404	0.89596	-0.563413	0.114287	-0.490366	-0.0230754	0.0378787	0.0880915	0.688018
APBB1IP	grey	0.127545	0.351289	0.241	-0.293735	0.277174	-0.217146	-0.0932837	-0.189975	0.335176
MKI67IP	grey	-0.179103	-0.106288	-0.350783	0.431321	-0.346446	-0.0252581	-0.0127472	0.264643	-0.181633
FOXO3A	grey	-0.214572	-0.128216	-0.0150807	-0.152306	0.0217239	0.0660469	0.0345399	-0.0241877	-0.104349
MLLT7	grey	0.201728	0.240617	0.0412584	-0.325278	0.126803	-0.0293832	-0.0214156	-0.390368	0.199137
TXNDC5	grey	0.183086	-0.177438	0.129517	0.254559	0.0604388	-0.0822239	0.217993	-0.108146	-0.138965
DDX39	grey	-0.619506	0.219533	-0.735177	0.587645	-0.775783	0.0709775	0.0597238	0.534125	0.118985
NUDT2	grey	0.363446	0.0221516	0.271377	-0.11252	0.350401	-0.134382	-0.206439	-0.424879	-0.0386896
NFAT5	grey	-0.0861551	-0.202236	0.00209948	-0.0713724	-0.0219206	-0.0300071	0.168927	0.0952213	-0.162524
PLAU	grey	0.189064	0.366139	0.294929	-0.210139	0.334776	-0.205528	0.0485917	-0.180732	0.131098
BNIP3L	grey	0.669514	-0.387793	0.669853	-0.334319	0.689617	-0.0792073	-0.178281	-0.494601	-0.334053
TIMM23	grey	0.480649	-0.271495	0.400299	-0.0607186	0.43179	-0.174524	0.00576305	-0.413687	-0.0837607
MAP3K4	grey	-0.158608	0.146196	-0.259395	0.334774	-0.322447	-0.0177688	0.140571	0.0835367	0.105826
UBE2C	grey	-0.558981	0.109555	-0.62426	0.759319	-0.77534	-0.0289345	0.0566862	0.697402	0.221407
BC002942	grey	-0.300463	0.0296551	-0.0639891	-0.10493	-0.0644495	0.14785	0.090186	0.161819	0.0562813
MAPRE2	grey	-0.339178	0.543558	-0.721256	0.409152	-0.675949	0.0518215	0.0740408	0.124836	0.522042
DNAPTP6	grey	0.183948	0.0518263	0.0635812	-0.252856	0.152489	0.136525	-0.0186357	-0.260884	-0.0842208
PTPN12	turquoise	-0.532183	0.0544223	-0.282965	0.0629514	-0.363045	0.0241657	-0.0178087	0.861175	0.167221
PABPC4	grey	0.0406526	-0.36819	0.187357	-0.0932571	0.137375	-0.17854	-0.0165384	0.239264	-0.139265
BOK	grey	0.30828	-0.510303	0.653863	-0.592182	0.64109	0.0962613	0.133745	-0.246672	-0.295315
ITPKB	grey	-0.194396	0.384815	-0.457302	-0.0561593	-0.361696	0.200916	0.00583612	-0.0564679	0.41935
KRTAP1-1	grey	0.487863	-0.59787	0.894394	-0.439042	0.84942	-0.143033	-0.15284	-0.310685	-0.428212
DUSP12	grey	0.0447625	0.177942	-0.240919	0.349345	-0.228881	-0.0716664	-0.118348	-0.046736	-0.0573832
PCK2	grey	0.403741	-0.451504	0.703298	-0.329333	0.661242	-0.252252	-0.230517	-0.206578	-0.382574
SUMF2	turquoise	-0.47118	-0.089706	-0.263365	0.163573	-0.370805	0.0187372	-0.0682034	0.796309	0.0343658
TBL1X	grey	0.255466	-0.127154	0.258135	-0.233234	0.303191	0.207013	-0.0476543	-0.450677	-0.112099
HMMR	green	0.0756298	0.0344775	-0.352178	0.820979	-0.440493	-0.148271	0.0202426	0.0438762	0.179642
PDLIM3	grey	-0.145581	0.336122	-0.136765	0.0453699	-0.0841608	-0.0327974	0.543281	0.0427443	0.00945354
C20orf129	grey	0.0652732	-0.0600444	-0.362222	0.548959	-0.413949	-0.0934738	-0.0153997	0.0641632	0.13885
HDGFRP3	turquoise	-0.554083	-0.050194	-0.260342	0.0616959	-0.331951	0.322392	0.0325963	0.819135	0.0441152
MTSS1	grey	0.011689	0.381162	-0.326067	0.154897	-0.343481	-0.114053	-0.00206111	0.0544372	0.472089
EYA1	grey	-0.368516	0.144004	-0.431035	0.235004	-0.508056	-0.0930694	-0.000226502	0.492365	0.269109
PARP9	grey	0.0376831	0.497003	-0.160596	-0.0724355	-0.0699558	0.0909677	-0.0103675	-0.239145	0.184169
DPP7	turquoise	0.400566	0.0533674	0.23013	-0.180419	0.313721	-0.160264	-0.0828686	-0.57291	0.0399296
FGD5	grey	-0.197938	0.611341	-0.545947	0.115643	-0.45071	-0.0311081	0.0888353	-0.0943208	0.401183
2022-03-04	grey	0.302101	-0.507925	0.768695	-0.448317	0.789818	-0.127625	-0.168586	-0.255511	-0.436408
APOD	grey	-0.0600226	0.141772	0.00227385	-0.407054	0.179646	0.244571	0.142005	-0.173975	-0.167423
DLD	turquoise	-0.543944	-0.0489646	-0.290412	0.141489	-0.391648	0.0983679	0.0362054	0.906592	0.0372403
RGS2	grey	-0.441576	0.286453	-0.42937	0.0636196	-0.392704	0.237241	0.0462382	0.522635	0.157486
LRMP	blue	-0.115657	0.667421	-0.367434	0.0260256	-0.294625	-0.0349725	-0.00888362	-0.15375	0.33201
RNU70	grey	0.0810337	-0.058785	0.0324725	-0.0310111	0.0184282	0.0737838	-0.011069	-0.143195	-0.0924262
PFKP	grey	0.19144	-0.389862	0.513623	-0.317225	0.556546	-0.0235479	-0.19761	-0.200497	-0.152898
PPM1H	grey	0.148111	-0.19558	0.180191	-0.357065	0.220676	0.588133	0.0871134	-0.13356	0.0642403
ZFAND3	grey	0.33345	-0.258241	0.524469	-0.355261	0.568179	-0.0774628	-0.122241	-0.408792	-0.263294
PIK3R2	grey	0.267738	-0.140525	0.223146	-0.223313	0.305991	0.0354993	-0.0237726	-0.411517	-0.189239
GPSM1	grey	0.0252318	-0.303464	0.0680944	-0.0178413	0.0353106	0.0547263	-0.123627	0.0271759	-0.156588
MRPL14	grey	-0.354247	0.214869	-0.453568	0.519037	-0.516273	-0.10359	0.0159089	0.343097	0.139458
ARF4	black	0.881969	-0.149788	0.470992	-0.117513	0.51299	-0.29486	-0.128977	-0.69263	-0.100996
PLXNA3	grey	-0.0549487	-0.498155	0.258019	-0.263378	0.198307	0.129912	-0.0921439	0.124672	-0.159459
DSCR5	grey	0.585065	-0.211627	0.416285	-0.244263	0.482905	-0.101686	-0.171654	-0.531399	-0.174058
ATP6V1B2	yellow	-0.108057	0.503616	-0.368518	0.0796375	-0.293523	-0.097857	-0.0470371	-0.0156155	0.909519
EFEMP1	brown	0.442019	-0.53103	0.913837	-0.558108	0.893685	-0.155135	-0.0247637	-0.3432	-0.490095
CDC42EP4	grey	0.114604	0.0379239	0.0215998	-0.0183972	-0.00643416	0.0488776	-0.00929971	-0.160707	0.0125389
SSR4	grey	0.313796	0.163966	0.030451	-0.142471	0.128708	-0.0785192	0.156844	-0.467745	0.130314
XLKD1	grey	0.120796	0.516229	-0.244152	-0.0409309	-0.131069	-0.0592379	0.0103311	-0.230277	0.288708
CTPS	grey	-0.128706	-0.116972	-0.309622	0.545057	-0.391761	-0.0034128	-0.124775	0.172742	0.0504629
COQ2	grey	0.0406437	0.090228	-0.0694948	0.115141	-0.0727773	-0.137058	0.0489556	0.0417781	-0.0700637
PHACS	grey	-0.00738195	-0.051718	0.151335	-0.200795	0.0808627	0.179999	-0.0609811	0.00276437	0.028651
P4HB	grey	0.121217	-0.0762855	0.0726283	0.0309222	0.0123748	-0.165605	0.13536	-0.109543	0.100765
ZNF259	grey	-0.181754	-0.0316927	-0.288543	0.466511	-0.326685	-0.139269	-0.226538	0.129505	0.0119663
FYB	grey	-0.433515	0.609683	-0.436878	-0.040234	-0.420201	0.503102	0.148232	0.478923	0.307459
BRWD1	grey	0.146572	-0.198808	0.135382	-0.0321109	0.202038	0.0342852	-0.0194212	-0.176663	-0.321966
TCEAL8	turquoise	-0.460304	-0.0221264	-0.175102	-0.0830522	-0.216006	0.0357214	0.140488	0.668165	-0.130057
AHNAK	grey	0.338648	-0.249529	0.541255	-0.254975	0.555469	-0.265445	-0.0822682	-0.289449	-0.284696
KLF6	grey	0.399345	-0.045674	0.470558	-0.353023	0.517453	-0.145128	-0.0054534	-0.433642	-0.163607
CTTN	grey	0.45667	-0.462509	0.79798	-0.591479	0.841521	0.0318134	-0.143178	-0.512112	-0.285412
CD2BP2	turquoise	0.445386	-0.000976615	0.259151	-0.211126	0.362077	0.0872879	-0.0987754	-0.620451	-0.0894847
YIPF3	turquoise	-0.545278	-0.117154	-0.210926	0.129781	-0.328142	0.0822626	0.0819537	0.664765	0.0291079
IL6	brown	0.522209	-0.494359	0.910206	-0.473697	0.861911	-0.163024	-0.0427883	-0.374643	-0.417993
REG1B	grey	-0.0284682	0.0987306	-0.16012	0.116103	-0.159339	0.00139605	-0.11619	-0.0742222	-0.0616135
MGC23909	turquoise	-0.574212	-0.0901341	-0.315629	0.228056	-0.449206	0.0487439	0.0330367	0.900696	-0.0641403
IMPAD1	grey	-0.131925	-0.0480254	-0.216072	0.317687	-0.275228	0.0282585	0.109336	0.309933	-0.168412
C1orf43	turquoise	-0.383851	-0.109611	-0.31513	0.288897	-0.43697	0.0560262	0.0306398	0.771211	-0.12884
HPRT1	grey	0.279863	0.294712	-0.155924	0.272165	-0.104025	-0.120032	-0.118165	-0.223895	0.254571
STX10	grey	0.35922	0.160223	-0.108518	0.37777	-0.098268	-0.0687269	-0.0955479	-0.43416	0.0708247
SPHK1	grey	-0.265847	0.094503	-0.307979	0.230724	-0.298431	-0.15176	0.0113129	0.231358	0.451757
FNBP1	grey	0.245819	0.113096	0.556909	-0.658005	0.620903	0.127614	-0.0669491	-0.311294	-0.0575926
CTSH	blue	-0.198454	0.736688	-0.53654	0.138831	-0.431268	-0.0540272	0.161841	-0.104498	0.361078
MDC1	grey	-0.538973	0.00282821	-0.510629	0.534719	-0.658716	0.12521	-0.0158282	0.641134	0.105905
CAND1	turquoise	-0.518416	-0.04292	-0.227586	0.0374036	-0.272828	0.210843	0.187977	0.571421	-0.0559127
PREB	grey	-0.247496	0.180555	-0.511964	0.450048	-0.550596	-0.0920099	0.157955	0.0488414	0.300483
MRPL24	grey	0.166628	0.0700753	-0.13783	0.255989	-0.0909764	-0.166787	-0.0188094	-0.265086	0.00930887
ENPP4	grey	-0.292301	0.0675804	-0.185451	0.0342462	-0.226913	0.39053	0.275562	0.289035	0.0327734
RAP1GA1	grey	-0.110853	0.0031852	-0.339113	0.16687	-0.327792	0.110295	-0.1447	0.0488589	0.0473743
OSAP	grey	0.334415	-0.466373	0.749343	-0.461077	0.74416	0.169843	-0.126778	-0.2493	-0.346022
HCFC1	turquoise	-0.612753	-0.140346	-0.278111	0.191349	-0.412377	0.156659	0.0612037	0.799373	-0.0375889
STAMBPL1	grey	-0.115023	0.0506127	0.165761	-0.311406	0.246492	0.283687	-0.0972541	0.0119923	0.00565975
ADAMTS4	grey	-0.354062	0.48364	-0.580442	0.482956	-0.565483	-0.141409	0.113406	0.253091	0.364418
FLJ25476	grey	-0.152993	0.0253861	-0.305115	0.196074	-0.385127	0.10338	-0.0317947	0.176323	0.246666
IL32	grey	-0.211698	0.578318	-0.1145	-0.192898	-0.016397	-0.0192677	0.10277	-0.114947	0.210864
RABGGTB	grey	-0.523036	-0.0786324	-0.404404	0.26851	-0.467412	-0.00566617	0.0202357	0.588767	0.052537
LRAP	grey	-0.111328	0.380753	-0.212897	0.135375	-0.187449	-0.0499723	0.0948681	0.0803478	0.241982
RANGNRF	grey	0.0862396	0.143716	-0.141491	0.300669	-0.138543	-0.106561	-0.0837956	-0.241402	0.207643
PHLDA1	grey	0.100008	-0.0725834	0.232865	-0.223211	0.367111	-0.103848	0.0360969	-0.23549	-0.118176
CDKN2A	grey	0.270827	0.00793963	-0.125025	0.434873	-0.139432	-0.111964	0.00433318	-0.258428	-0.0151481
IDUA	grey	0.202367	-0.334657	0.532101	-0.51205	0.56993	0.101359	-0.145702	-0.272935	-0.223897
NMU	grey	-0.22742	0.0401303	-0.323064	0.410676	-0.409724	0.0121817	0.0503111	0.196416	-0.00571327
CICE	grey	0.604695	-0.133208	0.280567	0.0417072	0.301945	-0.196953	-0.18186	-0.378463	-0.0387085
UGCG	grey	0.136254	-0.261541	0.511253	-0.386734	0.482856	-0.123552	0.149742	-0.0404264	-0.326114
RPL24	grey	-0.557096	-0.0961909	-0.224045	0.0533035	-0.273187	0.114974	-0.0181971	0.457716	-0.0902192
VPS37C	grey	0.138033	-0.0910135	0.432011	-0.380258	0.49739	0.0941544	-0.219702	-0.292684	0.0635148
NDUFB7	grey	0.210103	0.159208	-0.0957124	0.229047	-0.0336851	-0.093398	-0.000917345	-0.513952	-0.0529245
EXOSC5	grey	-0.121238	0.128911	-0.414065	0.434549	-0.375277	-0.12611	-0.0634476	-0.0532493	0.0909791
BMS1L	grey	0.0991637	0.0577556	-0.119819	0.159029	-0.0510572	-0.0858136	0.1978	-0.343194	0.0932354
CDCA7	grey	-0.108824	0.104446	-0.484651	0.62063	-0.558503	-0.0632363	0.0156252	0.0754037	0.11217
ARL5	grey	-0.50642	0.159513	-0.501429	0.186766	-0.518606	0.376629	0.19243	0.394902	0.181929
TIMP4	grey	0.0466646	0.139652	-0.0648678	-0.0947251	0.0215383	-0.1205	-0.0491836	-0.18565	0.153249
WSB1	turquoise	-0.615141	-0.0602835	-0.322105	0.0716859	-0.421463	0.210882	0.144619	0.909354	0.0419873
FKBP1A	grey	0.149263	-0.127502	0.173537	-0.158211	0.228327	-0.0317515	-0.0891882	-0.163028	-0.0184165
CDC16	turquoise	-0.403481	-0.295409	-0.0326642	-0.0295637	-0.148072	0.26299	-0.059416	0.661227	-0.0777501
TMEM43	grey	0.62198	-0.37237	0.760447	-0.561588	0.82516	0.0144475	-0.137934	-0.542205	-0.367241
SH3PXD2B	grey	-0.259581	0.0701585	-0.373977	0.297916	-0.417442	0.0114162	0.102433	0.205788	0.397354
TUBG1	grey	0.492416	-0.25292	0.349391	0.301504	0.30292	-0.228325	-0.101954	-0.433574	-0.0980158
CCL21	grey	-0.125423	0.332146	-0.178893	0.0412733	-0.125181	-0.00969923	0.156783	-0.0408112	0.0221478
DPT	grey	-0.164463	0.433393	-0.437784	0.206846	-0.372539	-0.1215	0.136295	-0.0406607	0.211117
FOXM1	green	-0.326753	0.0774767	-0.470778	0.850441	-0.565461	-0.0961901	0.072852	0.208211	0.163715
GCLC	turquoise	-0.506993	-0.168946	-0.193247	0.0140712	-0.224688	0.137059	0.0476515	0.692975	-0.0137588
CDH3	grey	-0.0946899	0.0525741	-0.0477338	-0.174138	-0.00285435	0.0444465	0.000109003	-0.060314	-0.0482338
BTAF1	turquoise	-0.648952	-0.101608	-0.350569	0.152385	-0.45614	0.134951	0.10969	0.916715	0.0531879
LHX6	grey	-0.0431549	0.204733	-0.254834	-0.184449	-0.159639	0.54725	0.040831	-0.0903578	0.0866241
PTGIS	grey	0.390015	-0.291698	0.576383	-0.438044	0.585238	-0.183214	-0.158399	-0.308995	-0.206747
CLEC11A	grey	-0.0245244	0.110948	-0.446419	0.331508	-0.487619	-0.209536	-0.0254407	0.0676092	0.311835
AYP1p1	grey	-0.379167	-0.0537147	-0.352848	0.503179	-0.47133	0.0382052	0.0264502	0.486019	-0.0750478
TCEA3	grey	-0.310221	-0.0298488	-0.454638	0.336068	-0.547438	-0.00171211	0.0935393	0.343165	0.127587
B3GNT6	grey	0.202765	-0.133444	0.293359	-0.103212	0.262446	0.20078	-0.00232845	-0.404486	-0.135878
DCP2	turquoise	-0.643467	0.184837	-0.538929	0.390246	-0.63373	0.152092	0.0214833	0.678896	0.217279
EXOSC3	grey	-0.119659	0.0388234	-0.189184	0.384794	-0.227502	-0.175666	-0.240215	0.247032	-0.114904
MGC16028	grey	0.535224	-0.239048	0.542251	-0.208632	0.605012	-0.169166	-0.0487652	-0.651276	-0.2707
CAPZA1	turquoise	-0.592083	0.0681816	-0.353193	0.196034	-0.479473	0.049407	0.0663216	0.884403	0.138651
ALDH6A1	grey	0.28038	-0.122042	-0.0241757	0.194087	-0.0783452	-0.0649303	-0.219126	-0.162243	0.0349615
TSC22D3	grey	-0.271812	0.284203	-0.115929	-0.306927	0.00248524	-0.0244548	0.00397677	0.0107925	0.0292369
PRKAG2	grey	0.578363	-0.225358	0.676565	-0.534341	0.759409	-0.249407	-0.172825	-0.511388	-0.152302
POLR1D	grey	0.174576	-0.102848	0.183575	-0.118648	0.252435	-0.169895	-0.159994	-0.238129	0.0176729
NAP1L1	turquoise	-0.59224	-0.0726451	-0.339979	0.162073	-0.439149	0.161844	0.172854	0.89213	-0.0547978
QARS	grey	0.058177	0.157832	0.0106153	-0.000383682	-0.0352522	-0.164418	0.065109	-0.13417	0.329711
FLJ21986	grey	-0.16776	0.171124	-0.0308538	-0.238452	-0.000564803	0.194633	0.0933408	0.228765	-0.071401
PTPRK	grey	0.218386	-0.471233	0.701283	-0.621242	0.703451	0.181401	-0.0681663	-0.135551	-0.48828
DENND4C	grey	-0.548922	0.385758	-0.376598	-0.0251024	-0.35407	0.152255	0.107504	0.27034	0.301285
ITGB1BP1	grey	0.090063	0.190408	-0.101754	0.144942	-0.0764696	0.047625	0.140292	-0.245354	0.112585
HOMER2	grey	0.0118902	0.0246325	-0.33257	0.239501	-0.405572	0.112983	0.0075617	0.0861329	0.269457
C9orf130	turquoise	-0.729221	0.217235	-0.600972	0.276626	-0.681791	0.188725	0.247052	0.744636	0.193022
TNK2	grey	-0.086806	0.106064	-0.21736	0.0472532	-0.250239	-0.00963794	0.0418207	-0.0301571	0.135368
MGC33212	grey	0.450436	-0.220514	0.557049	-0.296852	0.591232	-0.124319	-0.181391	-0.39701	-0.277929
ANAPC13	grey	-0.02436	-0.434078	0.31987	-0.282709	0.33406	0.11585	-0.0968423	0.181461	-0.43921
ATP6V1A	grey	-0.331612	0.350185	-0.453038	0.126047	-0.446076	-0.0149763	0.0161723	0.378086	0.791289
GM2A	yellow	-0.191131	0.627296	-0.461045	0.154741	-0.432992	0.0286542	0.0469963	0.117402	0.89093
FBXO5	grey	-0.0987164	0.0889084	-0.350105	0.671219	-0.468087	-0.0668244	-0.00972197	0.216904	0.0227659
GOT1	grey	0.263937	-0.355988	0.504483	-0.396705	0.526278	-0.150561	-0.161248	-0.214942	0.115957
TPSAB1	grey	-0.0173799	0.448284	-0.267901	-0.0788364	-0.171711	0.145529	0.113953	-0.0796704	0.105831
CDC42	grey	0.742948	-0.164982	0.29222	0.134088	0.275212	-0.200023	-0.163444	-0.453343	-0.0546863
SLC25A3	turquoise	0.726365	-0.28936	0.60178	-0.262255	0.671772	-0.140552	-0.120242	-0.756826	-0.115271
PRPF3	grey	-0.441434	0.161994	-0.576823	0.520433	-0.619802	0.064347	0.0739943	0.326061	-0.0553464
THYN1	grey	-0.0209885	0.0824644	-0.00699578	0.0401019	0.0202492	0.0456472	-0.228703	-0.224502	-0.13258
KIAA0376	grey	0.148782	-0.207493	0.363725	-0.142797	0.369165	-0.085108	-0.11309	-0.213773	-0.232068
CTSK	grey	-0.102626	0.636071	-0.623428	0.232698	-0.570703	-0.0156618	0.137379	0.0591654	0.818276
PIAS3	grey	0.470245	-0.349748	0.387521	-0.124068	0.38011	-0.0772188	-0.113772	-0.497577	-0.267864
MRPL18	grey	0.561081	-0.0172742	0.286922	0.0170283	0.313839	-0.263375	-0.24099	-0.468933	-0.0538007
TXNRD1	grey	0.390749	-0.525937	0.686144	-0.269843	0.695949	-0.198143	-0.166158	-0.346912	-0.392979
KIAA1423	grey	-0.00204948	-0.157977	0.211041	-0.129191	0.182328	-0.0534135	-0.0676109	0.0266858	0.230977
EXT1	grey	0.285637	-0.23536	0.522273	-0.361309	0.517785	-0.271377	-0.155578	-0.295004	0.19148
ALDH2	grey	-0.182733	0.297627	-0.234481	-0.0283231	-0.211619	0.146513	-0.0167709	0.0443801	0.241209
APOLD1	grey	-0.194153	0.403988	-0.525046	0.316738	-0.543669	-0.0921625	0.0514037	0.0824815	0.284425
HRASLS3	grey	0.134759	-0.0202068	0.25082	-0.0358447	0.165414	0.0416776	-0.120523	-0.11319	-0.0283148
ASS	grey	0.0960919	-0.547658	0.320202	-0.313626	0.296797	0.285132	-0.047731	0.0168904	-0.475328
STK25	grey	0.245849	-0.348746	0.407733	-0.304719	0.378373	0.0652655	-0.0309094	-0.219643	-0.0412063
MAF	blue	0.019351	0.741479	-0.412108	0.0423968	-0.311836	-0.0190234	0.0783311	-0.199119	0.408693
GALNT1	turquoise	-0.482444	-0.261287	0.00502279	-0.0837631	-0.0807957	0.131647	0.0119486	0.80258	-0.155652
MGC13170	grey	-0.321088	0.0506047	-0.615461	0.674331	-0.675059	-0.0689378	0.0251459	0.285503	0.177426
FLJ21127	grey	0.533112	-0.306159	0.61676	-0.476495	0.678105	-0.0227648	-0.0560316	-0.547772	-0.294574
KIAA1754	grey	0.313125	-0.217027	0.622158	-0.513297	0.704675	-0.235226	-0.187705	-0.405953	-0.200873
RAB38	grey	-0.349585	0.365037	-0.560983	0.404799	-0.618288	-0.0709312	-0.0348725	0.455804	0.682475
AOX1	grey	0.320465	-0.402004	0.664102	-0.437389	0.720386	-0.0609341	-0.15901	-0.2978	-0.418071
FCHSD2	grey	0.327874	0.0846879	0.370196	-0.286419	0.392371	-0.140922	-0.0240867	-0.425897	0.0373208
FLJ21438	blue	-0.230238	0.865159	-0.517106	0.114453	-0.427308	0.0562647	0.116579	-0.106801	0.401832
PLEKHO1	grey	0.00319112	0.600266	-0.124638	0.192863	-0.104895	-0.103662	0.130484	-0.220514	0.31725
IFIT3	grey	-0.0979694	0.558082	-0.310695	0.0167452	-0.220076	-0.0276128	0.0916465	-0.17241	0.206361
PENK	grey	0.445554	-0.453099	0.696402	-0.291994	0.648197	-0.114601	-0.150896	-0.27387	-0.405788
CEBPA	blue	-0.248875	0.753134	-0.401476	-0.0702262	-0.303436	0.000851474	0.148205	0.00247037	0.345249
DYRK4	grey	-0.0225618	0.232063	-0.173371	0.092039	-0.0864168	0.00517942	0.0510672	-0.135709	0.16145
DLX5	grey	-0.085083	0.126195	-0.439986	0.250315	-0.499452	0.0318671	-0.00461111	0.185362	0.321338
CCDC34	grey	-0.169501	0.112076	-0.430068	0.602196	-0.470666	-0.127215	0.070228	0.0331997	0.0455964
ATP6V1D	grey	0.353552	0.102317	0.292937	-0.205192	0.374523	-0.139746	-0.169796	-0.392418	0.361484
ACADM	grey	0.301042	0.17041	-0.250102	0.356297	-0.296998	-0.134967	-0.128248	-0.0813126	0.1966
CRADD	grey	0.645167	-0.123141	0.452996	-0.241347	0.550431	-0.145205	-0.182502	-0.611155	-0.14736
SERPINI1	grey	0.152125	-0.099572	0.104816	-0.176757	0.114999	0.517047	0.025364	-0.116703	-0.248233
LTC4S	grey	0.390674	0.238175	0.23114	-0.362564	0.284492	-0.134751	-0.0203192	-0.439059	-0.0518018
CMYA5	red	-0.275292	0.0823029	-0.100071	-0.0830958	-0.0999804	0.213648	0.928665	0.178472	-0.0123507
IGF2BP3	grey	-0.456295	0.073635	-0.537045	0.657242	-0.67318	-0.0733485	0.112207	0.513903	0.0904346
PSMA5	grey	-0.373033	0.19527	-0.429466	0.458385	-0.463358	-0.134266	-0.0120383	0.387386	0.0880185
FCGR2B	blue	-0.175378	0.657553	-0.285117	-0.0184459	-0.210179	-0.0153773	0.050733	0.160809	0.220301
BXDC5	turquoise	-0.632824	-0.0632422	-0.393016	0.299705	-0.517912	0.0586337	0.0462027	0.916697	-0.0290475
NOL8	grey	-0.267508	0.0488733	-0.351979	0.329331	-0.379058	-0.0281672	-0.0171462	0.372292	0.0198664
DYNLRB1	grey	0.769864	-0.253887	0.624859	-0.332415	0.677968	-0.099843	-0.305062	-0.668733	-0.129822
QSCN6L1	grey	0.275268	-0.25839	0.187418	0.228626	0.133474	-0.127275	-0.17788	-0.268301	-0.186488
BCL6	grey	-0.0198624	-0.236357	0.305096	-0.453244	0.407642	-0.0948742	-0.0810639	-0.098063	-0.140997
KERA	grey	-0.0632852	0.252544	-0.280564	0.12375	-0.283109	-0.012111	0.0951141	0.02341	0.14747
HSPC196	grey	0.564463	-0.202932	0.545245	-0.072248	0.562026	-0.22609	-0.184112	-0.65479	-0.26743
C1QC	blue	-0.197391	0.937798	-0.67912	0.243241	-0.587963	0.0256293	0.18183	-0.0279895	0.525057
KCNK2	brown	0.549888	-0.547108	0.86726	-0.368036	0.785052	-0.158694	-0.19819	-0.312188	-0.35833
RABAC1	grey	0.420619	0.0833586	0.209143	-0.0540272	0.247979	-0.161586	-0.0192496	-0.477305	-0.0321449
PCDH19	grey	0.0491414	-0.18706	0.332002	-0.260756	0.303413	0.438472	0.0554615	-0.090328	-0.259694
HYPE	grey	0.252667	-0.166507	0.348995	-0.366504	0.396534	-0.031719	0.0952513	-0.318131	-0.139941
C6orf49	grey	-0.251187	0.293972	-0.482921	0.473246	-0.479666	-0.0436217	-0.141176	0.10283	0.119357
TMED2	grey	0.479163	-0.0103193	0.0803827	0.0669042	0.123423	-0.146887	-0.0262399	-0.303728	-0.0137547
ZNHIT3	grey	0.524277	0.0453628	0.307583	-0.0861466	0.395079	-0.115248	-0.21167	-0.52238	-0.109967
ESM1	turquoise	-0.542673	-0.0301947	-0.365882	0.280999	-0.492568	0.0538996	0.16334	0.785126	0.0503951
HBG2	grey	0.0614437	0.383062	-0.218596	0.0440851	-0.140743	0.0964307	0.0515218	-0.207011	0.119271
SC5DL	grey	0.437434	-0.104015	0.387913	-0.244825	0.464648	-0.0267334	-0.194976	-0.546451	-0.149182
TMED5	grey	0.289547	0.109036	0.148594	-0.0139826	0.159683	-0.243715	0.0591966	-0.170242	0.031445
LAMA2	grey	0.0688777	-0.236255	0.174893	-0.305834	0.245087	0.0602283	0.00877058	-0.124088	-0.215366
EIF2C2	grey	-0.20627	0.0212315	-0.228231	0.265543	-0.249873	0.00673854	0.173262	0.0159275	-0.114433
VSIG4	blue	-0.0405038	0.897914	-0.399224	0.061223	-0.284472	-0.0505853	0.132586	-0.220879	0.378975
PDXK	grey	0.250018	-0.0819336	0.390894	-0.387119	0.463686	0.0159293	-0.119534	-0.314091	-0.0076211
NDUFS5	grey	-0.125517	0.176538	-0.406677	0.553355	-0.491346	-0.119649	-0.102887	0.177778	0.210293
PLK4	green	-0.016631	0.119794	-0.425223	0.89336	-0.522054	-0.112841	0.0176269	0.0530803	0.13195
SDHC	turquoise	0.614174	0.131626	0.193879	0.0924054	0.261044	-0.190654	-0.0802168	-0.699441	0.0260203
MOBKL1A	turquoise	-0.599788	-0.00791237	-0.334499	0.23328	-0.461819	0.0865226	0.0723067	0.887912	0.101716
LZTS1	grey	-0.234009	0.254645	-0.542283	0.394615	-0.58893	-0.0431498	0.111498	0.179845	0.273313
C1R	grey	0.716558	-0.197438	0.75617	-0.44063	0.753065	-0.102311	-0.150974	-0.539437	-0.261148
C20orf117	grey	-0.369007	-0.215439	-0.129515	0.0961329	-0.165015	0.125086	0.004448	0.263605	0.0517764
TMEM100	grey	-0.0840528	0.0842748	-0.155046	0.000587468	-0.106011	-0.0477821	0.106291	0.0074284	-0.00227253
MFGE8	grey	0.350408	-0.509425	0.722928	-0.541461	0.750514	-0.11139	-0.110942	-0.326471	-0.453224
ITGAM	blue	-0.216513	0.878298	-0.455045	0.0503951	-0.388437	-0.0565178	0.0860545	0.136851	0.471496
WIG1	grey	0.480989	-0.378187	0.801762	-0.654857	0.864969	-0.0927164	-0.114441	-0.460646	-0.266466
ACYP1	grey	-0.271293	0.173729	-0.545394	0.629063	-0.609019	0.0892652	-0.101129	0.24812	0.223803
KIAA0423	turquoise	-0.639669	-0.0761835	-0.333311	0.100069	-0.427377	0.285741	0.14838	0.910025	0.0123541
SFRS12	turquoise	-0.691008	-0.110353	-0.374381	0.213399	-0.507513	0.219326	0.117492	0.954578	0.0154348
HLA-DPB1	blue	-0.119355	0.816476	-0.329692	-0.00761805	-0.238743	-0.0227949	0.0254593	-0.0545275	0.229369
BST1	grey	0.387887	-0.488153	0.790667	-0.395206	0.752608	-0.119472	-0.129181	-0.242488	-0.348162
NDUFB10	turquoise	-0.717155	-0.027274	-0.372558	0.141255	-0.465445	0.133272	0.117927	0.878891	0.105374
MAN2A1	grey	-0.0190361	0.32671	0.0127515	-0.13266	0.0874143	0.170886	0.0422356	-0.119112	0.102651
MST1	grey	-0.340804	-0.145731	-0.225166	0.128792	-0.268389	0.17019	0.118436	0.294234	-0.0225793
GLO1	grey	0.343627	-0.127347	0.040601	0.321114	0.0270721	-0.0253845	-0.198397	-0.328623	-0.173775
SYAP1	turquoise	-0.630156	-0.0380135	-0.36916	0.219912	-0.492376	0.0285559	0.107064	0.91467	9.58427e-05
MRPL19	turquoise	-0.638623	-0.0788583	-0.358024	0.228438	-0.497576	0.0980171	0.126841	0.94492	0.0309113
CBX6	grey	-0.115349	-0.241639	0.148787	-0.069298	0.111201	0.0308661	-0.0826525	0.164563	-0.210575
EPHB3	grey	-0.346513	0.175869	-0.342668	0.221172	-0.313764	0.037706	0.0170347	0.0914136	0.0660709
AMELX	pink	-0.131476	-0.0847964	-0.02816	-0.146138	0.00674212	0.977836	-0.0146375	0.0976432	-0.0826374
SIL1	grey	0.22017	0.111116	0.0518932	-0.113553	0.136936	-0.104729	0.0368437	-0.468695	0.0830528
PPFIBP2	grey	-0.318691	0.182871	-0.578884	0.377107	-0.658407	-0.0606072	-0.041084	0.338612	0.310342
TMEM16A	pink	-0.251864	0.00541597	-0.292708	-0.0286755	-0.269642	0.786476	0.0367804	0.203689	-0.0164675
FLJ90396	turquoise	-0.682972	-0.0895567	-0.40379	0.208039	-0.481757	0.159373	0.0613059	0.870613	-0.10648
NCOA3	turquoise	-0.661915	-0.112658	-0.189689	-0.00415103	-0.267614	0.120902	0.029618	0.677538	-0.0179092
CYP26A1	grey	0.120771	0.0459315	-0.0840574	-0.27898	-0.00348397	0.0374655	-0.0580616	-0.135724	0.0908872
OLR1	grey	-0.0685691	0.55686	-0.182909	0.045199	-0.0927346	-0.0106854	0.142151	-0.0917356	0.200509
SFRS2	turquoise	-0.539757	0.0196576	-0.53897	0.516897	-0.68733	0.136115	0.0121839	0.753863	0.173933
FANCD2	turquoise	-0.572329	-0.064973	-0.473629	0.572721	-0.638849	0.0438656	0.135702	0.771373	0.0615394
PCDHB5	grey	-0.241742	-0.0858323	-0.215788	0.0617788	-0.230475	0.381726	-0.0650653	0.155135	-0.032335
MFNG	blue	-0.199373	0.951064	-0.552952	0.120488	-0.46111	-0.0463101	0.0902408	-0.0467553	0.564421
RABGEF1	grey	0.434406	-0.452484	0.682708	-0.455645	0.693306	-0.106413	-0.191796	-0.292031	-0.196302
FCER1G	blue	-0.188108	0.937137	-0.667296	0.264272	-0.580054	-0.0324852	0.134593	0.0106165	0.690685
ACOT7	grey	-0.0399798	-0.268866	0.0869472	0.0228461	0.0647889	-0.0777317	0.0818773	0.148561	-0.170514
ETV6	grey	-0.145084	0.146677	0.286927	-0.399104	0.283313	-0.0324802	-0.00209178	0.0346487	0.0766146
MMP23A	grey	-0.369315	-0.0406538	-0.242313	-0.0790536	-0.234427	0.559167	0.00768194	0.294954	0.0488673
MYOZ1	red	-0.0516506	0.0531398	-0.0905265	-0.131565	-0.0500927	0.0215145	0.822861	-0.0399886	0.0346625
CSDA	grey	0.0326236	-0.109003	0.362209	-0.397496	0.425046	-0.194371	0.289163	-0.0587198	-0.164089
RARA	grey	0.380373	-0.36181	0.729301	-0.527346	0.731223	-0.101702	-0.152151	-0.29182	-0.241918
HPS6	grey	0.563451	-0.125459	0.601916	-0.384955	0.685656	-0.159351	-0.182143	-0.660087	-0.0447078
HLA-DRA	blue	-0.183331	0.911476	-0.652976	0.233342	-0.577019	0.0547097	0.19268	-0.000994167	0.454857
SERP1	turquoise	-0.314763	-0.116479	-0.318748	0.262914	-0.401091	-0.0705151	-0.0186869	0.611589	-0.0746239
CTNNA1	grey	0.415387	-0.38842	0.742908	-0.630132	0.801459	0.102345	-0.0448236	-0.453159	-0.30447
C6orf51	turquoise	-0.63791	-0.0142259	-0.343115	0.194869	-0.475331	0.0835269	0.0695142	0.916066	0.0277264
COMMD6	grey	0.511496	0.0440497	0.399367	-0.30796	0.499466	-0.0173397	-0.12108	-0.538116	-0.187625
IFITM2	grey	0.45847	0.109263	0.433691	-0.435244	0.530139	-0.0484259	-0.149086	-0.59219	-0.0250141
PGM5	grey	-0.19101	0.227957	-0.138125	-0.198535	-0.0545801	0.703496	0.183171	-0.00120628	-0.117286
TEX2	grey	0.413239	-0.258541	0.51561	-0.382679	0.565689	-0.00901859	0.0441185	-0.452361	-0.403788
HIST1H2BJ	grey	0.179597	0.179702	-0.256925	0.44195	-0.233674	-0.0924896	-0.0750516	-0.21524	0.238131
BGLAP	grey	-0.00763652	0.376355	-0.320293	0.00734559	-0.276035	-0.0988077	0.0987122	-0.0743876	0.373379
NFE2L1	grey	0.119514	-0.320158	0.41109	-0.413614	0.479525	0.0601704	0.0317688	-0.335688	-0.299208
C1orf112	grey	0.0796293	0.310177	-0.489666	0.558853	-0.451427	-0.105198	0.0255567	-0.264195	0.213048
D4S234E	grey	-0.183859	-0.0994007	-0.143802	-0.213957	-0.10024	0.365481	-0.0182005	0.0542302	-0.0983998
ZHX3	grey	0.521601	-0.472373	0.741719	-0.461548	0.757828	-0.14979	-0.159218	-0.432144	-0.291985
HSD3B7	grey	0.170723	0.222146	0.122717	-0.196442	0.182263	-0.0702093	-0.010807	-0.24459	0.683583
AGTRL1	grey	-0.248633	0.601645	-0.527454	0.127459	-0.49159	-0.00985751	0.195058	0.0768158	0.317773
POLR2L	grey	0.5994	-0.328228	0.646799	-0.333139	0.68119	-0.137268	-0.115595	-0.557363	-0.228933
GTF2E2	grey	0.455275	-0.227492	0.347357	-0.149874	0.441201	-0.101414	-0.16257	-0.589378	-0.160611
HAPLN3	grey	0.212072	-0.232161	0.601302	-0.456001	0.617707	-0.153298	-0.177949	-0.294738	-0.253517
NAPRT1	grey	-0.110315	0.324021	-0.395387	0.393092	-0.405732	-0.0251031	-0.0354486	-0.0332004	0.179336
C13orf8	grey	0.170828	-0.253018	0.321162	-0.0883839	0.28496	0.00412549	-0.28709	-0.230747	-0.0483505
MSH6	turquoise	-0.694468	0.0120464	-0.566344	0.487005	-0.6961	0.0292653	0.061159	0.806592	0.0540967
ATP6V0E2L	grey	0.364361	-0.174633	0.43574	-0.188722	0.389187	0.0481777	-0.159187	-0.284622	-0.0433315
SLC37A2	yellow	-0.0629625	0.667054	-0.544599	0.237662	-0.48625	-0.0978715	0.0589826	-0.0745168	0.941709
THBS4	grey	-0.0732018	0.248302	-0.28262	-0.0520046	-0.211462	0.186352	0.262599	-0.0440858	0.144398
AQP1	grey	-0.306081	0.63213	-0.640167	0.125202	-0.570102	0.0546408	0.170047	0.0616437	0.410049
BRD9	grey	-0.266373	0.0305669	-0.139666	0.207145	-0.204418	0.119185	0.0628828	0.16491	0.178601
STK4	grey	-0.185045	0.464637	-0.32166	0.088906	-0.207608	-0.0907996	-0.0277741	-0.185827	0.240077
ZNF223	turquoise	-0.744767	0.115927	-0.529958	0.211037	-0.635386	0.183038	0.238043	0.886726	0.155205
LST1	blue	-0.104532	0.903307	-0.39384	0.0378574	-0.274046	-0.0438359	0.102902	-0.226635	0.38867
NHP2L1	grey	0.405938	-0.152829	0.142769	0.18232	0.142683	-0.184487	-0.253555	-0.316566	-0.0450896
IGFL2	grey	-0.100814	0.218143	-0.0892537	-0.137258	-0.0329413	0.0162012	0.0548269	-0.067239	0.0287483
RPL7	turquoise	-0.625498	-0.0264277	-0.409364	0.229271	-0.541884	0.104856	0.0747319	0.955335	0.014938
ISYNA1	grey	-0.21352	-0.0900261	-0.287142	0.0865981	-0.282111	0.183736	-0.00428677	0.105873	0.00462704
NDP	grey	-0.140196	0.242569	-0.338377	-0.00161526	-0.294178	-0.0210063	0.0123932	0.044673	0.423038
TF	grey	0.0193982	0.146563	-0.238232	-0.00117293	-0.221084	-0.0224391	0.106942	-0.0171448	-0.0119207
CD302	grey	0.526237	0.222322	0.0940485	-0.284181	0.196209	-0.0887613	-0.10863	-0.487162	0.107011
CXXC1	grey	0.0872448	0.269582	-0.137983	0.193297	-0.0894965	0.00141757	-0.0437198	-0.440761	0.226721
PPP1CA	turquoise	0.693034	0.128434	0.173591	0.162683	0.209804	-0.185898	-0.121361	-0.781871	0.129706
C20orf127	turquoise	-0.445699	-0.13398	-0.249084	0.227536	-0.304322	-0.0315433	0.0492609	0.629928	-0.0859273
ZNF42	grey	0.0107467	-0.313212	0.310035	-0.464569	0.348282	0.258472	0.0517362	-0.0496472	-0.233902
NDUFS7	grey	0.182584	0.254149	-0.114041	0.0981792	-0.0140734	-0.177977	0.0868549	-0.488713	0.304379
PFDN6	grey	0.0263452	0.15168	-0.255455	0.498112	-0.275878	-0.114367	-0.0888342	-0.149277	0.0554585
TNFRSF10B	grey	-0.0601009	-0.409111	0.286227	-0.376018	0.342683	-0.0106286	0.068166	0.0198048	-0.174043
PPP2CB	grey	0.642018	-0.285327	0.431258	-0.21829	0.505963	-0.107471	-0.179837	-0.593046	-0.078283
OLFML1	grey	0.209938	-0.0491665	0.268135	-0.283903	0.26026	0.169308	-0.0223705	-0.133208	-0.288249
VHL	grey	0.0369479	-0.0249475	0.0753128	-0.0767066	0.0683833	0.078024	-0.0867395	-0.10036	0.111076
MSLN	grey	0.224639	-0.101164	0.134147	-0.320734	0.18958	0.0195965	-0.0165251	-0.225304	-0.0749474
HAPLN1	grey	0.33498	-0.21782	0.392601	-0.200411	0.367635	0.000301841	0.00181492	-0.272145	-0.391902
LSM7	grey	0.024197	0.120463	-0.267347	0.356152	-0.221484	-0.0500103	0.0448123	-0.158628	-0.0667749
AGC1	grey	0.0551983	-0.237223	0.0737247	-0.0250656	0.0800108	-0.085436	0.0395362	0.0627432	-0.213235
CUTA	grey	0.337508	0.0265725	0.200455	0.0442137	0.173577	-0.0845274	-0.0406159	-0.420856	0.0976276
SSX3	grey	-0.174969	0.0700022	-0.235325	0.241951	-0.278572	-0.032636	0.0923678	0.295282	0.0741918
WTIP	grey	0.165986	-0.235923	0.403063	-0.33912	0.434446	-0.0153309	-0.0323958	-0.270445	-0.134031
OSCAR	yellow	-0.0640388	0.570247	-0.425162	0.183758	-0.365018	-0.104625	0.0111732	-0.035917	0.965372
CDKN2D	grey	-0.0762641	0.29442	-0.276778	0.284172	-0.257907	-0.0671021	0.0787423	-0.162184	0.238401
MRPS11	grey	0.390576	-0.0772141	0.174054	0.0978471	0.254794	-0.17274	-0.0286594	-0.547676	-0.117035
DTX3	grey	-0.286322	0.0894032	-0.0567075	-0.165562	-0.022587	0.260771	0.357968	0.0199876	-0.00881064
NEB	red	-0.245685	0.0913307	-0.162784	-0.0106414	-0.143487	0.263142	0.935521	0.157241	-0.0080567
FAM57A	grey	0.446688	-0.376807	0.464706	-0.172283	0.494325	-0.0682228	-0.1178	-0.479784	-0.180437
SEC24C	grey	-0.104165	-0.165767	0.253886	-0.25412	0.274802	0.188332	-0.021579	-0.116745	0.0928414
GARS	grey	0.335051	-0.553749	0.666443	-0.270139	0.642408	-0.21116	-0.145013	-0.230692	-0.463611
ZFR	turquoise	-0.535432	-0.25027	-0.133612	0.0125523	-0.204001	0.189812	0.160815	0.819191	-0.273574
ANPEP	grey	0.27772	-0.0491739	0.342341	-0.18892	0.373208	-0.262842	-0.163571	-0.184846	0.405693
MUT	grey	0.119402	-0.0537856	0.0559622	0.0465116	0.067162	-0.0863915	-0.0673056	-0.154243	-0.235347
DUSP5	grey	-0.0229828	0.0952261	0.0524519	-0.147233	0.112345	-0.171826	-0.076988	-0.12686	0.238474
SPA17	grey	0.497919	-0.288894	0.403024	0.140417	0.356063	-0.271157	-0.201007	-0.448523	-0.263444
COMMD10	turquoise	-0.478392	-0.038408	-0.287787	0.246562	-0.412153	0.130307	0.0661972	0.795192	0.000474496
MT1X	grey	0.00381638	0.158108	-0.352777	0.377448	-0.267311	-0.0997254	0.0137586	-0.133726	-0.0987148
PDGFRA	grey	0.51062	-0.316526	0.436736	-0.214333	0.415121	-0.152661	-0.191172	-0.198176	-0.102516
SOX4	turquoise	-0.516222	-0.0269438	-0.302347	0.160204	-0.428457	0.204917	0.156304	0.723379	0.0651424
CDCA1	turquoise	-0.528484	-0.0774133	-0.377172	0.483763	-0.54911	0.0122166	0.04078	0.789904	-0.0206174
ARMCX2	grey	0.186667	-0.336285	0.459346	-0.455139	0.45393	0.0817078	-0.0497635	0.0294716	-0.308989
RW1	grey	0.42185	-0.327068	0.294701	-0.10942	0.269576	-0.0398349	-0.0132594	-0.185997	-0.168512
HIST1H2BG	grey	0.17443	0.130613	-0.309725	0.248792	-0.24925	-0.0652898	-0.0555493	-0.227132	0.182937
DNM1L	turquoise	-0.621162	-0.161446	-0.28363	0.210811	-0.416013	0.0446453	0.0460372	0.893507	-0.0241345
KIRREL	grey	-0.244279	-0.0471367	-0.153188	0.0497354	-0.191306	-0.0374935	0.232666	0.208825	-0.0603848
LAMB3	grey	0.0674317	0.107366	0.0904483	-0.13524	0.158562	-0.0755653	-0.0483755	-0.177521	0.0481933
CFDP1	turquoise	-0.508139	-0.0732504	-0.411573	0.350694	-0.497126	0.182847	0.102992	0.602206	0.0466434
TTK	grey	-0.451723	-0.068131	-0.498172	0.779098	-0.660702	-0.0415028	0.0328356	0.586225	0.0288961
CACNA2D2	grey	-0.0594098	0.0266269	-0.201127	-0.158398	-0.166938	0.117776	-0.03128	0.00164355	0.0468818
GTF2H5	grey	0.527408	-0.310719	0.687322	-0.372999	0.713212	-0.103819	-0.197152	-0.458884	-0.366216
LAMC2	grey	0.0391846	0.0495001	0.268602	-0.242807	0.31329	-0.0494755	-0.0653662	-0.21013	-0.0829684
ATP8B4	blue	-0.198538	0.768232	-0.400759	-0.0213473	-0.328784	-0.044018	0.0144456	0.0564052	0.499911
DCHS1	grey	-0.523123	0.204784	-0.478652	0.100125	-0.470155	0.578791	0.124654	0.375681	0.23784
ADCY3	grey	-0.127928	0.0935084	-0.17733	-0.0833092	-0.158531	0.0435366	-0.146761	0.0909386	0.231936
RPLP0	grey	0.80106	-0.168786	0.370839	0.0302917	0.383619	-0.236953	-0.194788	-0.618368	-0.142231
SLAMF9	grey	-0.0688937	0.100514	-0.113333	0.10699	-0.0508392	0.101618	0.215432	-0.0161317	-0.134649
NDRG1	grey	-0.121576	0.0817522	-0.134632	0.119871	-0.112093	-0.0786876	0.0853858	0.0657959	0.0126421
GAMT	grey	0.494194	-0.339845	0.469504	-0.2128	0.469165	-0.0530803	-0.00754707	-0.439499	-0.267757
SETBP1	grey	-0.250804	-0.146107	0.08609	-0.2006	0.0586776	0.151768	-0.0460271	0.121275	-0.0909827
C15orf48	grey	-0.189653	0.606197	-0.253716	0.020563	-0.141862	-0.0674153	0.137049	0.0206501	0.366081
C6orf153	grey	-0.315065	0.109318	-0.338602	0.455134	-0.393937	-0.0786908	0.029181	0.243127	0.0117115
EMP3	grey	0.465398	-0.0755584	0.442671	-0.217825	0.509522	-0.229711	-0.0255763	-0.533993	0.0476383
BAT1	grey	-0.579878	0.0263392	-0.447271	0.357745	-0.546797	0.137585	-0.0127922	0.568982	0.112467
TMEM101	grey	-0.184033	0.209493	-0.486891	0.381976	-0.457361	0.00912716	0.0125101	-0.121029	0.166516
IRX3	grey	0.371584	-0.345351	0.481066	-0.283388	0.455524	-0.225015	-0.0874431	-0.238606	0.0660236
CYLN2	grey	-0.182554	0.156162	-0.112092	-0.21819	-0.0775151	0.118584	-0.112549	-0.0500814	0.369198
MGC26963	grey	-0.0998877	-0.111385	-0.262226	0.454169	-0.392383	-0.0624818	-0.0181612	0.271431	0.0727968
HLA-DRB3	blue	-0.352112	0.786194	-0.480401	0.066799	-0.458546	0.0222494	0.141312	0.330194	0.394669
TRIM22	grey	0.564347	-0.0449802	0.677392	-0.636081	0.75365	-0.130893	-0.139199	-0.514189	-0.219696
SCAMP3	grey	-0.0945888	-0.0870827	-0.177047	0.32766	-0.216472	0.00304699	0.0743961	0.0739166	-0.0957865
SFPQ	turquoise	-0.68166	-0.0771896	-0.436286	0.365624	-0.594803	0.100008	0.114753	0.941445	0.0411036
CENTG3	grey	-0.00813009	0.311501	-0.208544	-0.0544709	-0.0976028	-0.0539421	-0.0548453	-0.28291	0.552836
TMEM59	grey	0.203279	0.0522531	0.0870226	-0.219213	0.0940977	0.0609454	-0.0342461	-0.2202	0.128619
CXCL11	grey	0.00784428	0.575132	-0.182054	0.0638637	-0.12566	-0.0499765	0.0471443	-0.218662	0.282944
TUBA6	grey	-0.118365	0.157671	-0.246289	0.518781	-0.30973	-0.291608	0.0294123	0.101539	0.286666
DYNC1I2	turquoise	0.705929	-0.219515	0.476787	-0.220918	0.533194	-0.137305	-0.121413	-0.710608	-0.221141
WWP1	turquoise	-0.626589	0.277235	-0.658021	0.312166	-0.761179	0.0818934	0.185321	0.726951	0.344636
COL5A2	grey	-0.248313	-0.0347339	-0.312212	0.171199	-0.399615	4.36983e-05	0.180487	0.384774	0.143664
FCGR3B	grey	0.00520758	0.43006	-0.243931	0.110908	-0.206259	-0.0432632	-0.0702924	-0.0488845	0.208528
CDT1	grey	-0.0652771	0.165406	-0.496001	0.725879	-0.555029	-0.102758	0.0157475	-0.0171763	0.248904
NDUFB6	grey	0.515785	0.205012	0.0689879	0.186548	0.122712	-0.160241	-0.169354	-0.556389	0.0644505
FOXA2	grey	-0.271857	0.053297	-0.202011	0.0135651	-0.208769	0.0183093	0.37557	0.160961	0.0168472
BCKDK	grey	0.513041	-0.122233	0.470673	-0.262966	0.500823	-0.0484185	-0.0483509	-0.523557	-0.0227248
GIMAP5	blue	-0.139137	0.900791	-0.469966	0.0556255	-0.374013	-0.021318	0.0777043	-0.202053	0.412725
STMN3	grey	0.142743	0.164349	-0.0756093	-0.220346	0.00793382	0.233441	-0.0844002	-0.289474	0.118311
ASMTL	grey	-0.0592693	-0.149228	0.160932	-0.340685	0.211339	0.0870346	0.0883849	-0.0687892	-0.210444
DKFZp564K142	turquoise	-0.75199	0.285172	-0.6312	0.234114	-0.697853	0.198793	0.188747	0.766921	0.214695
FLJ14834	grey	0.309116	-0.549705	0.761314	-0.556646	0.798659	-0.133665	-0.0993722	-0.228968	-0.456396
IDH1	black	0.908795	-0.0749836	0.589992	-0.270607	0.63419	-0.182378	-0.160689	-0.695986	-0.0661251
ANXA1	grey	0.309385	-0.0187183	0.390854	-0.235406	0.449156	-0.505714	0.114744	-0.244678	-0.164789
TM4SF1	grey	0.407028	-0.0981252	0.690778	-0.632969	0.76153	-0.160979	-0.0333885	-0.419718	-0.143839
CCT8	grey	-0.208043	-0.0506912	-0.389895	0.42918	-0.420475	-0.0355414	-0.168128	0.316809	-0.0641123
IL13RA1	grey	0.143543	0.486162	0.0926251	-0.337646	0.201333	0.0685867	0.0224638	-0.210767	0.294948
SLC2A1	grey	0.225424	-0.197954	0.490488	-0.191168	0.486791	-0.0155934	-0.0138683	-0.169421	-0.22121
PFN2	grey	0.186507	-0.363101	0.141279	0.193505	0.0597796	-0.101712	-0.210092	-0.0208591	-0.300898
SOX8	grey	-0.139675	-0.139512	-0.210175	0.0221736	-0.160929	0.128476	0.0187521	0.070985	-0.249173
SNAI1	grey	0.0840159	-0.259311	0.109502	0.00876373	0.0565444	-0.18891	-0.124032	-0.0351793	0.00949518
MARCKS	grey	0.0786389	-0.300324	0.510545	-0.345939	0.41261	0.0407282	-0.0100918	0.173709	-0.344463
C21orf57	grey	0.0844077	-0.0464379	0.190387	-0.354401	0.314986	0.0160454	-0.118386	-0.392615	-0.0752603
PLEKHG3	grey	-0.362878	0.387455	-0.420401	0.0749982	-0.362828	0.115628	0.0265622	0.077031	0.368075
ACTR1A	turquoise	0.548476	-0.155873	0.563667	-0.300589	0.593153	-0.0985461	-0.0953809	-0.699402	-0.00540459
EIF1AX	turquoise	-0.541162	-0.0598794	-0.348908	0.243364	-0.478094	0.0132269	0.129234	0.873797	-0.0647443
SEPP1	grey	-0.229851	0.590208	-0.650954	0.283049	-0.677718	-0.0773263	0.12346	0.387447	0.443227
FGL2	blue	-0.0360126	0.925608	-0.419573	0.0590245	-0.305998	-0.0372931	0.131711	-0.240479	0.382289
CHD9	grey	-0.312182	-0.0251922	-0.215705	-0.0512457	-0.186634	0.161862	0.0870131	0.0758752	0.0935923
FAM53C	grey	0.616907	-0.328734	0.552382	-0.19345	0.596136	-0.119312	-0.0100945	-0.66383	-0.282579
KLF9	grey	0.497942	-0.288158	0.624077	-0.480193	0.681289	-0.304867	-0.152784	-0.419803	-0.280703
CLDN5	grey	-0.152972	0.634212	-0.534076	0.171193	-0.469143	-0.0672517	0.166079	-0.0749734	0.395373
RBM7	turquoise	-0.569142	-0.0523809	-0.329084	0.188109	-0.440121	0.0843698	0.0858968	0.901876	-0.0609032
ZNF297B	grey	-0.0633505	-0.0951723	0.139055	-0.123554	0.153904	-0.0746826	0.118155	-0.0355582	-0.152755
HMGCS1	grey	-0.234407	0.0345084	-0.329087	0.22016	-0.337906	0.23284	0.18837	0.184503	0.0387699
C1orf53	grey	0.456035	-0.32397	0.483047	-0.130043	0.488384	-0.264635	-0.0543726	-0.420571	-0.349719
FLJ20625	turquoise	0.716245	-0.0735675	0.546995	-0.281427	0.652061	-0.178018	-0.149914	-0.795495	-0.119464
CTNNBIP1	grey	0.127905	0.354853	-0.0972638	-0.0370926	-0.0373233	0.0531795	-0.038981	-0.272769	0.461443
WARS	grey	0.364103	-0.11606	0.603898	-0.36593	0.649566	-0.117882	-0.0854619	-0.480992	-0.255288
SUSD4	grey	-0.167016	0.0289669	-0.279763	0.084049	-0.263539	0.00372334	0.194183	0.0822794	0.0538559
TAF13	grey	-0.116082	-0.139213	-0.0364611	0.145725	-0.092367	-0.0921801	0.0143594	0.130974	-0.125653
PCDH12	grey	-0.240704	0.6594	-0.582692	0.141607	-0.520765	-0.0347591	0.163974	-0.0373718	0.354444
RALA	grey	0.194214	0.345998	0.133321	-0.12895	0.234568	-0.114709	-0.0312793	-0.352346	0.298171
RSNL2	brown	0.640605	-0.497203	0.887792	-0.547746	0.894903	-0.0490873	-0.161335	-0.503651	-0.425762
GALNT11	grey	0.0846581	0.147119	-0.0218264	-0.205761	0.0243179	0.16062	-0.0426383	-0.244703	-0.0381891
SH3BGRL3	grey	0.426724	-0.277761	0.665757	-0.282614	0.667611	-0.193585	-0.186821	-0.311825	-0.0572857
CDR2	grey	0.450001	-0.381698	0.579152	-0.387577	0.568552	-0.147006	-0.0772603	-0.263988	-0.315933
NFIB	grey	-0.272271	-0.00814808	-0.00967985	0.0250868	-0.0457799	-0.00897502	0.0324145	0.130112	-0.231031
SERPINH1	grey	0.0401068	-0.153326	-0.0543013	0.20327	-0.137135	-0.114833	0.165823	0.00221914	0.0148235
SSB	grey	0.242687	-0.404552	0.269044	0.0397324	0.300051	-0.128955	-0.128537	-0.194567	-0.357457
SH3GL2	yellow	-0.103991	0.355551	-0.4403	0.158561	-0.415584	0.0983427	0.0493935	0.11396	0.821702
PQLC3	grey	-0.0580629	0.223116	-0.108061	-0.38922	-0.0241641	0.0486225	0.0187103	0.0915749	0.108029
FLJ37440	grey	-0.169376	0.12191	-0.044677	-0.0255196	-0.036214	0.102996	0.12445	0.0745235	-0.00585815
LSM5	grey	-0.350851	0.152474	-0.45075	0.558838	-0.524767	0.0104601	-0.0677238	0.366781	-0.109032
SELENBP1	grey	0.13539	-0.236631	0.175098	-0.0293239	0.0881727	-0.107774	0.0734281	-0.0671775	-0.354315
PTBP2	turquoise	-0.578373	0.0718665	-0.582021	0.48741	-0.697601	0.0865437	0.0507606	0.702073	0.175004
CHPT1	grey	0.530645	-0.282539	0.527487	-0.302465	0.628767	0.094212	-0.0990597	-0.53222	-0.409265
AER61	grey	0.442344	0.130183	0.134407	-0.124733	0.175715	-0.176378	-0.113193	-0.240534	0.633532
C5	grey	0.27497	-0.0862754	0.252556	-0.1539	0.28597	-0.075674	-0.0974986	-0.277157	-0.132885
CYP27A1	grey	-0.0251858	0.435619	-0.0762312	-0.193717	0.0351452	-0.0450172	0.104354	-0.16305	0.14283
LAMB2	grey	-0.246201	-0.301766	0.18669	-0.350686	0.118684	0.141665	0.155588	0.296411	-0.120436
AMD1	turquoise	-0.619678	-0.0531763	-0.318661	0.132502	-0.391314	0.0517659	0.153325	0.845242	0.0275521
KPNA6	grey	0.122924	-0.148102	0.174707	-0.0256998	0.19941	-0.0567492	-0.156212	-0.42911	-0.0103794
CD63	grey	-0.474343	0.164825	-0.273747	0.230136	-0.334013	-0.0138555	0.119755	0.502489	0.36908
CDK4	grey	-0.526878	0.277887	-0.385824	0.137303	-0.390285	0.0321024	0.430442	0.412063	0.204557
WFS1	grey	0.185577	-0.0701384	0.341541	-0.466832	0.402028	-0.0286443	0.0982554	-0.36589	-0.120344
C1orf33	grey	0.180837	0.082528	-0.242875	0.562138	-0.233007	-0.228291	-0.00634481	-0.333158	0.117277
PGK1	grey	0.487314	-0.0448086	0.207259	0.0611399	0.216361	-0.0765407	-0.162176	-0.252005	-0.0397538
ELK1	grey	-0.402097	0.101454	-0.205778	0.165443	-0.217159	0.0873063	0.101074	0.331005	0.126983
D15Wsu75e	grey	0.243219	-0.175056	0.365007	-0.0516469	0.359406	-0.167084	-0.206131	-0.202494	-0.0674384
ARMCX6	turquoise	-0.13259	-0.182722	0.0287286	-0.0823675	-0.0271557	0.0385972	-0.0217295	0.485799	-0.205208
HLA-DOA	blue	-0.151071	0.865912	-0.382158	0.0531684	-0.301149	-0.00589625	0.104179	-0.126403	0.314349
KIAA1018	grey	-0.348263	-0.101594	-0.282606	0.137024	-0.32211	0.182164	0.170046	0.374607	-0.0461299
GABARAPL1	grey	-0.435642	-0.034376	0.00752871	-0.316999	0.00888881	-0.225476	0.189507	0.371748	0.0169349
RPL7L1	grey	0.314303	-0.0447807	0.0351657	0.268083	0.0134726	-0.194566	-0.190805	-0.313047	-0.134954
RRAGA	grey	0.464759	-0.437827	0.529554	-0.29946	0.530991	0.0786615	-0.158895	-0.264514	-0.24415
C20orf108	turquoise	-0.675293	-0.0847161	-0.290358	0.00162498	-0.36141	0.307578	-0.00884706	0.850579	-0.0184657
UBE2V2	turquoise	-0.518065	-0.0915343	-0.402028	0.331569	-0.511161	0.0165674	0.0171456	0.817789	-0.0534291
PRPS1	grey	0.168122	-0.284718	0.359837	-0.176445	0.366674	-0.0467156	-0.0910402	-0.047361	-0.284839
TANK	grey	0.590534	-0.040254	0.289164	-0.251431	0.359521	-0.244149	-0.145471	-0.460427	0.214679
THEM2	grey	0.174273	0.0826957	-0.0114994	0.18368	-0.00979777	-0.234458	-0.0886941	-0.188186	-0.106952
ELF1	grey	0.312077	0.177369	0.278616	-0.500213	0.429547	-0.214091	-0.0349914	-0.326689	0.0515235
RPL37A	grey	0.11347	-0.551154	0.54116	-0.231699	0.502306	-0.0122879	-0.116656	0.0510305	-0.393641
FOXO1A	grey	0.00346284	-0.0355811	0.143371	-0.382259	0.293488	-0.0473021	-0.0324553	-0.28934	-0.100176
GDF10	pink	-0.182901	-0.0713188	-0.14821	-0.155386	-0.0928791	0.756659	-0.00431371	0.125139	-0.141875
GCN5L2	grey	-0.469058	0.0715756	-0.479469	0.270636	-0.488189	0.218567	0.048993	0.342682	0.0830285
PTPLB	turquoise	-0.574729	-0.195044	-0.245014	0.197473	-0.384057	0.0569707	0.0390137	0.849717	-0.0762433
SLC39A1	grey	0.179831	0.50768	-0.411357	0.313358	-0.347648	-0.0174463	-0.00870848	-0.30541	0.51916
RHPN2	grey	-0.180932	-0.174114	-0.077222	-0.0294397	-0.127027	0.0708055	0.19665	0.11957	-0.133602
SYDE1	grey	0.103137	-0.475683	0.461724	-0.232037	0.462167	-0.0424969	-0.0574531	-0.144953	-0.443525
SELS	grey	0.233102	-0.0317994	0.130841	0.131302	0.122465	-0.113609	-0.0277429	-0.200435	-0.111448
MGEA5	grey	-0.492596	-0.230758	-0.0255394	-0.277764	-0.0526671	0.282606	0.0167824	0.507321	-0.0743699
CHORDC1	turquoise	-0.49762	-0.129915	-0.366176	0.350889	-0.491703	0.0442443	0.025777	0.801037	-0.101708
NMD3	turquoise	-0.580239	-0.109031	-0.32938	0.168706	-0.443598	0.178212	0.0564528	0.931367	-0.0359734
MGC10471	grey	-0.0803075	0.0226629	-0.219248	0.0920196	-0.177554	0.0253711	-0.0282617	-0.0890259	-0.00687041
ATF5	grey	0.0716539	0.128032	0.0506566	0.045472	0.129387	-0.213094	0.138018	-0.4351	0.0106805
CTGF	grey	0.340131	-0.368924	0.72373	-0.57008	0.754218	-0.231862	-0.0362932	-0.183173	-0.351971
RBMS2	grey	-0.167768	-0.233548	0.311195	-0.196939	0.227429	-0.0813785	0.263198	0.209394	-0.146263
GPC2	grey	-0.214545	0.0504179	-0.343747	0.478492	-0.43276	0.0366122	-0.0480178	0.157691	0.171195
C14orf129	grey	0.744335	-0.168899	0.672506	-0.309929	0.748946	-0.124216	-0.198213	-0.665329	-0.245072
MAN2B2	grey	-0.431382	-0.106837	0.0937027	-0.266158	0.0189507	0.112625	0.121445	0.538649	-0.00458585
ART5	pink	-0.201005	-0.0439584	-0.0947594	-0.123987	-0.0705935	0.948259	0.0221337	0.160112	-0.0799445
MAGED1	grey	0.123797	-0.179196	0.029198	0.0628548	-0.0325351	0.0780578	0.0713292	0.00255552	0.0670749
ANKRD30B	turquoise	-0.749713	0.196884	-0.589609	0.242587	-0.684209	0.206555	0.240154	0.845419	0.178653
KCNJ8	grey	-0.212852	0.446058	-0.436269	0.125022	-0.379924	0.173509	0.145187	-0.0188593	0.0312338
EOMES	blue	-0.158305	0.61641	-0.166147	-0.068932	-0.0790747	0.0820219	0.0772855	-0.217964	0.165672
GBA	grey	0.304672	0.209772	-0.0186527	0.160415	0.00115027	-0.160107	-0.0490245	-0.375602	0.171849
FOXJ2	grey	0.0807999	-0.01745	0.241365	-0.276003	0.297884	-0.00436444	-0.0453813	-0.361566	-0.00660588
GLT8D1	grey	-0.0272137	-0.182946	0.0414736	-0.0287374	-0.054749	-0.17107	0.12991	0.373931	-0.034791
COL16A1	grey	-0.0811791	-0.000596215	-0.0618474	0.0036029	-0.0863865	-0.0950434	-0.0161527	0.0818174	0.166292
STAB1	blue	-0.362327	0.863954	-0.67491	0.16193	-0.602837	0.00242753	0.151289	0.0912501	0.501835
PMP22	grey	0.660148	-0.150646	0.25081	-0.0589994	0.308243	-0.140069	-0.119984	-0.440883	-0.166934
REXO4	grey	0.160595	0.0498558	0.0149576	0.063583	0.11054	-0.133709	-0.107472	-0.443831	-0.0780012
FOXC1	grey	0.110354	-0.273995	0.185939	-0.220527	0.157647	-0.189896	-0.141834	-0.0363381	-0.141122
TGFBI	grey	0.129565	-0.0303634	0.341468	-0.243939	0.373049	-0.118944	-0.0677716	-0.0769909	-0.00482676
PRKCSH	grey	0.150315	-0.365598	0.145048	0.211212	0.0208017	-0.0621031	-0.0829978	0.0499182	-0.074393
CRABP2	grey	0.169593	-0.273827	0.226135	-0.100692	0.199815	0.0886463	-0.0936739	-0.1352	-0.298004
KIAA1914	grey	-0.186273	0.395297	-0.312274	-0.2022	-0.214665	0.421858	-0.00731915	-0.0743274	0.170463
FCN1	blue	-0.0213185	0.735518	-0.260479	-0.0257238	-0.150215	-0.059789	-0.0270033	-0.222955	0.452812
PRNP	grey	0.104828	-0.107548	0.421878	-0.54397	0.464196	-0.188554	0.112985	-0.100693	-0.244681
SEMA5A	grey	-0.28338	-0.102149	0.0530366	-0.176564	0.00110203	0.204881	-0.0278029	0.384276	0.169003
SHMT1	grey	-0.0155553	0.125083	-0.273035	0.453804	-0.29185	-0.13257	0.0548691	-0.114563	-0.0528397
HSU79303	grey	0.428294	-0.433633	0.50976	-0.30135	0.48815	0.155174	-0.137319	-0.252727	-0.232409
FLJ20366	grey	0.336822	-0.136209	0.294293	-0.228872	0.29899	-0.111803	-0.0536321	-0.306343	-0.203491
CLPTM1	grey	-0.0658484	-0.0212154	-0.0732712	-0.0244531	-0.00801202	0.102148	0.203857	-0.167982	0.156854
CHAD	grey	-0.0867267	0.204842	-0.363194	0.0231119	-0.340598	-0.0243263	0.113912	0.0520864	0.32203
HCK	blue	-0.256839	0.926813	-0.471413	-0.0198037	-0.352815	-0.0377022	0.222824	-0.013886	0.547463
SNAPC2	turquoise	0.429907	-0.282444	0.390519	-0.180171	0.482285	-0.120598	-0.202282	-0.627579	-0.213819
DARS	grey	0.124794	-0.297014	0.266408	-0.103301	0.332365	0.0690199	-0.050435	-0.309648	-0.151007
C2orf32	grey	0.122179	0.106455	0.0170647	0.0261742	-0.0032129	-0.432506	-0.0103833	-0.00387462	0.247771
DNASE2	grey	0.340079	0.0415818	0.236693	-0.224248	0.328768	-0.124725	-0.0182481	-0.429805	-0.208335
SLC38A2	turquoise	-0.483864	-0.422424	0.0905872	-0.0593213	-0.023437	0.0365808	0.0841995	0.795687	-0.225193
GPI	grey	0.029205	-0.368656	0.228193	0.046145	0.18101	-0.0185644	0.020456	0.0483256	-0.15965
FLJ10154	turquoise	-0.575683	0.0568139	-0.414506	0.250218	-0.533784	0.263854	-0.00949695	0.717248	0.097282
SPRED1	grey	-0.312302	0.486999	-0.379307	-0.0319117	-0.320585	0.0175351	0.143196	0.175458	0.522614
TMEM14B	turquoise	-0.555389	-0.0330045	-0.353177	0.309117	-0.473363	0.0233269	0.0154719	0.85946	-0.0340993
AP3S1	grey	0.857668	-0.134121	0.514897	-0.17396	0.539671	-0.184968	-0.148291	-0.604696	-0.166382
SEC22L3	grey	0.837996	-0.303778	0.786309	-0.403923	0.837295	-0.115148	-0.202441	-0.672511	-0.258931
GCAT	grey	-0.336253	-0.162602	-0.15235	0.175034	-0.217003	0.0275997	0.0355102	0.351043	-0.0741682
INHBB	grey	-0.0774983	-0.149279	0.0486402	-0.1359	0.0207498	-0.0577345	0.00764427	0.190172	-0.0894922
TMEM38B	grey	0.320564	0.151422	-0.290417	0.290549	-0.221336	-0.157324	0.0186024	-0.297093	0.102392
CPA3	grey	-0.0585622	0.426533	-0.205908	-0.130679	-0.125948	0.0209151	0.100451	0.0222614	-0.00965361
FLJ34047	turquoise	-0.655817	0.0736283	-0.406903	0.11019	-0.509367	0.197424	0.19688	0.738506	0.208965
PROSC	grey	0.323664	0.0414144	0.0185564	-0.0538681	0.122116	-0.103173	-0.176726	-0.330919	0.0887194
NFKB1	grey	0.0534533	0.331408	0.166859	-0.304017	0.289784	0.207061	-0.0156841	-0.220062	0.111421
GAL3ST4	grey	-0.319104	0.635905	-0.452671	0.104107	-0.448011	-0.0515331	0.0969196	0.327409	0.34048
ACP1	grey	0.621069	-0.0558901	0.200592	-0.0553045	0.25888	-0.152344	-0.0560153	-0.562896	-0.13887
UNQ1940	grey	0.274255	-0.318948	0.520159	-0.28302	0.590165	-0.168981	-0.0780477	-0.252229	-0.445812
SLITRK4	grey	-0.395402	0.0234232	-0.309671	0.193949	-0.315277	0.376865	0.258144	0.29556	0.117208
KIF5B	grey	0.741185	-0.40003	0.600682	-0.0936249	0.58218	-0.152409	-0.184611	-0.488972	-0.286932
FIBP	turquoise	0.584901	-0.251692	0.522296	-0.180548	0.575916	-0.107259	-0.206467	-0.788569	-0.25296
GNS	yellow	0.00619044	0.428785	-0.153966	-0.0633136	-0.129692	-0.0777468	0.148993	-0.0195006	0.804577
EVI5	turquoise	-0.683681	0.0573278	-0.387391	0.0863512	-0.489385	0.168169	0.208012	0.797093	0.14177
PAQR8	grey	-0.401976	0.0750837	-0.386148	0.332412	-0.457859	0.0967604	-0.0190757	0.333698	0.0180474
MIF	grey	0.0691445	-0.207729	0.0739397	0.197408	0.0623998	-0.0166858	0.0143948	-0.10471	-0.153919
ERCC5	grey	-0.450041	0.0339886	-0.215289	0.108573	-0.243395	0.0391069	-0.0830294	0.297675	0.0132826
HLA-F	blue	0.00314196	0.728491	-0.349728	0.0376155	-0.235152	-0.0246577	0.0697515	-0.262091	0.420586
FTHL2	turquoise	-0.639325	-0.0529555	-0.258969	0.0568947	-0.354901	0.0843876	0.0858172	0.928175	0.0237827
COMMD2	grey	-0.30103	-0.116634	-0.215102	0.292742	-0.301367	-0.00794756	-0.178161	0.48332	-0.0723859
CX3CL1	grey	-0.131009	0.40594	-0.390682	-0.0841745	-0.306603	-0.0154188	-0.0382592	-0.0357375	0.260644
STOM	grey	-0.329959	0.21232	0.070064	-0.412325	0.145991	0.116468	0.0547796	0.212577	-0.18296
CCNB1IP1	grey	0.164502	-0.0349998	-0.0755998	0.169929	-0.047654	-0.148421	-0.164804	-0.246707	-0.0514872
TCAP	red	-0.235295	0.105727	-0.128174	-0.0301246	-0.122109	0.00992323	0.954339	0.132252	0.00552742
FAM8A1	grey	0.426261	-0.361755	0.488711	-0.320323	0.497691	0.0761226	-0.0731809	-0.380584	-0.396109
SART2	grey	0.308438	-0.0881703	0.667282	-0.529028	0.700734	-0.0950706	-0.0740768	-0.204472	-0.277587
SLC9A1	grey	0.33208	-0.259139	0.434475	-0.311793	0.456851	-0.105472	-0.0932798	-0.393399	-0.0571768
KCTD5	grey	0.217988	-0.124851	0.0574435	-0.0132437	0.111956	-0.132344	-0.0337153	-0.329967	0.1153
FKBP4	grey	-0.213327	0.177664	-0.403252	0.30232	-0.356599	-2.00285e-05	0.137085	-0.0125749	0.327589
POLA2	grey	-0.0989849	0.110916	-0.36842	0.759959	-0.45179	-0.0819545	-0.068632	-0.00834672	0.0932423
STIP1	grey	-0.240564	0.123823	-0.343385	0.399751	-0.336884	-0.000257558	0.0738757	-0.061641	0.202581
SFRS5	grey	0.442982	0.0306751	0.231746	-0.143558	0.225256	0.0836187	-0.045785	-0.388196	0.0406652
UBE2Q2	turquoise	-0.642811	-0.103592	-0.312915	0.0814483	-0.395082	0.178416	0.159239	0.906905	-0.0434474
MRPS21	grey	0.107014	0.11977	-0.342738	0.402144	-0.334481	-0.0601598	0.00319728	-0.177173	-0.0540265
MAP2K4	grey	0.308564	-0.0587613	0.153742	-0.0301586	0.229315	-0.038757	-0.0582005	-0.439262	-0.126514
NEXN	grey	0.234625	-0.435345	0.637686	-0.394282	0.619244	-0.0400521	0.107176	-0.10713	-0.464825
RFNG	grey	0.0666497	-0.413945	0.389655	-0.361262	0.374756	0.123939	-0.028176	-0.152209	-0.271867
RCN3	grey	0.117983	-0.21641	0.0850994	0.124923	0.0111802	-0.213645	0.0404579	0.0396081	0.177221
CLDN23	grey	0.252431	0.374422	0.0374426	-0.201652	0.0917282	-0.187368	-0.0749811	-0.239459	0.574428
SPANXE	grey	-0.191047	0.0732563	-0.16583	0.0954071	-0.200769	0.0065722	0.113513	0.25925	0.0544796
C8orf36	grey	0.391007	0.034915	0.0336284	0.190743	0.0894128	-0.142807	-0.0622881	-0.519647	-0.156751
TGFBR3	grey	-0.108971	-0.0564462	0.281978	-0.407047	0.298664	0.189971	0.0333851	0.00177704	-0.22174
SEC23A	black	0.941845	-0.230507	0.601859	-0.180495	0.625563	-0.162709	-0.187236	-0.696649	-0.1605
ANTXR2	grey	-0.168549	0.219691	-0.0461056	-0.016317	-0.0629727	-0.00280201	-0.0167714	0.130103	0.198332
UQCRC1	grey	0.155597	0.229649	-0.0247719	0.0738902	0.0432502	-0.351382	0.0635218	-0.403864	0.497818
PRMT2	grey	0.263274	-0.0716515	0.406637	-0.471724	0.439775	0.425761	0.0624203	-0.225482	-0.141879
PSMB4	grey	0.121057	0.234649	-0.245032	0.384262	-0.218214	-0.118978	0.0140421	-0.309819	0.0341081
BCAP31	grey	-0.394813	0.418972	-0.426593	0.116274	-0.353763	0.119695	0.0350822	0.106185	0.494637
RASIP1	grey	-0.0795343	0.270274	-0.310678	0.244107	-0.290826	-0.155302	0.0444161	-0.0928817	0.192389
C12orf31	turquoise	-0.32752	-0.0674905	-0.0329104	-0.0568761	-0.0496823	-0.095513	0.0231137	0.505646	-0.0523023
RAP1B	turquoise	-0.588608	-0.000740189	-0.210913	-0.0462468	-0.269979	0.0308153	0.125826	0.785418	0.149838
PGCP	grey	0.554099	0.224337	0.102084	0.00213	0.13344	-0.144169	-0.0298618	-0.522148	0.147224
ARHGEF6	grey	-0.0751558	0.600002	-0.483584	0.128617	-0.452843	-0.192006	0.182011	-0.0639251	0.407713
PCDH7	grey	-0.216985	0.232868	-0.490142	0.398432	-0.540132	-0.0396518	0.169917	0.151078	0.182032
PECI	turquoise	-0.549895	-0.109307	-0.306271	0.226169	-0.45163	0.171276	0.111549	0.896485	-0.0168128
C14orf58	grey	-0.0950948	0.629578	-0.496537	0.149793	-0.415271	-0.0485094	0.0435656	-0.13179	0.456748
DNAJC15	grey	0.084314	-0.364772	0.454452	-0.450408	0.437045	-0.0104882	-0.0632287	0.0612069	-0.0515949
NMI	turquoise	-0.61909	0.196723	-0.395405	0.141365	-0.469992	0.128965	0.096969	0.818415	0.0796257
MMP13	grey	-0.22989	0.585162	-0.626388	0.286422	-0.611657	-0.092463	0.0918652	0.168068	0.734664
RNF19	grey	-0.192764	0.194972	-0.41209	0.139987	-0.412552	0.0691356	0.136911	0.0932274	0.100694
CDH15	grey	-0.0319196	0.230296	-0.469948	0.337062	-0.515552	-0.117311	0.0895863	0.0929818	0.499789
EDNRA	grey	-0.345551	0.442087	-0.592686	0.206785	-0.550906	0.209345	0.0828016	0.133484	0.280105
FAM45A	grey	-0.0523873	-0.447464	0.422694	-0.358869	0.367822	0.0158196	-0.0745405	0.388171	-0.265874
NCK2	turquoise	-0.724057	0.125631	-0.581287	0.201135	-0.654571	0.294906	0.237508	0.816413	0.1512
SPANXA1	grey	-0.110766	0.193662	-0.23014	0.198752	-0.245224	-0.0151684	0.14174	0.0927348	0.145179
ZNF83	turquoise	-0.637507	0.0310261	-0.361771	0.0132383	-0.428255	0.133231	0.11789	0.769836	0.181505
C9orf94	brown	0.537011	-0.323109	0.797317	-0.282902	0.733959	-0.0681312	-0.135076	-0.397585	-0.377991
TPM4	grey	0.47526	-0.387618	0.609975	-0.20678	0.583546	-0.0501269	-0.143194	-0.272132	-0.356121
CLDND1	grey	-0.364849	0.0457357	-0.306276	0.253534	-0.357076	0.11053	-0.00980147	0.401825	0.066024
CDKN1C	grey	-0.33471	0.0732493	-0.400996	0.227026	-0.444347	0.129605	0.0616486	0.274624	0.00371139
NUSAP1	green	-0.407189	0.210442	-0.681316	0.887342	-0.785554	-0.0336122	0.0996706	0.411631	0.199194
CAPG	grey	-0.411385	0.457542	-0.295975	0.0160198	-0.303745	-0.101517	0.120786	0.528272	0.434478
MS4A6A	blue	-0.192944	0.954067	-0.619194	0.145987	-0.531034	0.0139999	0.174535	0.000736118	0.479192
S100A1	grey	-0.0761998	-0.0646866	-0.228741	0.0164489	-0.213202	0.0168764	0.130041	0.0970633	-0.102504
HLA-DMB	blue	-0.33728	0.947139	-0.69635	0.210275	-0.623379	0.0561611	0.20554	0.107883	0.507552
CPVL	grey	-0.477451	0.65285	-0.672355	0.341606	-0.717742	-0.00928815	0.111344	0.503497	0.308027
CT45-4	grey	-0.190951	-0.00927411	-0.157214	0.171885	-0.197283	-0.00478899	-0.0574148	0.223811	-0.0303543
PRPSAP2	grey	-0.120716	0.0314844	-0.377273	0.49184	-0.395079	-0.00979086	0.0275429	0.107801	-0.00319553
PBEF1	turquoise	0.799301	0.0699566	0.344789	-0.16275	0.432894	-0.163979	-0.0972641	-0.700021	0.0449487
PPP1R12A	turquoise	-0.590774	-0.154017	-0.20665	0.0715213	-0.294588	0.158259	0.060854	0.913779	-0.0971913
TTLL12	grey	-0.433722	-0.0156491	-0.300605	0.23916	-0.290111	0.027709	-0.017019	0.19813	0.0302648
HOXA5	grey	-0.0290938	-0.269098	0.105768	-0.0912432	0.105917	-0.083817	-0.0825199	-0.0126563	-0.171545
ALDH1A2	grey	-0.157083	0.33424	-0.252614	0.144459	-0.224689	-0.0246019	0.0622032	0.00178041	0.412916
C20orf82	grey	-0.127615	-0.139829	-0.136843	-0.174769	-0.111182	0.11447	0.0343849	0.162985	0.0225697
NDUFA7	grey	0.313011	-0.150502	0.073832	0.224388	0.075873	-0.140269	0.00399837	-0.372781	0.0193011
FRG1	turquoise	-0.750599	-0.0602366	-0.394436	0.190877	-0.515168	0.150494	0.121884	0.969077	-0.0184946
PVRL2	grey	0.207163	0.193282	0.173787	-0.238615	0.259959	-0.0437329	0.111253	-0.454791	0.352229
SNAPC3	grey	-0.348076	-0.324929	-0.17689	0.207811	-0.270543	0.0915335	-0.0266937	0.536283	-0.181615
FGD1	grey	-0.152491	-0.101831	-0.214356	0.289388	-0.298654	-0.0752154	0.145729	0.226631	0.111628
DPYSL2	grey	0.392015	-0.421571	0.472032	-0.359648	0.428311	-0.0958864	-0.121423	-0.206825	-0.216313
LRRC32	grey	-0.102373	-0.0386798	0.22038	-0.230235	0.241732	-0.098184	0.192507	0.108254	-0.15755
MGC39900	grey	0.0668252	0.140111	0.031062	0.0940553	0.047455	-0.0125472	-0.0581426	-0.202923	-0.0944487
SLC2A3	grey	0.225755	0.0479366	0.376142	-0.358065	0.434075	-0.219614	-0.0212719	-0.265635	0.0838043
RBX1	turquoise	-0.685025	-0.0346817	-0.353721	0.193774	-0.457175	0.131067	0.0525758	0.925499	-0.0164386
PFDN1	turquoise	0.748896	-0.223821	0.625594	-0.33637	0.718698	-0.112555	-0.160503	-0.784405	-0.277638
YIPF5	turquoise	-0.611494	-0.120083	-0.2862	0.0939135	-0.386079	0.165182	0.156894	0.909266	-0.0778895
MGLL	grey	0.190858	-0.225267	0.510895	-0.519646	0.575218	0.0645398	-0.0231653	-0.30232	-0.166187
FLJ11259	grey	0.334007	-0.0881413	0.708872	-0.605706	0.791314	-0.0262183	-0.126136	-0.442333	-0.230354
CNN2	grey	0.423965	-0.274844	0.670932	-0.399146	0.634702	-0.13305	-0.128296	-0.303771	-0.0485359
C2	blue	-0.12636	0.872458	-0.424198	0.0838943	-0.321434	0.0229078	0.121664	-0.118762	0.489841
COMT	grey	0.632984	-0.0911709	0.634056	-0.405555	0.716784	-0.20639	-0.0777161	-0.64319	0.0252869
RASGRP3	grey	-0.284249	0.718825	-0.689867	0.254726	-0.653283	-0.0543974	0.176122	0.175121	0.537214
ABLIM1	grey	-0.0438795	0.00705092	0.119122	-0.171228	0.0624173	0.0521037	0.0266799	-0.0500477	-0.125696
PDIA6	grey	0.624942	-0.0362362	0.122218	0.247642	0.0928719	-0.17065	-0.107715	-0.544447	0.0811679
SKIV2L2	turquoise	-0.619161	-0.148747	-0.388212	0.313695	-0.50439	0.140356	0.0482875	0.878329	-0.0731238
TAF1C	grey	-0.5135	-0.014733	-0.404405	0.170162	-0.489612	0.134663	0.0863416	0.486017	0.0820469
NRP1	grey	0.221199	0.149874	0.0158911	0.108488	0.0204559	-0.176921	-0.0231225	-0.274185	0.214299
RAMP1	grey	0.25361	-0.0365874	0.170042	-0.171373	0.176513	-0.0571007	-0.0137661	-0.327279	-0.0997271
BRP44	grey	0.332168	0.145707	-0.0424135	0.0679966	0.0158479	-0.120733	0.107297	-0.370517	0.0980595
EMR2	blue	-0.0912633	0.795531	-0.512122	0.215029	-0.445046	-0.0882589	0.056338	-0.0456184	0.792844
EPHA2	grey	0.171165	-0.011562	-0.0346721	-0.0315587	-0.0672766	-0.166815	-0.0052182	-0.0936051	0.199415
CYBASC3	grey	0.573653	-0.287557	0.731758	-0.401859	0.76197	-0.127039	-0.141884	-0.617719	-0.243357
PHIP	turquoise	-0.78991	-0.0187458	-0.464015	0.286908	-0.589556	0.191056	0.0633234	0.855245	0.0932672
FBLN5	grey	0.211911	-0.382843	0.620476	-0.457185	0.588787	0.225504	-0.0753048	-0.06713	-0.420682
ZNF664	grey	0.418358	-0.439825	0.225476	0.152103	0.14251	0.0185406	-0.0583734	-0.191367	-0.261256
SLAMF8	blue	-0.163186	0.90219	-0.399469	0.0943629	-0.317424	-0.0383971	0.0676619	-0.0237441	0.513089
H3F3B	grey	0.0990056	-0.0412765	0.258232	-0.361091	0.272138	0.117959	-0.0540513	-0.189136	-0.0412354
ROR2	grey	-0.45006	0.301715	-0.591215	0.335236	-0.554526	0.0751868	0.0892656	0.243946	0.171419
C20orf18	grey	-0.0919539	-0.251036	0.393232	-0.500716	0.353883	0.131425	-0.0147685	0.0988065	-0.260713
PVR	grey	-0.36034	-0.227624	0.133438	-0.0809538	0.135824	-0.0056832	0.16232	0.143641	-0.176537
ITM2C	grey	0.0302646	-0.225853	0.105597	-0.0396235	0.0692865	0.307629	-0.120569	-0.105299	-0.143322
NDUFV2	grey	-0.425279	0.281847	-0.397062	0.215424	-0.36197	0.00621096	0.196538	0.257255	0.24668
MRPS30	grey	0.0265559	-0.0284262	-0.186741	0.185524	-0.150884	0.110519	-0.0538196	0.055538	0.083991
MTAP	grey	0.0377006	-0.147326	0.0121095	0.124318	-0.00061115	-0.0728816	-0.165546	0.00748398	-0.0536896
GJB2	grey	-0.226543	0.271072	-0.282293	0.139299	-0.264443	-0.0145359	0.123897	0.253696	0.193434
ZMAT2	turquoise	0.578794	-0.148929	0.575455	-0.322314	0.649854	-0.0621528	-0.165086	-0.754618	-0.295313
NUDT1	grey	0.00154472	0.219866	-0.410728	0.518576	-0.451896	-0.244513	0.165999	-0.107374	0.125599
VIL2	grey	0.0640847	0.201577	-0.0913838	0.107399	-0.0902295	-0.0393263	0.102891	-0.290759	0.11579
MAPK7	grey	-0.134588	-0.236738	0.134035	0.0426307	0.129308	0.166156	0.0327825	-0.0616364	-0.271164
C10orf9	grey	-0.195702	-0.120337	-0.0501223	0.130149	-0.110975	-0.00949983	-0.0496393	0.203046	-0.0575842
PDCD2	grey	0.540989	-0.0550402	0.366103	-0.0439409	0.387942	-0.237977	-0.17119	-0.493307	-0.126721
HARS	turquoise	0.327433	-0.154763	0.376447	-0.126298	0.431537	0.00856892	-0.0390875	-0.578274	-0.186398
TCP1	turquoise	-0.670683	-0.0721976	-0.364258	0.2029	-0.498385	0.104897	0.103292	0.971235	0.00648667
XTP3TPA	grey	0.287656	0.21749	-0.0565782	0.0264632	0.0466111	-0.199846	-0.0677762	-0.455539	0.125084
P2RX4	grey	0.257575	0.359725	-0.0442495	-0.107173	0.0699021	-0.0218199	0.13825	-0.494191	0.116447
P2RY5	blue	0.0649502	0.81378	-0.375059	-0.0444534	-0.258368	0.059612	0.058157	-0.210519	0.32435
ACTR2	grey	0.552103	-0.0265884	0.463481	-0.260608	0.493961	-0.213422	-0.083255	-0.491291	-0.0196866
SMYD2	grey	0.287625	-0.289112	0.217864	-0.056394	0.145219	-0.107408	-0.116042	-0.0613892	-0.126518
TMEM85	grey	0.672961	-0.254962	0.519332	-0.205944	0.603993	-0.162768	-0.184593	-0.664728	-0.239463
CYR61	grey	0.437235	-0.416394	0.79293	-0.471979	0.802155	-0.184268	-0.0192332	-0.340723	-0.444844
FCGR2A	blue	-0.0646229	0.924283	-0.547867	0.162715	-0.439842	-0.0511741	0.139187	-0.117887	0.443088
EIF2AK1	turquoise	0.548735	-0.130337	0.150552	0.106288	0.175538	-0.168049	0.0287724	-0.622192	-0.0199534
KIAA1913	grey	0.154723	-0.288593	0.585565	-0.529825	0.612395	0.281383	-0.0236219	-0.158469	-0.406602
CDK6	grey	0.116369	-0.109756	0.238908	-0.306598	0.336534	-0.136971	-0.168499	-0.160124	-0.241318
RPN2	turquoise	-0.644998	-0.0307007	-0.431388	0.2887	-0.570632	0.0990477	0.199106	0.880121	0.0981478
IFI27	grey	-0.0363832	0.563883	-0.36977	0.0276947	-0.275084	-0.0356892	0.0896854	-0.184846	0.240153
GSTA1	grey	-0.0641844	0.163314	-0.251973	0.239989	-0.29575	-0.0236343	0.154218	-0.0212651	0.111147
CDCA5	green	-0.315008	0.161176	-0.593752	0.931845	-0.717286	-0.0680824	-0.0218982	0.300777	0.181679
USMG5	grey	0.000862265	-0.0650135	0.100657	-0.126208	0.122997	-0.0346351	-0.0146447	-0.0211164	-0.21106
U2AF1	grey	-0.279003	0.196556	-0.501493	0.58863	-0.573548	-0.0585386	-0.00451028	0.260869	0.146804
FOXD2	grey	-0.249863	-0.0341482	-0.108776	-0.198568	-0.0397182	0.0959997	-0.0512933	0.0530431	-0.18813
VPS37D	grey	0.144196	-0.389599	0.338914	-0.315332	0.386639	0.191462	-0.0718019	-0.203691	-0.449468
CXorf6	grey	0.420804	-0.49836	0.766265	-0.531603	0.770216	0.12409	-0.135259	-0.314009	-0.400079
MYL5	grey	0.293879	-0.466686	0.725394	-0.551288	0.745851	-0.0154299	-0.0149182	-0.330712	-0.442627
PFAS	grey	-0.156355	0.0288135	-0.32526	0.528819	-0.38435	-0.0224451	-0.114947	0.0324601	0.141142
RAC3	grey	-0.227316	0.0597503	-0.413434	0.271505	-0.392211	0.121722	0.0747897	0.047285	0.056316
S100A4	grey	-0.0469633	0.606165	-0.608627	0.313542	-0.557696	0.00603961	0.156836	-0.000688327	0.53805
OAF	grey	-0.175521	0.382746	-0.650519	0.482146	-0.608792	-0.00969549	0.0346845	0.00487226	0.301727
VDP	turquoise	-0.29873	-0.199465	-0.163326	0.133163	-0.270201	0.00240186	0.0578281	0.669404	-0.0500439
MGC10911	grey	-0.0736181	0.258553	-0.355708	0.360772	-0.306413	-0.134642	0.089464	-0.143345	0.122637
F13A1	blue	-0.187467	0.718324	-0.362577	-0.0842618	-0.279817	-0.0136202	0.14103	0.12178	0.2501
PRPF8	grey	0.106831	-0.191106	0.228564	-0.103377	0.225416	0.0179101	-0.132398	-0.110663	0.0597011
MRPL12	grey	-0.195909	0.103481	-0.399538	0.488834	-0.427257	-0.155223	0.0886461	0.00814841	0.159263
C16orf9	grey	0.123209	-0.49741	0.584896	-0.413513	0.56053	0.093268	-0.0107383	-0.141946	-0.316584
DGCR6L	grey	0.0554483	0.150099	-0.167341	0.333283	-0.169563	-0.123362	0.114144	-0.14809	0.0228342
SLC4A2	grey	-0.297693	0.103769	-0.329259	0.277057	-0.354093	0.0471204	-0.0962036	0.146638	0.526499
HINT1	grey	0.488389	-0.174783	0.528525	-0.264107	0.571893	-0.012338	-0.153135	-0.393376	-0.312614
TMEM106C	grey	-0.363322	0.235185	-0.487807	0.384106	-0.554794	0.0997937	0.0113368	0.312437	0.232521
TNNC2	red	-0.147371	0.111518	-0.118658	0.0603762	-0.117864	-0.0180445	0.95881	0.0388684	-0.0149545
ZNF593	grey	0.201227	0.0508893	-0.102093	0.269895	-0.0524153	-0.124941	0.0481323	-0.466352	-0.0343492
C14orf142	turquoise	-0.629099	0.137639	-0.531767	0.390479	-0.627048	0.0295113	0.0741862	0.804573	0.136502
PCGF2	grey	0.123759	-0.269589	0.366611	-0.439746	0.436294	0.136404	-0.231128	-0.169586	-0.148228
MTX1	grey	0.646189	-0.10405	0.21563	0.193218	0.217202	-0.184655	-0.0543859	-0.566494	-0.114987
PSMC5	turquoise	-0.728758	0.0699431	-0.556159	0.337443	-0.650123	0.149191	0.19095	0.816833	0.0935591
SEPX1	grey	0.328724	0.120376	0.376492	-0.156059	0.389497	-0.0715531	-0.044235	-0.439124	0.0630494
PTK7	grey	-0.256772	0.120208	-0.188283	0.241597	-0.213458	0.000795586	0.0290745	0.0951382	-0.00861939
AK2	grey	0.152645	0.121139	-0.2612	0.423327	-0.270896	-0.182853	-0.226917	-0.211633	0.158732
MMP12	grey	-0.21648	0.204913	-0.149404	-0.0463173	-0.142365	0.056636	0.296575	0.260412	0.235758
DSTN	grey	0.653394	-0.527558	0.801156	-0.330279	0.707135	-0.172571	-0.176065	-0.431981	-0.354445
C8orf13	grey	-0.0995029	-0.143609	0.125146	-0.267968	0.263645	-0.0835269	-0.100393	-0.0913657	-0.113566
BCL2L12	grey	-0.291201	0.101029	-0.531346	0.635714	-0.557126	-0.0797998	0.112383	0.117547	0.098677
CCAR1	turquoise	-0.591345	-0.146942	-0.290676	0.149556	-0.378737	0.0880204	0.156403	0.670394	-0.0801543
PLA2G4A	grey	0.019128	0.0314303	-0.382483	0.327067	-0.389232	-0.115205	0.0432557	0.0790085	-0.0364016
DYNLT3	grey	-0.264579	0.100361	-0.106111	-0.0316328	-0.113058	-0.0541827	0.261751	0.447397	-0.0203051
LSM4	grey	0.0975906	0.160674	-0.160392	0.331535	-0.087326	-0.123161	-0.119906	-0.424918	0.125084
GPR68	grey	-0.0228772	0.381538	-0.120926	-0.0764835	-0.0634191	-0.143784	-0.0590593	-0.0182712	0.660863
BCOR	grey	-0.127359	-0.183258	-0.16863	0.133793	-0.16134	-0.16499	-0.0678688	0.0154986	-0.0788939
DCTN2	grey	0.103787	0.11735	0.283736	-0.331679	0.331879	0.0456652	0.330916	-0.312553	-0.0128637
PAM	grey	0.471201	-0.250969	0.539564	-0.415074	0.582636	0.0830685	-0.0564981	-0.455099	-0.275472
NDUFS4	grey	0.408286	-0.26557	0.54294	-0.35097	0.567192	0.0118429	-0.10162	-0.325842	-0.329333
CEP350	grey	-0.251487	0.0615869	-0.209405	0.129934	-0.253036	0.00558355	0.0276546	0.299172	-0.0580515
TAX1BP3	grey	0.591654	-0.136815	0.669641	-0.372225	0.694372	-0.294359	-0.0963937	-0.478602	-0.0623843
GSTA4	turquoise	-0.354442	-0.327624	-0.16666	0.174009	-0.261419	0.118378	-0.0163296	0.610773	-0.222308
ILF2	grey	0.160818	0.223175	-0.364535	0.585521	-0.380431	-0.0977026	-0.0126854	-0.185209	0.0200623
TRIM47	grey	0.0854984	0.117478	0.0819958	-0.289478	0.231218	-0.0197369	-0.052621	-0.411339	-0.0010427
PRG4	grey	-0.0412679	0.067441	-0.0746092	-0.0352875	-0.0486115	0.262061	0.250018	0.108563	-0.0907242
C12orf23	turquoise	-0.612692	-0.123918	-0.34814	0.223774	-0.478523	0.0726156	0.141071	0.938528	0.00867078
RNPEP	grey	0.416167	-0.142626	0.455097	-0.293134	0.485754	-0.173175	0.000963117	-0.441368	0.0414467
XPR1	grey	0.0591667	0.120579	-0.19663	0.113236	-0.226061	-0.00386793	-0.0947058	0.0536646	0.510549
GNPDA2	grey	0.596774	-0.340334	0.582781	-0.249806	0.643187	-0.140227	-0.114362	-0.481983	-0.411158
PTPRM	grey	0.390931	-0.110649	0.464722	-0.589925	0.54378	0.131337	0.0265942	-0.394742	0.0201072
HNRPD	grey	-0.285391	0.0153608	-0.342245	0.516855	-0.462259	0.0347186	-0.170453	0.36648	0.0433685
EPB41L3	grey	-0.472629	0.698433	-0.65954	0.0932488	-0.618067	0.268469	0.26386	0.252704	0.360022
MTERFD1	grey	0.070222	0.126597	-0.327738	0.383542	-0.335927	-0.12112	-0.0445247	0.0586366	0.00107449
MICAL1	grey	-0.0491415	-0.00339527	0.297874	-0.423744	0.343441	0.104618	0.0618005	-0.186534	-0.128072
C9orf58	grey	-0.296227	0.325104	-0.412357	0.0810551	-0.421274	0.096588	0.0635219	0.148485	0.0883943
GHR	turquoise	-0.5026	0.0583683	-0.461968	0.198717	-0.548291	0.3205	0.0617835	0.677969	0.104557
ATP6V0D1	turquoise	0.546781	0.19819	0.305385	-0.256593	0.428164	-0.245312	-0.0953646	-0.759541	0.178131
FHL2	brown	0.470607	-0.421409	0.851625	-0.585615	0.889028	-0.0354882	-0.156609	-0.376101	-0.361616
TGOLN2	grey	0.550241	-0.17509	0.685508	-0.51423	0.746999	-0.105432	-0.0771789	-0.51553	-0.255972
DDX21	grey	0.311209	-0.348597	0.234059	-0.042027	0.286179	-0.141903	-0.182279	-0.150345	-0.203126
HOXA10	turquoise	-0.615947	-0.214994	-0.223522	0.12605	-0.359463	0.0180562	0.120807	0.886721	-0.120547
CLIPR-59	grey	0.337326	-0.534837	0.73013	-0.520677	0.718183	0.0807095	-0.150549	-0.247754	-0.415577
ADCK2	turquoise	0.391932	0.280236	0.109966	-0.150697	0.218944	-0.0654299	-0.128269	-0.580019	0.0795933
CYP51A1	turquoise	-0.632704	-0.081771	-0.338131	0.23967	-0.473281	0.122784	0.0888658	0.891472	-0.0197854
MDFIC	black	0.869132	-0.214905	0.555523	-0.20974	0.565999	-0.180666	-0.199673	-0.631953	-0.148211
CCL2	grey	0.0700027	0.259122	0.32302	-0.401403	0.374317	-0.0655241	0.0143689	-0.003044	-0.0128412
ADH1A	grey	0.00899031	-0.107813	0.101245	-0.21678	0.17637	-0.0652388	0.01878	0.0239721	-0.176166
RBMS1	grey	0.824871	-0.341199	0.516827	-0.225412	0.542261	-0.164224	-0.159177	-0.61904	-0.172351
eIF2A	grey	0.641036	-0.317414	0.403924	-0.0448859	0.429597	-0.199681	-0.268431	-0.561619	-0.251076
TTF2	grey	0.179884	0.131402	-0.242008	0.508524	-0.254776	-0.227066	0.0310322	-0.211503	0.137501
SPTBN1	grey	0.356153	-0.225904	0.329257	-0.219143	0.289454	0.027337	0.0584526	-0.300172	-0.272897
FLII	grey	0.0567698	-0.057209	-0.00270262	0.160076	0.0179107	-0.0815145	0.118693	-0.178297	-0.185859
ADM	grey	0.290543	-0.308442	0.508515	-0.427086	0.598996	0.022355	-0.099507	-0.253227	-0.144135
SMAD5	turquoise	-0.595741	-0.206273	-0.275947	0.0824605	-0.353189	0.219348	0.0832598	0.817702	-0.160562
TRIB3	grey	0.398693	-0.522116	0.763343	-0.467442	0.777559	-0.151174	-0.0951925	-0.359293	-0.47171
ARMCX1	grey	0.691798	-0.125467	0.387269	-0.347168	0.462845	-0.0345131	-0.163852	-0.496027	-0.183075
KIAA0363	grey	0.271435	-0.411807	0.539836	-0.225696	0.473122	0.156855	-0.144499	-0.191102	-0.35357
TTYH3	grey	-0.446099	0.409115	-0.310842	0.00902607	-0.26156	0.117031	0.256856	0.197842	0.291677
NCALD	grey	-0.108202	0.426628	-0.281144	0.132167	-0.291582	0.029034	0.0263283	-0.0341691	0.254083
GCDH	grey	-0.167597	0.116955	-0.324043	0.536534	-0.341397	-0.0185939	0.0817031	-0.0448587	-0.0534557
KCNJ2	grey	-0.116078	0.331086	-0.505983	0.15702	-0.38191	-0.066123	-0.0549766	-0.140877	0.372771
BTG2	turquoise	0.421532	0.17939	0.241013	-0.383315	0.373667	-0.0303682	-0.00747437	-0.61223	-0.0103136
MCOLN1	grey	-0.304944	0.464638	-0.38875	0.0272461	-0.326975	0.0484055	0.1113	-0.0294569	0.289062
FMO1	grey	-0.058219	0.303735	-0.125776	0.0888804	-0.0663746	-0.0485437	-0.0096737	-0.0493852	0.049892
SLC39A3	grey	0.244946	0.0207749	0.0950675	-0.141331	0.197466	-0.0618508	-0.058601	-0.496249	-0.0393466
NME7	grey	0.181532	0.0104843	0.120029	0.0925241	0.148359	-0.0673044	-0.0104319	-0.162517	-0.302079
CENPE	green	-0.27994	0.023537	-0.483507	0.900965	-0.609143	-0.0790204	0.0278176	0.372421	0.0428719
TRIT1	turquoise	-0.683494	-0.172741	-0.361103	0.278521	-0.487947	0.117703	0.033277	0.916377	-0.101838
LHPP	grey	0.502345	-0.109011	0.657938	-0.539767	0.70689	-0.095507	-0.101413	-0.578482	-0.0332064
MTDH	turquoise	-0.633275	-0.113214	-0.387635	0.241825	-0.51576	0.0959535	0.0902858	0.920641	-0.0527804
PRKAR1A	grey	0.688055	-0.169377	0.468136	-0.320792	0.533091	-0.0231248	-0.0787441	-0.562216	-0.265295
TMEM4	grey	-0.310592	0.298792	-0.513586	0.328779	-0.532565	0.0267736	0.257556	0.258823	0.236712
DSPG3	grey	-0.0502414	0.229082	-0.224691	0.0257263	-0.183878	-0.0738682	-0.0101869	0.0776984	0.254834
CENPF	green	-0.266715	0.0873856	-0.482079	0.855624	-0.597802	-0.043463	0.0336447	0.252212	0.159939
GRINA	grey	-0.134416	0.0560349	-0.0641609	-0.117855	0.0202206	0.0596748	0.128423	-0.0286745	-0.0668409
SLC44A1	grey	0.0877295	-0.0165758	0.00924981	-0.207339	0.109634	0.0185894	-0.0192999	-0.126821	0.00977772
PPP1R15A	grey	0.35235	-0.18003	0.439241	-0.447799	0.538667	-0.146824	-0.0334753	-0.397194	-0.0324436
EGFL6	grey	-0.257592	0.190255	-0.21579	0.0711631	-0.242248	0.0191849	0.121859	0.338719	0.0645665
SSU72	grey	0.342191	-0.14384	0.422668	-0.234957	0.512424	-0.170319	-0.124717	-0.50475	-0.153547
2022-09-09	grey	0.25008	-0.28596	0.211507	-0.0613785	0.202353	0.0492723	-0.115421	-0.25033	-0.10354
CRSP3	turquoise	-0.683039	-0.0637091	-0.327333	0.0920556	-0.431713	0.198896	0.172436	0.903079	0.115392
FOS	grey	0.416333	-0.0525686	0.23907	-0.150396	0.214877	-0.0148003	-0.0146464	-0.298577	-0.0146404
STAT4	grey	0.287432	-0.377937	0.704687	-0.45651	0.667416	0.286915	-0.158249	-0.145896	-0.361939
TNFAIP3	grey	0.0786551	0.0820987	0.301159	-0.481861	0.436796	-0.0236641	-0.0416356	-0.173206	0.137387
ALDH1L2	grey	0.44545	-0.718481	0.713537	-0.379411	0.66058	-0.206965	-0.0967424	-0.114001	-0.487678
CHPF	grey	0.0307357	-0.160579	0.28839	-0.426585	0.363414	0.0552239	0.0938712	-0.20844	-0.213165
CD81	grey	0.445936	0.0828145	0.381725	-0.517487	0.466703	0.147962	-0.00188111	-0.502428	0.0284969
PRB2	grey	-0.174636	0.11226	-0.0752236	-0.0430291	-0.0875177	0.024831	0.414699	0.0627278	0.116094
ATP6V0C	grey	-0.379207	0.302135	-0.31351	-0.0485018	-0.298491	0.111145	0.0470875	0.287506	0.701789
PLAC8	grey	0.0146933	0.297597	-0.150801	-0.151025	-0.0869041	-0.0228652	-0.0573245	-0.0693231	0.221563
LDHB	turquoise	-0.704383	-0.0506797	-0.448286	0.299848	-0.571973	0.119367	0.112858	0.947705	0.0242142
GNG11	grey	0.154742	0.325467	-0.198256	0.0653647	-0.135279	-0.261732	-0.0127783	-0.193827	-0.0443037
FKBP10	grey	-0.0796606	-0.293316	-0.0349285	0.184928	-0.0979961	0.000108319	-0.0390036	0.0471496	-0.0331425
MMP3	grey	-0.0791294	-0.00531017	0.0849587	-0.164217	0.166183	-0.0355231	0.021241	-0.0676758	-0.184283
CRK	turquoise	0.360218	-0.00354694	0.378129	-0.142228	0.47807	-0.110278	-0.172943	-0.602259	-0.156286
TSPAN33	blue	-0.213098	0.844774	-0.465459	0.0599191	-0.395997	0.0263421	0.224365	-0.0898622	0.429033
SLC3A2	grey	0.096885	-0.331157	0.386492	-0.211222	0.435594	-0.147691	-0.163049	-0.191171	-0.300733
ENOSF1	turquoise	-0.592091	0.0361001	-0.393969	0.211226	-0.500815	0.152229	0.0912708	0.814712	0.136022
DYRK3	grey	0.401645	-0.213879	0.400169	-0.404375	0.532655	-0.199667	-0.0785671	-0.483543	0.128257
DPYSL4	grey	-0.120792	-0.31858	0.112218	-0.0491918	0.0736248	0.147312	-0.15404	0.112223	-0.195224
DKK1	grey	0.090053	-0.35027	0.239961	-0.159123	0.245038	-0.0980898	0.137082	0.0116881	-0.262135
EIF3S7	grey	0.144049	0.011878	0.169109	0.00123531	0.237738	-0.164277	-0.0813486	-0.447026	-0.0876154
SSR1	grey	-0.131846	0.060776	-0.201421	0.265131	-0.249376	-0.0476338	0.0820562	0.274567	0.00337269
KIAA0256	grey	0.445441	-0.396721	0.620025	-0.494836	0.710932	0.298189	-0.0713592	-0.495483	-0.336394
CNN1	brown	0.440676	-0.485546	0.841559	-0.442672	0.764044	-0.11336	-0.090928	-0.275176	-0.411146
TROAP	grey	-0.422446	0.0252483	-0.545819	0.811696	-0.682693	-0.0544873	-0.0273302	0.445393	0.220434
C18orf51	grey	0.0146281	0.202787	-0.490948	0.310188	-0.476221	-0.0632598	-0.101813	-0.0491166	0.337784
MGC3731	grey	-0.0798742	0.292319	-0.343795	0.254414	-0.301386	-0.0479661	-0.139915	-0.156348	0.195403
MT1G	grey	-0.221305	0.415024	-0.582846	0.489108	-0.580472	-0.0714332	0.203152	0.151531	0.342383
NGFB	grey	0.506863	-0.50362	0.718218	-0.406768	0.68878	-0.106238	-0.183179	-0.349726	-0.365369
HIST2H2AC	grey	-0.0707375	0.246884	-0.438938	0.225634	-0.36252	-0.115902	0.131845	-0.100118	0.0718976
SRF	grey	0.305815	-0.160799	0.420114	-0.0313336	0.404578	-0.0439746	-0.140775	-0.446042	-0.119648
ADM2	brown	0.509186	-0.662191	0.893803	-0.511341	0.8679	-0.0784035	-0.1687	-0.371299	-0.505991
SHFM1	grey	-0.203024	-0.183206	-0.165002	0.347749	-0.24858	-0.0235745	-0.253758	0.295122	-0.0959217
RRBP1	grey	-0.168426	-0.199903	-0.175329	0.16603	-0.250179	-0.0912947	0.115039	0.192354	-0.0361831
PRRX2	grey	0.23562	-0.528857	0.325016	-0.135824	0.249477	0.0131401	-0.115617	-0.0655199	-0.346739
KIAA1598	yellow	-0.255127	0.608618	-0.536908	0.140459	-0.491168	-0.0967547	0.058863	0.151312	0.886797
HMOX1	grey	0.108298	0.41229	-0.0553242	0.0386272	-0.0334905	-0.204726	0.0176395	-0.0812988	0.386106
CD84	yellow	-0.0508141	0.680436	-0.518239	0.176897	-0.448679	-0.0833901	0.096572	-0.055608	0.920558
SCIN	grey	0.0214605	0.118256	-0.364846	0.195218	-0.351918	-0.0465483	0.0868037	-0.0742201	0.0871709
DYNLL2	turquoise	0.292744	0.0405119	0.0688804	0.210718	0.0936854	-0.208147	0.157578	-0.526238	-0.0656254
MCL1	black	0.849283	-0.0940013	0.487616	-0.139042	0.495474	-0.186026	-0.174946	-0.578134	-0.126201
FTL	grey	0.366077	0.592871	-0.104896	-0.0557545	0.0231674	-0.228623	0.0693771	-0.530592	0.436675
UBE2Z	grey	0.334248	-0.260495	0.491782	-0.315377	0.579176	-0.00318272	-0.236346	-0.463165	-0.277756
SCAND1	turquoise	0.525863	0.00971591	0.237297	-0.172318	0.35293	-0.0728519	-0.0270855	-0.711171	0.049149
NPR3	brown	0.519141	-0.631186	0.904914	-0.501138	0.855054	-0.000837422	-0.167402	-0.289801	-0.484417
IGF2R	grey	0.204399	-0.0539952	0.309108	-0.285081	0.307621	-0.0855176	-0.00748169	-0.254804	0.118856
CMKOR1	grey	-0.316327	0.125081	-0.272358	0.0217311	-0.329451	0.225718	0.0860829	0.50014	0.0753247
PPP1R14A	grey	0.201188	-0.519141	0.675507	-0.499483	0.680218	-0.120385	-0.121415	-0.106388	-0.442283
CT45-3	grey	-0.17662	-0.0359594	-0.139185	0.171604	-0.181158	-0.0105614	-0.066486	0.221314	-0.0543645
ATOH8	grey	0.0752819	-0.435863	0.249462	-0.181669	0.247248	-0.0600983	0.0246297	-0.126431	-0.283696
C13orf21	grey	0.368787	-0.484594	0.659764	-0.480236	0.686483	0.123924	-0.16732	-0.328724	-0.329417
SQSTM1	grey	0.0809743	-0.104809	0.36348	-0.29165	0.435459	-0.197803	-0.0193698	-0.159724	0.0600029
PLA2G4C	grey	-0.0771612	0.559188	-0.0837679	-0.391268	0.0661138	0.111541	0.0715143	-0.171679	0.386758
TMEM44	grey	-0.0180754	0.0961847	-0.00220325	0.0403486	-0.0430353	-0.0864716	0.0040099	-0.166608	0.249704
PSMB2	grey	0.359587	0.104964	-0.0177778	0.386993	-0.0126249	-0.213822	-0.101741	-0.464101	0.0482394
HARS2	grey	0.452465	-0.323007	0.620213	-0.263982	0.635532	0.00910538	-0.0575598	-0.490122	-0.337949
XRCC6	turquoise	-0.65272	-0.0783088	-0.364876	0.263522	-0.490436	0.105373	0.0753541	0.910265	0.0402697
PSAP	grey	-0.5686	0.389866	-0.452139	0.0204362	-0.486986	0.121895	0.21914	0.679281	0.501925
RPL13	turquoise	0.527798	-0.258523	0.478105	-0.225401	0.516025	-0.0200625	-0.0810623	-0.683538	-0.167284
ILVBL	grey	0.23177	-0.167249	0.0853474	0.0417767	0.136021	-0.0567321	-0.112474	-0.354271	-0.208832
YIPF6	turquoise	0.411828	0.0996684	0.13262	-0.187737	0.242886	-0.0673115	0.067814	-0.574237	-0.0195036
TNFRSF1B	blue	-0.140939	0.912096	-0.404907	0.036023	-0.330025	-0.0627133	0.0317188	-0.105494	0.40903
BAZ2B	grey	-0.204477	0.124818	-0.245972	-0.210563	-0.169306	0.239137	0.102331	-0.00444347	0.159253
PTN	grey	-0.351347	0.206632	-0.401752	0.13444	-0.384108	0.17503	0.0400059	0.345628	-0.0813743
GSTP1	grey	0.0408622	-0.103249	-0.102554	0.219464	-0.154663	-0.0753028	0.0469194	-0.132781	0.00594844
APOE	blue	-0.293606	0.869869	-0.753127	0.293465	-0.676612	0.0344393	0.115694	0.0451998	0.634463
NOMO1	grey	0.373686	-0.27218	0.274283	-0.106755	0.272963	0.0117718	0.0209547	-0.288108	-0.0501737
TFPI	grey	0.302883	0.0232574	0.32134	-0.357229	0.431146	-0.250723	0.011379	-0.408226	-0.0283925
CKB	yellow	-0.0550378	0.282528	-0.429658	0.197593	-0.419026	-0.121748	0.0742968	0.0843791	0.819706
BZW2	grey	-0.280018	-0.00637572	-0.446659	0.525989	-0.467086	0.112672	0.114116	0.234216	-0.00767403
CDCA2	grey	0.134445	-0.111195	-0.22435	0.715726	-0.274362	-0.126668	-0.0271667	-0.18668	0.0306197
ACTR6	turquoise	-0.647934	-0.22808	-0.32259	0.185628	-0.408117	0.225259	0.00356476	0.852093	-0.228326
TMCO3	grey	0.494067	-0.349445	0.59889	-0.361429	0.614533	0.0692785	-0.106117	-0.360796	-0.210191
DAP3	grey	0.150316	0.170023	-0.182429	0.30303	-0.161091	-0.101284	-0.0577711	-0.274319	-0.0345958
IBSP	grey	-0.270463	0.248972	-0.542498	0.276383	-0.594947	-0.0674825	0.247274	0.373488	0.433857
EGR1	grey	0.318852	-0.180846	0.356026	-0.257418	0.339803	0.1226	-0.0494353	-0.273065	-0.112312
ANGPTL2	grey	-0.0514071	0.326403	-0.246196	-0.1074	-0.125097	0.0550572	0.167955	-0.0668102	0.0964788
NSMCE1	turquoise	0.448313	-0.0597142	0.386367	-0.260929	0.481351	-0.197555	0.00885796	-0.604427	-0.0542794
ELAC2	grey	-0.0684639	-0.106142	-0.191597	0.316683	-0.203244	-0.062002	0.0826309	-0.0239766	-0.119246
MEG3	grey	0.178077	-0.379799	0.494859	-0.412875	0.501253	0.383911	-0.118842	-0.150612	-0.39291
RXRA	grey	0.0364433	-0.053868	0.143176	-0.199117	0.177655	0.0480562	-0.117038	-0.175705	-0.163627
MRPS6	grey	0.175001	0.258932	-0.0367286	-0.257897	0.0681446	-0.0941626	0.0348085	-0.221522	0.170491
ZNF330	grey	0.379831	0.120381	0.147983	0.0179808	0.246164	-0.188267	-0.13381	-0.518778	-0.0592023
C20orf44	turquoise	-0.701207	-0.123206	-0.352195	0.130276	-0.435592	0.146568	0.0619975	0.87197	0.0208789
PLEKHA4	grey	-0.215281	-0.163631	0.0956021	-0.317303	0.135335	0.248683	-0.0242532	0.0375138	-0.190118
SLC7A1	grey	0.27786	-0.645297	0.660976	-0.239272	0.601597	-0.211849	-0.109694	-0.140406	-0.332753
ZNF521	grey	-0.374684	0.223222	-0.321268	0.0346806	-0.306374	0.0637927	0.093311	0.258157	-0.0281076
CHSY1	turquoise	-0.722897	0.0364743	-0.474448	0.273106	-0.574516	0.142783	0.135451	0.898503	0.0621692
LAPTM4B	grey	-0.104004	0.205498	-0.569086	0.470521	-0.584557	0.0624068	0.0997572	0.0323784	0.141604
NIT2	grey	0.5324	-0.238029	0.503193	-0.257605	0.590085	-0.0678829	-0.077396	-0.605134	-0.244265
CCT6A	turquoise	-0.713026	-0.0733494	-0.456072	0.325905	-0.544144	0.110061	0.0768615	0.89497	-0.0140954
AXIN2	grey	-0.181543	0.0338116	-0.341588	0.20013	-0.30439	0.350558	0.0818992	-0.0147903	-0.155345
RPL34	grey	-0.158405	0.00582542	-0.0863287	0.171467	-0.089064	-0.0986365	-0.132253	0.191826	-0.0571924
NRBP2	grey	0.293985	-0.597359	0.665249	-0.345487	0.574441	0.160387	-0.155832	-0.123979	-0.335273
EDG2	grey	0.269561	-0.243167	0.57454	-0.539561	0.65637	-0.0294777	-0.0637165	-0.267407	-0.23408
FLJ34922	grey	-0.219297	0.338662	-0.336804	0.165436	-0.353365	-0.197219	0.0876652	0.262412	0.293803
RASL12	grey	-0.118893	0.275479	-0.452231	0.231734	-0.38968	-0.0205882	0.22557	-0.077046	0.0305146
CBFB	grey	-0.552881	0.23995	-0.696745	0.486445	-0.715816	0.00106289	0.0786173	0.396439	0.294169
TMEM113	turquoise	-0.549355	-0.0891833	-0.216792	0.0844026	-0.305363	-0.0228513	0.148663	0.718266	-0.0451896
YIF1A	grey	0.364226	-0.271663	0.288986	0.0420864	0.278649	-0.222108	0.0943979	-0.350229	-0.156707
SP7	grey	-0.249756	0.156068	-0.644755	0.509894	-0.713748	-0.0778429	0.119389	0.224457	0.363583
POLR2B	grey	-0.409947	0.2022	-0.58701	0.450268	-0.603383	0.046577	0.221049	0.41132	0.114308
DTYMK	grey	0.345385	-0.00899278	-0.0208499	0.374163	-0.0731907	-0.172501	-0.17103	-0.183962	0.117943
LAYN	grey	0.492495	-0.232517	0.714504	-0.403141	0.751393	-0.164652	-0.0527473	-0.497984	-0.348285
CBX4	grey	-0.219986	-0.215943	-0.139603	-0.00288448	-0.131649	0.130185	-0.0458344	0.0755173	-0.193767
DSCR8	grey	-0.0222269	0.202384	-0.174811	0.22253	-0.165087	0.0432683	-0.038544	-0.0265559	0.0832217
PXMP2	grey	0.299176	0.0810844	-0.146197	0.342468	-0.187813	0.000610176	-0.182439	-0.228419	-0.00292184
RIS1	grey	0.0370814	0.133613	0.108597	-0.189239	0.196039	0.0593726	0.0766701	-0.210402	0.109451
KIAA1644	grey	0.374417	-0.478314	0.81412	-0.513975	0.817443	0.0512688	-0.156319	-0.297161	-0.392684
GUSB	grey	0.0333983	0.479423	-0.513566	0.396845	-0.527624	-0.0444095	0.0737837	-0.128861	0.481741
IFRD1	turquoise	-0.532399	-0.215885	-0.205328	0.0457889	-0.238559	0.0222343	-0.00913721	0.677989	-0.170218
BIRC2	turquoise	0.838169	-0.114708	0.384502	-0.0754725	0.435494	-0.180428	-0.185037	-0.72001	-0.108434
PSMD14	turquoise	-0.58309	-0.14758	-0.40641	0.288147	-0.487597	0.0563149	0.0662986	0.772433	-0.00903901
ZNF281	grey	0.299015	-0.327578	0.628894	-0.270817	0.569865	-0.112486	0.0835083	-0.178041	-0.38183
ATP5L	turquoise	0.489357	0.161301	-0.0371802	0.220786	0.0392171	-0.11809	-0.102749	-0.673284	0.148159
PPP2R5C	grey	0.40329	-0.0370419	-0.0565424	0.442512	-0.0981151	-0.138509	-0.214962	-0.310656	0.0459483
HSPC111	grey	-0.00795807	-0.0318765	-0.185688	0.336953	-0.128413	-0.18349	-0.0027002	-0.159996	-0.0226154
NCAM2	grey	-0.207153	-0.0898904	-0.161485	0.178434	-0.196008	0.357504	0.135872	0.157216	-0.221939
NDUFA3	grey	0.223986	0.0479588	0.135037	-0.0687404	0.18505	-0.0623119	0.036124	-0.34734	0.172891
CCL13	grey	0.0345165	0.530656	-0.0324389	-0.125781	0.0744899	-0.0672556	0.0630035	-0.215189	0.164149
TAGLN2	turquoise	0.583563	0.190203	0.213332	0.0406746	0.309596	-0.0113627	-0.117736	-0.685071	0.0348932
UBE2E2	grey	0.425929	0.00543018	0.542514	-0.449009	0.650662	0.0456678	-0.0437246	-0.59349	-0.25205
PTPLA	grey	0.37294	-0.479767	0.760973	-0.403832	0.729534	-0.173927	-0.0757469	-0.232985	-0.376268
PLXNB2	grey	0.00388265	-0.190479	0.400772	-0.568085	0.443372	0.0316103	0.0429741	-0.137591	-0.193546
DBC1	grey	0.487936	-0.571383	0.780121	-0.471261	0.718212	0.206033	-0.131806	-0.277146	-0.425105
LYZ	blue	0.022637	0.863559	-0.447267	0.0817951	-0.336191	-0.0252927	0.0189017	-0.14833	0.485636
FH	turquoise	-0.683176	-0.0991704	-0.348791	0.173662	-0.469969	0.0603792	0.136375	0.932658	0.0577263
CTPS2	grey	-0.120397	0.367515	-0.308385	0.0768819	-0.269913	0.0802857	0.17572	-0.0397409	0.193479
DKFZp434I1020	turquoise	-0.772358	0.204856	-0.599794	0.243575	-0.689964	0.199495	0.236974	0.862025	0.185714
FZD1	turquoise	-0.550319	0.0034544	-0.249429	0.0298381	-0.324146	0.206735	0.0165035	0.809027	0.0717417
PCNX	turquoise	0.272442	0.124996	0.132429	-0.0438371	0.219324	-0.0335533	-0.0290189	-0.560977	0.0534449
HCA112	blue	-0.202905	0.790572	-0.355798	0.00698139	-0.273889	-0.0563496	0.136105	0.0677113	0.542876
XAB2	grey	-0.441415	0.0124455	-0.217175	0.063414	-0.183406	-0.0139302	0.122627	0.072529	-0.140407
C1QTNF3	grey	-0.167785	0.240191	-0.17248	-0.0132519	-0.10776	-0.0394045	0.139326	0.000558879	0.0364962
RAB11FIP5	grey	0.44517	-0.320904	0.669304	-0.509328	0.78597	-0.172277	-0.0232289	-0.61785	-0.393528
PLCG1	grey	-0.582094	-0.0186138	-0.424974	0.166686	-0.464572	0.241508	0.0171218	0.437154	0.0695965
SLC25A6	grey	-0.182515	0.0587404	-0.148962	0.0930855	-0.193986	-0.036895	0.0223353	0.153225	0.235007
PSAT1	grey	0.473439	-0.662312	0.716142	-0.342625	0.715665	-0.199354	-0.156759	-0.379985	-0.582498
KNTC1	grey	-0.18636	0.251942	-0.57207	0.736599	-0.622013	-0.0712862	-0.0107593	0.0790519	0.239899
MYO1B	turquoise	-0.492527	-0.193739	-0.219088	0.186339	-0.361815	-0.0349452	0.105654	0.750391	0.0544535
DUSP1	grey	0.521112	-0.183749	0.580866	-0.486173	0.653358	-0.143741	-0.0241643	-0.472553	-0.185564
PARP3	grey	0.519735	-0.403849	0.766756	-0.451611	0.781997	-0.182303	-0.133826	-0.512586	-0.384559
ALOX5	blue	-0.157956	0.934029	-0.467322	0.0542578	-0.349005	0.0140719	0.149561	-0.103512	0.458116
NSUN2	grey	-0.448497	-0.0304853	-0.387	0.369354	-0.469291	0.0146147	0.0243812	0.519388	0.0571279
ABI3BP	brown	0.454894	-0.469342	0.856043	-0.54344	0.830674	-0.183114	0.000506126	-0.317776	-0.482082
UTP11L	turquoise	-0.568884	-0.0454818	-0.366397	0.305275	-0.514971	0.0282897	0.0439246	0.865084	0.00390126
ZNF148	grey	-0.137298	-0.166531	0.0655557	-0.116683	0.062861	0.0374021	0.119354	-0.00364753	-0.239516
ZNF559	turquoise	-0.626194	-0.0438112	-0.435144	0.312944	-0.542534	0.0908021	0.0316235	0.748486	-0.0574056
CANX	grey	0.475231	0.479137	0.177854	-0.204973	0.279018	-0.116905	0.0223877	-0.463689	0.177263
IRS1	grey	0.244105	-0.300286	0.196779	-0.0863178	0.200832	-0.180831	-0.109178	-0.19468	-0.226949
SAC3D1	grey	-0.144038	0.129774	-0.417224	0.464572	-0.463581	-0.0617895	-0.113209	-0.0448287	0.0882782
MPDU1	grey	-0.108553	0.384281	-0.284227	0.240479	-0.275332	-0.0945275	0.142459	-0.101266	0.358634
SBDSP	black	0.94224	-0.291676	0.654034	-0.230591	0.683104	-0.202032	-0.159187	-0.740296	-0.220416
IER3IP1	turquoise	-0.637879	-0.0352134	-0.377521	0.233565	-0.513807	0.0811049	0.150026	0.957557	0.0424164
IGF2BP2	grey	-0.22547	-0.386176	0.279015	-0.143762	0.21196	-0.0106921	-0.0722468	0.133332	-0.229702
SERF2	grey	0.574063	-0.0971978	0.383955	-0.0818159	0.384944	-0.162048	-0.0984972	-0.480061	-0.00406142
KNS2	grey	0.339929	-0.318813	0.337326	0.0476419	0.313819	-0.144288	-0.280753	-0.371698	-0.177206
C14orf37	grey	0.326434	-0.133169	0.356217	-0.326364	0.346236	-0.0333156	0.13426	-0.245284	0.0153458
RAD54L	grey	-0.560772	0.0953742	-0.604013	0.781257	-0.74484	-0.0366802	0.0359726	0.531798	0.123481
MGC71993	grey	0.0259657	0.248624	0.0881404	-0.335062	0.185125	-0.047663	-0.0360457	-0.203537	0.510237
RAN	grey	0.770439	-0.274349	0.485994	-0.109596	0.53893	-0.0873725	-0.243813	-0.608668	-0.276183
MGST2	grey	-0.103167	0.711608	-0.622697	0.369591	-0.572482	-0.14554	0.121751	-0.0970921	0.482001
COPB2	grey	0.716819	-0.24674	0.415915	0.0210857	0.435135	-0.260615	-0.183132	-0.62719	-0.197253
IPLA2(GAMMA)	turquoise	-0.626606	-0.0419684	-0.35489	0.183217	-0.465216	0.157005	0.00911963	0.917423	0.0500483
CT45-1	grey	-0.151191	-0.0195382	-0.136515	0.193428	-0.181291	-0.00479478	-0.0492883	0.162968	-0.069203
SUPT16H	grey	-0.340055	0.180864	-0.485243	0.51754	-0.503011	0.0222453	-0.0285477	0.190177	0.0242796
RDH11	turquoise	-0.779044	0.0320041	-0.506652	0.289653	-0.617018	0.173092	0.156577	0.90744	0.124868
RAD54L2	turquoise	-0.769813	0.0883423	-0.504391	0.296213	-0.612406	0.060272	0.161193	0.760495	0.189875
CCL5	grey	-0.186872	0.450148	-0.133264	-0.173502	0.0232529	0.00298921	0.0107262	-0.140376	0.16562
SAT	blue	-0.144084	0.757239	-0.427099	-0.0248615	-0.284984	-0.151845	0.115312	-0.0575633	0.51485
SLC9A3R1	grey	0.17605	0.0657704	0.121917	-0.111772	0.165037	-0.165272	0.0364513	-0.296687	0.0159568
SUPT4H1	turquoise	0.476174	0.00828627	0.318745	-0.145142	0.391852	-0.146742	0.0310138	-0.622919	-0.120452
COL2A1	grey	-0.146348	-0.0544595	-0.298141	0.0289713	-0.259423	0.00328845	0.0532228	0.104025	-0.0759242
USP13	grey	-0.565022	-0.18806	-0.320742	0.432395	-0.452342	-0.025111	0.16048	0.562251	-0.177593
C8orf52	turquoise	-0.708648	-0.00323865	-0.452236	0.253405	-0.583421	0.0971036	0.0638952	0.94864	0.0633045
NUCKS1	turquoise	-0.712433	-0.0906418	-0.40068	0.220447	-0.521327	0.215699	0.217574	0.81552	0.0194884
PCP4	pink	-0.0495781	-0.115663	-0.046755	-0.209261	-0.00163683	0.803177	-0.0162387	0.0301445	-0.0671352
YARS	grey	-0.0476291	-0.346239	0.128806	0.0904659	0.090756	-0.226826	-0.0800024	0.0607711	-0.177247
PYGB	grey	-0.00651817	-0.542049	0.481006	-0.346032	0.505206	-0.0582957	0.00450976	0.0502188	-0.421086
ENC1	grey	0.26453	-0.600696	0.696357	-0.291775	0.624345	-0.0317099	-0.101295	-0.125042	-0.526175
PPGB	grey	0.254332	0.0682293	0.283642	-0.261538	0.284593	-0.159724	-0.0747049	-0.32705	0.227489
FAM107B	grey	-0.00576375	0.28958	0.105698	-0.413643	0.219688	-0.064799	-0.0321412	-0.181029	0.334112
UXT	turquoise	-0.557815	0.203268	-0.409463	0.229479	-0.455318	-0.00303789	0.195153	0.591622	0.13812
CNIH	grey	0.322039	-0.150681	0.172108	0.0214816	0.135733	-0.138411	-0.203267	0.12871	-0.135742
CYFIP2	grey	-0.084068	0.168903	-0.353125	0.184238	-0.402762	0.12997	0.0495543	0.0460459	0.191535
HEXB	grey	-0.0906964	0.65749	-0.347948	0.0979905	-0.263986	-0.135105	0.123018	-0.0387562	0.616435
FOSL1	grey	0.195206	-0.297506	0.467462	-0.212751	0.546179	-0.16307	-0.075879	-0.279106	-0.246572
SPG7	grey	0.123593	-0.156587	0.0636848	-0.14636	0.0527009	0.160204	0.0583441	-0.185864	0.0210126
TNFSF12	grey	0.260617	0.267033	0.430408	-0.552461	0.489237	0.0210751	-0.0237223	-0.221572	-0.0777765
MRPS33	grey	-0.140372	-0.133047	-0.189412	0.255644	-0.225	-0.13418	-0.245068	0.265191	-0.152217
LACTB2	grey	0.246628	0.014975	0.136366	0.0352376	0.167118	-0.263593	-0.04723	-0.205319	-0.114952
ZBED1	grey	-0.223456	0.122813	-0.128038	-0.168505	-0.131749	0.16819	0.0288091	0.249135	0.336007
NRBF2	grey	0.7232	-0.301401	0.658793	-0.377428	0.70146	-0.206914	-0.131101	-0.656644	-0.159203
CMAH	grey	0.53778	-0.270541	0.806848	-0.528947	0.80189	-0.142942	-0.187839	-0.438786	-0.367099
PIGM	grey	-0.190475	0.127936	-0.405855	0.455358	-0.495585	0.141083	0.0299249	0.241045	0.0644683
IQGAP3	grey	-0.0255656	0.251352	-0.26487	0.647358	-0.366738	-0.125407	0.0385987	-0.0198862	0.225075
PDK4	grey	-0.360718	0.158746	-0.239113	-0.132044	-0.187384	0.00681745	0.174971	0.308351	0.00330267
NUP205	grey	-0.351744	0.144887	-0.549056	0.573475	-0.579537	0.0462058	-0.0747883	0.319238	0.1484
HIBCH	grey	0.228976	-0.260009	0.115402	-0.00143703	0.0923989	0.0556221	-0.108514	-0.201562	-0.231759
KLHL8	grey	-0.217573	-0.0202994	-0.453395	0.493737	-0.542066	-0.0612901	0.0240168	0.375257	0.0550394
GNL3	grey	-0.355398	-0.0692766	-0.358526	0.322014	-0.374653	-0.282042	0.0728812	0.365007	0.0775896
CCNA1	pink	-0.173405	0.0285504	-0.0988482	-0.0714327	-0.0681158	0.825058	-0.0208023	0.154888	-0.084279
NIFIE14	grey	0.0105682	0.257716	-0.125011	0.121953	-0.0354272	-0.0647806	0.0704276	-0.201011	0.140063
SLC13A5	grey	0.0312013	0.100006	-0.249248	-0.00393507	-0.242328	-0.00317254	0.251952	-0.0450589	0.231218
NCLN	turquoise	0.323505	-0.150439	0.199272	0.0168595	0.27689	-0.181295	-0.0024852	-0.620439	-0.0910004
AP2S1	grey	0.379869	-0.236894	0.517914	-0.205388	0.506174	-0.239388	-0.24018	-0.178239	-0.107924
PDLIM7	grey	0.247838	-0.166848	0.421791	-0.00870247	0.356878	0.0652939	-0.000375501	-0.158722	-0.0505644
SERPINB5	grey	0.0284516	0.211227	-0.0630506	0.034031	-0.00785579	-0.00826807	-0.0309427	-0.132763	-0.0444333
TSPAN32	grey	0.052519	0.379403	-0.216498	-0.138725	-0.147341	0.203278	-0.0320914	-0.158587	0.251411
TNFRSF25	grey	-0.0995083	0.182979	0.00960609	-0.303487	0.0202082	0.0820811	0.113992	0.043808	0.0500797
CYB5D1	grey	0.244614	-0.307107	0.303151	-0.17783	0.340828	-0.0378863	-0.139446	-0.296693	-0.312805
HIG2	grey	-0.11896	0.182966	-0.378693	0.316089	-0.373679	-0.01425	-0.00336172	0.167919	0.169923
HEYL	grey	-0.272917	0.446433	-0.68233	0.40665	-0.701808	-0.0519267	0.0500615	0.189615	0.463477
ETS1	grey	0.236121	0.293387	-0.0874353	0.0579966	-0.0378532	-0.165329	-0.0193558	-0.284524	0.20379
NOLA2	grey	0.206061	-0.186295	0.0418081	0.275142	0.0403693	-0.0972215	-0.0828587	-0.236545	-0.172146
TMEM98	grey	0.83048	-0.320654	0.664154	-0.257123	0.640678	-0.124231	-0.106803	-0.595599	-0.279049
GSTT1	grey	0.0919086	-0.0649065	0.104126	-0.222539	0.136395	0.167636	0.0607162	-0.14232	-0.0350331
CREG1	grey	0.367626	0.627241	-0.00555286	-0.20853	0.13993	-0.133966	0.0860448	-0.534799	0.318482
BHLHB3	grey	-0.311472	0.296285	-0.121506	-0.14969	-0.027538	-0.0372428	0.0727252	0.0590845	0.184826
FKBP9	grey	0.828464	-0.432889	0.753369	-0.294828	0.715132	-0.186695	-0.181764	-0.541828	-0.332097
UBQLN2	turquoise	-0.685858	-0.0464382	-0.33581	0.104089	-0.431754	0.183036	0.230701	0.912689	-0.0188823
LDOC1	grey	0.0944801	-0.437569	0.376752	-0.274977	0.331044	0.0710219	0.084228	-0.0430409	-0.235704
PEMT	grey	-0.0149414	-0.12101	-0.126694	0.376699	-0.116943	-0.0383506	0.0737815	-0.172852	-0.164894
TRIP6	grey	0.243482	-0.416429	0.462473	-0.268268	0.518439	-0.0173519	-0.14334	-0.423682	-0.347137
UGDH	turquoise	-0.431084	-0.341811	0.0444295	-0.00277484	-0.0642753	-0.033076	0.0712337	0.777614	-0.181372
SLC36A2	grey	-0.256465	0.129451	-0.440303	0.349623	-0.552086	-0.0439485	0.0995452	0.300834	0.259822
GALNT10	grey	0.464717	-0.356539	0.776019	-0.486266	0.767848	-0.078922	-0.203335	-0.227856	-0.42164
LHFP	grey	0.612583	-0.356166	0.706389	-0.58451	0.760991	0.0140702	-0.0787895	-0.490976	-0.261031
WRB	turquoise	-0.329393	-0.184276	-0.0760314	0.0351776	-0.164768	0.127591	-0.118545	0.68441	-0.259357
B4GALT3	grey	-0.0431694	0.30097	-0.316211	0.482343	-0.362238	-0.0208513	0.0757859	-0.0577305	0.215996
C12orf57	grey	-0.0976135	0.19649	-0.328641	0.220548	-0.289577	-0.00860966	-0.0212705	-0.0487388	0.0190605
RKHD2	turquoise	-0.583733	-0.222778	-0.184051	0.0910167	-0.30014	0.164284	0.0976594	0.903605	-0.0862806
CXCL14	grey	-0.172129	0.354729	-0.325126	-0.0846213	-0.232587	0.138163	0.177442	0.000176415	0.0164775
RNASE1	blue	-0.421241	0.83126	-0.825555	0.348001	-0.781743	0.0578718	0.193645	0.254396	0.501587
FBXO7	black	0.953173	-0.121846	0.571186	-0.182628	0.604636	-0.197487	-0.203298	-0.77684	-0.0555746
YWHAG	turquoise	-0.627259	-0.0989799	-0.297463	0.121757	-0.408512	0.14943	0.0471815	0.950018	-0.0147011
HSPH1	grey	-0.16757	0.0806075	-0.264247	0.20521	-0.242355	-0.0586121	0.111888	0.153269	0.280053
HRSP12	grey	0.370363	0.0487228	-0.00364925	0.114986	0.0232735	-0.0966063	-0.0905294	-0.259002	-0.0484818
GPM6B	grey	-0.0505289	0.0809057	-0.222999	-0.133003	-0.117737	0.462505	-0.0347955	-0.0509637	-0.129322
PDPR	grey	-0.427187	-0.0067899	-0.264137	0.0161835	-0.270163	0.0817257	0.066719	0.282	0.115321
PHF23	turquoise	-0.607132	-0.22452	-0.14294	-0.0158748	-0.232886	0.202604	0.0128724	0.822049	-0.084646
RSL1D1	grey	0.508064	-0.113959	0.166174	0.0267677	0.266179	-0.193104	-0.0804115	-0.603838	-0.139525
C7orf28A	grey	0.6732	-0.19463	0.417828	-0.133138	0.408445	-0.2071	-0.129226	-0.448303	-0.239893
HEBP2	turquoise	-0.486459	-0.182675	-0.021125	-0.0329343	-0.129856	0.180119	0.0574451	0.803457	-0.170315
RRM1	grey	-0.252866	0.134134	-0.450839	0.671511	-0.561153	-0.0540935	-0.078406	0.262734	0.0993181
HSD17B7	turquoise	-0.778031	0.258862	-0.631088	0.260473	-0.721391	0.211013	0.214704	0.817206	0.231073
C9orf123	grey	-0.100797	0.152608	-0.238497	-0.0554841	-0.181031	0.111087	-0.0432972	-0.0414201	0.0262524
EEF1E1	grey	0.00561123	-0.208876	0.0109823	0.234422	-0.025992	-0.0879459	-0.142978	0.170004	-0.232454
LOX	grey	0.554538	-0.49898	0.589163	-0.254602	0.524087	-0.221779	-0.0708445	-0.271401	-0.266417
GLS	brown	0.550098	-0.504404	0.874246	-0.490152	0.853144	-0.151631	-0.129957	-0.436899	-0.368778
GNPTG	turquoise	0.28506	0.400363	-0.0410644	-0.10069	0.0417519	-0.0902108	0.0187735	-0.571971	0.442987
RPS3	turquoise	0.472414	-0.160983	0.17304	0.173574	0.16937	-0.0915778	-0.259189	-0.587505	-0.172766
PSMD4	grey	0.165766	0.253255	-0.270546	0.430324	-0.229225	-0.147675	-0.0184214	-0.411415	0.0301762
FLJ38717	grey	-0.381558	0.407874	-0.44676	0.102248	-0.446799	0.177527	0.0756073	0.193865	0.222556
ANLN	turquoise	-0.494447	-0.0155278	-0.428666	0.680411	-0.579045	-0.0410756	0.0746887	0.727692	0.0106844
SLC25A23	grey	0.00325928	-0.553299	0.418004	-0.153691	0.347047	0.114295	-0.138193	-0.0220006	-0.413328
TRIM51	pink	-0.2374	-0.0630323	-0.117394	-0.133368	-0.100609	0.95885	0.0147915	0.230872	-0.0363732
GTPBP6	grey	-0.0304202	0.260187	-0.209816	0.170774	-0.170505	-0.0862799	-0.0191119	-0.199902	0.300681
DXS9879E	grey	-0.0765715	0.247303	-0.315182	0.215942	-0.240958	0.0270691	0.0635413	-0.0214295	0.0242366
TIMM22	grey	0.201409	-0.0867218	0.204991	-0.124259	0.254692	-0.0293254	-0.126088	-0.232864	0.0662445
SLC20A2	grey	0.334991	-0.276882	0.246108	-0.217364	0.276372	0.142772	-0.13067	-0.340418	-0.162319
SUSD1	grey	0.109463	0.1515	0.106321	-0.155003	0.0956431	0.0273562	0.103635	-0.0958109	0.192955
PSIP1	turquoise	-0.569615	-0.11287	-0.343045	0.2646	-0.482494	0.116567	0.000643457	0.866341	-0.0232645
NOX4	grey	-0.336487	0.289605	-0.232888	0.0916717	-0.196704	0.0242848	0.243412	0.0896157	0.0747053
NACA	grey	0.636711	-0.0367849	0.235575	0.182945	0.220316	-0.242527	-0.00678258	-0.523662	-0.0229259
OLFML2B	grey	-0.173701	0.674134	-0.577647	0.342512	-0.547814	-0.174066	0.124882	-0.0117751	0.540788
RHBDD2	grey	-0.0970548	0.073589	-0.00447602	-0.218204	0.0981945	0.206923	-0.0167778	-0.246632	0.101285
FLJ46906	grey	0.0951817	-0.0967782	0.268159	-0.128924	0.285778	0.294005	-0.0469246	-0.160633	-0.132493
ECGF1	blue	-0.108917	0.705916	-0.262796	-0.0417245	-0.142903	-0.0498984	0.0820321	-0.178479	0.34509
ZNF622	grey	-0.124071	-0.154703	0.120064	-0.213822	0.198386	-0.13026	-0.0768762	0.0737662	-0.124101
HAX1	grey	-0.319816	0.00905496	-0.444309	0.391195	-0.44979	0.0204991	0.0276694	0.220228	-0.185156
H2AFX	grey	-0.248751	-0.089036	-0.370558	0.662615	-0.443902	-0.0280637	0.0293482	0.201074	0.0482539
CENPJ	turquoise	-0.711949	-0.105826	-0.42109	0.312635	-0.566915	0.21322	0.0576163	0.887651	0.0550085
FXYD5	grey	0.136052	0.22427	0.178652	-0.16862	0.228973	-0.438125	-0.160221	-0.225103	0.329176
HSPA9B	grey	0.327482	-0.245153	0.336657	-0.248349	0.451834	-0.0804517	-0.0215995	-0.450364	-0.134754
PNMA2	grey	0.208436	-0.487893	0.495122	-0.332345	0.502591	0.0850012	-0.113853	-0.119138	-0.191172
RAI14	grey	0.422968	-0.0717012	0.579878	-0.548922	0.66729	-0.0488278	-0.0967143	-0.534881	0.0289022
TKT	grey	0.113885	0.177658	0.0654823	0.00240473	0.0898505	-0.397549	-0.0416554	-0.286677	0.438201
BAG3	grey	0.577724	-0.344785	0.621351	-0.444953	0.705922	-0.10458	0.00718355	-0.543516	-0.161199
ACVR1	turquoise	-0.506325	-0.206211	-0.139072	-0.135981	-0.184214	0.12226	0.155965	0.731772	-0.0534007
Magmas	grey	0.100957	-0.278414	0.190306	0.0152576	0.230032	-0.0763575	-0.0939567	-0.30146	-0.200597
FLJ20512	grey	0.322731	0.260303	-0.00796942	0.140529	0.0381813	-0.14537	0.0139598	-0.515052	0.0502824
FAH	grey	-0.133418	0.0456172	-0.287384	0.302374	-0.327641	-0.14003	0.00300026	0.115474	0.0547735
BMP5	grey	-0.251093	0.0902363	-0.311602	0.304932	-0.381475	0.0170553	0.0100558	0.282637	0.0241886
GYG2	grey	-0.104828	0.100358	-0.339665	0.247688	-0.419154	-0.0847963	0.157704	0.125121	0.34728
NUDT11	grey	-0.0374498	-0.405698	0.379745	-0.265853	0.375223	0.160529	-0.170207	0.0716338	-0.414403
RAP1GDS1	grey	0.624213	-0.353636	0.704461	-0.364832	0.754302	0.134167	-0.10838	-0.649349	-0.436638
EIF2AK2	turquoise	-0.653777	0.0774054	-0.434938	0.206572	-0.511061	0.069412	0.193275	0.661683	-0.00532545
MNDA	blue	-0.296705	0.716643	-0.409029	0.0237074	-0.388901	-0.0131343	0.0618365	0.358422	0.287541
CEBPG	grey	0.16308	-0.192633	0.354569	-0.243701	0.40093	-0.0911889	-0.0134097	-0.225349	-0.358611
TMEPAI	grey	-0.330974	0.352941	-0.306334	0.00831233	-0.214998	0.0259502	0.0707449	0.12396	0.168161
SPIRE1	grey	-0.034827	-0.117909	0.215659	-0.231194	0.251722	-0.0759893	0.111491	-0.0980315	-0.0351814
PHF11	grey	0.345846	0.142978	0.405096	-0.469139	0.48226	-0.0775092	-0.146322	-0.428835	0.113873
SP110	grey	0.132669	0.433482	-0.0222623	-0.109775	0.0646349	-0.0910533	-0.0651285	-0.320477	0.0604217
ATG10	turquoise	-0.635448	0.0575745	-0.357239	0.0770093	-0.455106	0.175123	0.202608	0.690633	0.11179
LRRC1	grey	-0.347435	0.106277	-0.573261	0.377089	-0.613306	0.0370772	0.00882998	0.352164	0.155198
VNN2	grey	-0.00292484	0.656752	-0.271236	0.0806649	-0.197496	-0.0478133	-0.0353833	-0.138637	0.274311
RPS23	grey	0.0590327	-0.0496674	0.161333	-0.197139	0.192216	-0.0670784	0.050238	-0.108187	-0.132632
TNPO2	grey	-0.226545	-0.173734	-0.076388	0.0211849	-0.0585182	0.247438	0.00752658	-0.0322016	-0.222507
FPRL2	blue	-0.169634	0.950902	-0.552495	0.153491	-0.466363	-0.0626675	0.167551	-0.0102902	0.46956
CIRH1A	grey	-0.0465411	-0.247124	-0.118258	0.269309	-0.128515	-0.115573	-0.0559099	-0.0481498	-0.153814
OPTN	grey	-0.0192469	-0.265214	0.525265	-0.573917	0.556121	0.133695	-0.0442814	0.0673594	-0.28797
PMVK	grey	0.201699	0.246822	-0.232593	0.265562	-0.212389	-0.122824	0.0214272	-0.297629	0.0624644
MRPL45	turquoise	-0.280337	-0.295717	0.0673025	-0.0340673	0.0208663	0.0174916	-0.0289841	0.510028	-0.247514
C9orf74	grey	0.154906	-0.285443	0.456684	-0.193975	0.442495	-0.0792212	-0.176148	-0.114013	-0.283449
SH2D4A	brown	0.565544	-0.638545	0.852459	-0.382575	0.813911	-0.151629	-0.164884	-0.431701	-0.471733
MGC42367	grey	-0.426272	0.230503	-0.453687	0.126286	-0.48312	0.600554	0.0720067	0.394878	0.0920129
IRX5	grey	0.362317	-0.326284	0.0919272	-0.0637461	0.0531947	-0.131547	0.022097	-0.181763	-0.0483665
SELM	grey	0.332048	-0.0898059	0.484531	-0.444917	0.582457	-0.0618206	-0.0688435	-0.444465	-0.161138
HAVCR2	blue	-0.270924	0.948969	-0.711505	0.300654	-0.632184	-0.0245528	0.136804	0.0268836	0.673983
LSM3	grey	0.582887	0.000819037	0.200921	0.146834	0.231955	-0.169694	-0.149132	-0.552832	-0.114998
IQSEC1	grey	0.0932406	0.246366	-0.111379	-0.247829	-0.0150955	0.0223751	0.0380157	-0.265339	0.438256
NDST1	brown	0.580258	-0.420934	0.895832	-0.460599	0.864891	-0.129374	-0.100084	-0.523738	-0.251317
SNX27	grey	0.321524	0.245448	-0.143345	0.2436	-0.0795701	-0.0215932	-0.0410498	-0.427573	0.0463294
RYK	grey	0.845234	-0.230549	0.551057	-0.223261	0.576444	-0.162396	-0.217088	-0.704424	-0.180992
ITGA3	brown	0.326699	-0.355711	0.815071	-0.50916	0.806677	-0.121171	-0.111941	-0.289888	-0.348959
WDR75	grey	-0.430667	0.00848399	-0.418655	0.301653	-0.407798	0.00572929	0.0445493	0.295681	-0.11959
CCM2	grey	0.179595	0.350182	0.0729209	0.0207987	0.0796057	-0.226491	0.0723479	-0.221149	0.268569
OLFML3	grey	0.252491	-0.159819	0.28499	-0.217019	0.261288	0.0313961	0.0560786	-0.112638	-0.145002
KYNU	grey	-0.218042	0.519426	-0.393437	0.0993381	-0.297441	-0.0722721	0.0697874	0.0815356	0.195943
LXN	grey	0.208276	0.0274571	0.156384	-0.124685	0.122681	-0.0271112	-0.037347	0.0984751	0.00760662
TNFSF7	grey	0.0165149	0.347827	-0.0476735	-0.172259	0.0535487	-0.0315698	-0.0299317	-0.279328	0.221497
TRIM8	grey	0.311694	-0.26048	0.606953	-0.509561	0.608982	-0.126529	-0.0721207	-0.344064	-0.0894007
CETN2	grey	0.532974	-0.177038	0.596595	-0.401025	0.652092	-0.0157611	-0.0829899	-0.509053	-0.376768
HK2	grey	0.145487	-0.350089	0.39439	-0.0418388	0.372087	-0.103572	-0.0231724	-0.0314195	-0.248349
TFPT	grey	0.0423797	0.286679	-0.17616	0.110481	-0.0462553	-0.0713378	0.0394757	-0.417663	0.108266
NDUFA1	grey	0.198559	0.4747	-0.124352	-0.0206687	-5.91604e-05	-0.155969	-0.0668263	-0.423153	0.322436
LIMS1	grey	0.701684	-0.0370999	0.342566	-0.0430734	0.378686	-0.172756	-0.000626056	-0.619543	-0.0337194
C10orf58	grey	-0.259609	0.489376	-0.514394	0.0630216	-0.454348	0.458815	0.164375	0.060739	0.265662
TRG20	grey	0.393264	0.124034	0.0609035	0.155966	0.111149	-0.329133	0.00199976	-0.41395	0.0500209
GABARAPL2	grey	0.540976	-0.00277048	0.242761	-0.160248	0.306298	-0.0989234	-0.156774	-0.56281	0.0494157
GFPT1	grey	0.390546	-0.493514	0.517106	-0.258315	0.531608	-0.231665	-0.0833602	-0.261204	-0.346218
TIMD4	grey	-0.0535093	0.138436	-0.237195	0.240155	-0.255062	-0.0348225	0.117706	0.00446372	0.0842483
HLA-B	grey	-0.301674	0.658967	-0.423877	-0.0146656	-0.35071	0.0249503	0.131809	0.174429	0.443575
DPY19L1	grey	-0.0702934	0.0459108	-0.0489768	0.0351434	0.00632179	0.326889	0.0421265	0.00217212	-0.0718128
FLJ10986	grey	0.258519	0.167133	0.0664801	-0.0448643	0.181165	-0.151057	0.0471493	-0.331067	0.121442
LEPROTL1	turquoise	-0.457939	-0.131068	-0.140833	0.000757581	-0.209355	0.235564	-0.0060584	0.697339	0.00392107
MYO1D	grey	-0.0124744	0.458707	-0.387236	0.133559	-0.318464	-0.110412	0.0843559	-0.0494414	0.745021
OSMR	brown	0.777595	-0.407509	0.840088	-0.435413	0.824408	-0.00179112	-0.196311	-0.524544	-0.218884
SLC6A9	grey	0.486175	-0.562435	0.782025	-0.492705	0.756172	-0.175721	-0.171256	-0.383523	-0.412178
2022-09-15	turquoise	-0.57223	0.0346322	-0.40299	0.267918	-0.51456	0.0563352	0.0428627	0.877381	0.0306258
ECM1	grey	0.52451	-0.224304	0.55863	-0.246461	0.570037	-0.184736	-0.106352	-0.388264	-0.113878
XAB1	turquoise	0.393559	0.184815	0.00728856	0.203099	0.113262	-0.176705	0.0527402	-0.607357	0.0335324
TFF3	grey	-0.174639	0.503686	-0.23429	-0.0794643	-0.18348	0.00263059	0.0680789	0.0554096	0.178975
TP53INP1	grey	-0.125362	0.233306	-0.113215	-0.255898	-0.0333924	0.0612734	-0.0489549	-0.0694234	0.0926894
VANGL2	grey	-0.518085	0.126745	-0.457844	0.270899	-0.513147	0.399394	0.0205054	0.410273	0.0542041
SKP2	grey	-0.0925733	-0.109433	-0.255489	0.51055	-0.393978	0.115263	-0.073251	0.177295	-0.0892088
EPDR1	grey	0.0781835	-0.0466122	0.0817997	-0.174653	0.0860744	-0.0262071	-0.16432	0.0606332	0.307525
RALGDS	grey	-0.107133	0.41837	-0.300048	0.0149281	-0.264345	0.229953	0.0220844	-0.0809184	0.377172
MAP6D1	grey	-0.188395	-0.0163612	-0.0965845	0.078434	-0.122673	0.351141	0.143076	0.0900653	0.0777475
ZIC2	grey	-0.240436	0.0651662	-0.288905	0.168366	-0.288029	0.104235	0.0453152	0.157578	0.0137775
DSCR2	turquoise	-0.35469	-0.135177	-0.321265	0.40452	-0.426515	-0.0604457	-0.0570712	0.643963	-0.132457
TCEB1	grey	0.252937	0.146555	-0.0368782	0.299773	-0.0566322	-0.206405	-0.164834	-0.133757	-0.000627485
C9orf127	grey	0.25599	-0.24365	0.454157	-0.377344	0.484549	0.0135888	-0.211282	-0.327309	-0.234952
RGS10	yellow	-0.259014	0.556433	-0.542006	0.0729731	-0.509854	0.0740287	0.060528	0.241825	0.87682
MMP9	grey	-0.299102	0.649505	-0.814592	0.456306	-0.795788	-0.0998176	0.182765	0.228469	0.751501
SAT2	turquoise	-0.542033	-0.0355002	-0.165674	-0.219283	-0.182649	0.213947	0.114488	0.567612	0.0172712
RECQL	turquoise	-0.487687	-0.04095	-0.173366	0.0389338	-0.229618	0.0225958	0.190781	0.644512	-0.0181488
HADHSC	grey	-0.179235	0.0780798	-0.465227	0.634138	-0.5575	-0.0256824	0.0363509	0.22247	-0.0228033
MGMT	grey	-0.220612	0.0636892	-0.137675	-0.0136386	-0.18936	-0.0867911	-0.169697	0.344991	0.193477
STMN2	grey	0.0596209	-0.0906805	0.0756545	-0.191716	0.155466	0.354682	0.0362603	0.00666605	-0.0833894
SFRS11	turquoise	-0.641224	-0.00841043	-0.394589	0.213544	-0.529899	0.110973	0.127653	0.932378	0.102754
TFRC	grey	-0.105092	-0.216561	-0.0131048	0.219697	-0.0726027	-0.215387	0.0827161	0.193019	0.247751
C3orf9	grey	-0.212264	0.0515176	-0.168664	0.113495	-0.195961	0.199142	0.0876273	0.0585094	0.0300596
SLC2A8	grey	0.0793821	0.509112	-0.393351	0.205848	-0.278033	0.155702	0.0708797	-0.393488	0.278876
PLCG2	grey	-0.430114	0.736653	-0.672451	0.142578	-0.636057	-0.034547	0.0741049	0.25611	0.522951
MGC52000	grey	-0.54591	0.0130256	-0.311547	-0.0336127	-0.321709	0.225419	0.111546	0.244292	0.0582615
MGC10992	grey	0.356683	-0.413129	0.587185	-0.52042	0.608653	0.0757868	-0.0588735	-0.380832	-0.397267
AOF2	grey	-0.236765	-0.0767679	-0.381381	0.580645	-0.474106	0.207312	0.108734	0.246455	0.0176099
NFE2	grey	0.468997	0.000502419	0.396216	-0.146272	0.346779	-0.117258	0.0046723	-0.410663	-0.075862
ATP6AP2	grey	-0.200958	0.225179	-0.133462	-0.117192	-0.142155	0.00537493	0.250275	0.406155	0.440528
ASPSCR1	grey	-0.269365	0.112045	-0.446065	0.313718	-0.502539	0.000235626	0.209245	0.19065	0.149884
RAPGEF3	grey	-0.0927957	0.316509	-0.102868	-0.144249	-0.0840983	-0.0683614	0.0793538	-0.156306	0.0452167
IFITM1	grey	0.16475	0.362733	-0.0097695	-0.188855	0.0867271	0.015219	-0.0156084	-0.364557	0.0976614
GRN	grey	-0.224706	0.441341	-0.371676	0.082684	-0.398545	-0.0947909	0.0749854	0.35702	0.750784
PTDSS1	grey	0.130322	0.237445	-0.356946	0.404895	-0.344124	0.00949712	-0.0124318	-0.224075	0.219319
COL21A1	grey	-0.0525082	0.00846283	-0.100533	0.0400328	-0.124501	0.111912	-0.0599476	0.111869	0.0357318
SEMA4D	grey	-0.375778	0.70873	-0.731859	0.374647	-0.721056	0.0496458	0.0785871	0.219245	0.783832
NKD2	grey	-0.408752	0.0702249	-0.416366	0.106912	-0.374237	0.433602	-0.0673901	0.252083	-0.0394705
ANKRD38	grey	-0.233482	0.241739	-0.23895	0.134191	-0.214109	-0.0236247	0.234134	0.0291845	0.0831533
ZNF9	grey	0.315453	0.135755	-0.0581318	0.163593	0.0169061	-0.0971833	-0.264263	-0.444376	-0.0175823
LRP1	grey	0.329438	-0.309065	0.624062	-0.484328	0.610155	-0.0546755	0.11171	-0.217993	-0.160895
C1orf115	grey	-0.140427	0.310279	-0.261528	0.0111385	-0.234938	0.192923	-0.0233065	-0.130553	0.119824
CCL14	grey	-0.0817544	0.566203	-0.34929	-0.00583951	-0.288983	-0.0466472	0.116272	-0.101547	0.206526
RPS3A	turquoise	-0.749597	0.0125576	-0.480774	0.24607	-0.594495	0.1714	0.135285	0.958749	0.0729869
MRPL9	grey	-0.52676	0.0580731	-0.5202	0.502851	-0.627066	-0.0257107	0.0471237	0.660803	-0.0282897
MFI2	grey	-0.155874	-0.00161534	-0.288782	0.247003	-0.360945	-0.0403528	0.0532641	0.143173	0.0603235
NULP1	grey	-0.00252249	-0.130421	0.0864359	-0.287619	0.0788568	0.095638	0.0536975	0.00660783	0.0796336
DNAJB2	grey	-0.596684	0.00443377	-0.256104	-0.0421954	-0.254014	0.230081	0.140272	0.391852	-0.00721904
FAM98A	turquoise	-0.714908	-0.0876542	-0.394232	0.227353	-0.529197	0.0998313	0.119969	0.972018	0.0420381
HLA-DQB2	grey	-0.119069	0.251301	-0.0799939	-0.0852111	-0.0184176	0.0390242	0.0394319	-0.102633	-0.0311081
CARHSP1	grey	0.280692	0.0896966	0.0290363	0.213813	-0.0659578	-0.0275747	-0.0583973	-0.282693	0.274971
CEACAM1	grey	-0.158452	0.320555	-0.30856	0.11508	-0.323251	-0.0265049	0.214137	0.134035	0.443309
VIT	grey	0.0401508	-0.174025	-0.0628952	-0.00306098	-0.0914837	-0.0389246	-0.0509423	0.0349734	-0.118828
EHD1	grey	0.475092	-0.178282	0.534564	-0.181524	0.474702	-0.190029	-0.186107	-0.451843	-0.068289
ZNF217	grey	0.561524	-0.241088	0.581129	-0.300773	0.587566	0.109991	-0.329356	-0.363026	-0.193336
NME4	grey	0.383644	-0.463886	0.490092	-0.272467	0.479352	-0.00816332	-0.168817	-0.309958	-0.278248
BUB1B	green	-0.309142	-0.0197456	-0.515856	0.910299	-0.643869	-0.057025	0.0494994	0.349861	0.022839
C15orf15	turquoise	-0.50341	-0.294833	-0.166287	0.178554	-0.263535	0.13908	-0.0392642	0.785948	-0.269678
ABCB1	grey	-0.253775	0.0048938	-0.251199	0.117204	-0.273458	0.385501	-0.0421282	0.189362	-0.0573239
PDIA5	grey	0.505133	-0.365212	0.403014	-0.119056	0.378227	-0.163801	-0.204049	-0.36055	-0.0688288
IFP38	turquoise	-0.607614	-0.143502	-0.256774	0.108674	-0.3904	0.136979	0.0782	0.935415	0.00746141
HOXC8	grey	0.430307	-0.626154	0.747288	-0.421378	0.749303	-0.121133	-0.192522	-0.422987	-0.593043
TNFRSF12A	grey	-0.00871037	-0.0711181	0.363573	-0.256671	0.40465	-0.149271	0.0601997	0.0283174	-0.0138648
TUFM	grey	-0.255092	0.0591541	-0.38541	0.369947	-0.385804	0.0282184	0.122818	0.0751195	0.176734
WBP5	turquoise	0.421753	0.0591784	0.267383	-0.133821	0.362683	-0.241459	0.0545389	-0.61289	-0.176035
PPP1R13L	grey	0.294871	-0.322214	0.570885	-0.516007	0.626025	-0.132382	-0.0704532	-0.355188	-0.258243
COX7A2L	turquoise	0.698032	-0.0781055	0.425184	-0.144246	0.485689	-0.215172	-0.169968	-0.742004	-0.0145148
LY6E	grey	0.0274276	0.122545	-0.070531	-0.0290279	-0.0247797	-0.0289616	-0.0839428	-0.180669	0.004742
USP38	turquoise	-0.668687	-0.047238	-0.355264	0.169753	-0.430944	0.154017	0.172707	0.88898	-0.0284782
KIAA0913	grey	-0.318695	-0.140107	0.14064	-0.431745	0.188802	0.264475	0.0211001	0.0910495	-0.00220579
FAM46A	grey	-0.0411732	0.0273639	-0.311183	0.234581	-0.346008	-0.0128326	0.104592	0.0424901	0.338385
TXNIP	grey	0.258887	0.293979	0.147783	-0.384607	0.268875	-0.108513	0.0580592	-0.348516	0.0754748
USP5	grey	-0.239595	-0.204813	0.121662	-0.0266981	0.106337	0.199826	-0.0884773	-0.0327737	-0.13511
TRIB2	grey	-0.15057	0.227704	-0.234814	-0.0643208	-0.156745	0.156006	0.0457195	-0.146834	0.242445
SLC20A1	grey	0.206598	-0.0824341	0.303293	-0.0785283	0.331614	-0.0584069	-0.106207	-0.293544	0.0106363
NMB	grey	0.233945	-0.210253	0.355438	-0.157819	0.393166	-0.0615916	-0.0288197	-0.215081	-0.248651
GNPNAT1	grey	0.464678	-0.277402	0.374207	0.126332	0.386257	-0.287503	-0.27921	-0.398655	-0.140858
MTMR11	grey	0.161681	-0.240536	0.477728	-0.344807	0.466043	0.359058	-0.176491	-0.134748	-0.321232
GPSN2	grey	0.044982	-0.0424362	-0.171601	0.288205	-0.183344	-0.179177	-0.0045684	-0.187806	-0.0551339
TBXAS1	blue	-0.0409698	0.782676	-0.344574	-0.0251315	-0.291694	-0.150201	0.0210247	-0.00558592	0.699471
NAT10	grey	0.0867319	0.0144391	-0.151997	0.378169	-0.136022	0.0246229	-0.174843	-0.330933	0.0530614
AP1S2	grey	0.259424	0.589935	-0.152422	-0.0749182	-0.0614301	0.0402026	0.102001	-0.338839	0.266392
SMARCB1	grey	-0.566295	0.129936	-0.417306	0.280636	-0.466779	0.167177	0.0536813	0.580505	0.136118
DDAH2	grey	0.324959	-0.118382	0.542725	-0.322456	0.48672	0.0220257	-0.0541051	-0.35364	-0.282749
MYL2	red	-0.277942	0.152463	-0.178856	0.018351	-0.180002	0.0262632	0.940356	0.182282	0.054882
TOB1	grey	0.629401	-0.210921	0.540133	-0.384437	0.632886	-0.146639	0.000212844	-0.655708	-0.372269
OFD1	turquoise	-0.68638	-0.0384672	-0.40168	0.199394	-0.503208	0.164839	0.0796238	0.897425	0.00158565
PAPD5	grey	0.143772	-0.186382	0.0695621	0.0401795	0.0668508	-0.130169	0.14399	-0.200653	-0.225945
RPL36	grey	-0.121682	-0.0698587	-0.21989	0.138787	-0.168621	0.0756239	-0.072352	0.0129929	-0.123969
RP9	grey	0.123205	0.172889	-0.144483	0.226807	-0.0709966	-0.199355	0.0126632	-0.321095	-0.0327931
LGTN	grey	0.537846	-0.351857	0.642194	-0.436311	0.676014	-0.0681104	-0.0492731	-0.564881	-0.289036
SLC25A10	grey	-0.179773	-0.0143532	-0.400535	0.532937	-0.480895	-0.0697928	0.102565	0.111963	0.0845137
ASH2L	grey	0.434104	-0.164931	0.251598	-0.0360872	0.295373	-0.0755956	-0.28077	-0.46826	-0.182625
DKFZp727G131	turquoise	-0.783821	0.218401	-0.600556	0.247494	-0.694843	0.199505	0.208369	0.857447	0.200015
ASPN	grey	-0.334356	0.355973	-0.382369	0.0343163	-0.32186	-0.0671341	0.176917	0.28415	0.174867
ZNF22	grey	0.216468	0.136738	-0.160164	0.2374	-0.0990149	-0.0973387	0.0752892	-0.244424	0.0561197
PECAM1	grey	-0.0845889	0.78334	-0.600519	0.203708	-0.512632	-0.0362342	0.130037	-0.113321	0.368054
AMBN	grey	-0.0984689	-0.010292	-0.251627	0.358796	-0.34925	-0.00744125	-0.0301417	0.177612	0.0825343
ANGPTL7	grey	-0.0407468	0.174488	0.014902	-0.0899757	0.0571706	-0.0135672	0.155671	-0.173289	-0.0947082
USP9X	grey	0.261149	-0.11981	0.379744	-0.274933	0.400629	-0.0672989	0.251245	-0.188303	-0.239162
KIAA1729	grey	0.172059	-0.381794	0.413025	-0.345365	0.390369	0.0608613	-0.159164	-0.0879883	-0.168827
NOL7	turquoise	-0.300899	-0.116721	-0.217313	0.314108	-0.285196	-0.049001	0.0774176	0.538003	-0.0865573
LMOD3	turquoise	-0.746769	0.215638	-0.589846	0.249902	-0.687551	0.190218	0.195119	0.811762	0.203787
SMARCA4	grey	-0.381571	-0.217521	-0.271225	0.313469	-0.379429	0.271886	0.0729643	0.467766	-0.094437
S100A8	grey	-0.0598224	0.658388	-0.354533	0.124119	-0.295824	-0.0543375	0.0182222	-0.0301187	0.295799
ACO1	grey	0.293622	-0.366513	0.584269	-0.352483	0.567965	-0.0421464	-0.111056	-0.0674654	-0.220245
ADORA3	blue	0.0535649	0.734006	-0.385525	0.13846	-0.300461	-0.0427639	0.0102461	-0.12704	0.2747
NDUFA9	grey	-0.0635326	0.319472	-0.268293	0.252519	-0.206395	-0.122234	0.0433994	-0.285823	0.364451
SPIN1	grey	-0.0857792	0.118488	-0.284552	0.246364	-0.271274	-0.0487259	0.0196304	-0.0244403	0.459711
PEX11B	grey	0.332485	-0.00834989	0.15013	-0.042546	0.215101	0.00287461	-0.175145	-0.462075	-0.181057
AFF4	grey	0.523381	-0.462336	0.626092	-0.388698	0.683783	-0.0127147	-0.195476	-0.36769	-0.322626
PRKAB2	grey	-0.375557	-0.073735	-0.224927	0.202278	-0.285331	-0.0230967	0.0743038	0.480996	-0.233746
CA9	grey	-0.14618	0.0999104	-0.159169	0.148373	-0.105777	0.173349	0.085221	0.0701514	-0.0745445
KHSRP	grey	0.253476	-0.0457117	-0.0775722	0.261526	-0.0280479	-0.135088	0.0686146	-0.354799	0.0645684
ATF4	turquoise	-0.674656	-0.214876	-0.213224	0.0547647	-0.325133	0.120938	0.103715	0.907693	-0.0858531
C17orf61	grey	0.232993	0.313682	0.0102364	0.00244545	0.0597028	-0.0111171	0.0078835	-0.413324	0.233849
SNTA1	grey	-0.258923	0.129377	-0.313321	0.249654	-0.374195	0.0258957	0.161736	0.172574	0.134932
UGCGL2	grey	0.203578	-0.383025	0.347711	-0.102078	0.262836	0.155672	-0.0415347	-0.0968284	-0.215648
SDHB	grey	0.443034	0.0407175	0.0157793	0.234373	0.0629274	-0.283021	0.0126575	-0.472725	0.167788
RNASEH2A	grey	-0.113727	0.165608	-0.483973	0.724798	-0.508802	-0.106851	0.0526518	-0.0305202	0.0537257
LRIG3	grey	0.000845276	-0.00293201	0.0966466	-0.102906	0.108608	-0.000928692	0.278498	0.0884093	-0.300002
OSTM1	grey	0.21918	0.0943846	0.205032	-0.2139	0.256443	-0.143943	-0.0612344	-0.190782	0.404846
C17orf79	grey	0.572759	-0.258925	0.662784	-0.25955	0.684728	-0.14454	-0.126609	-0.549257	-0.287566
MSTO1	turquoise	-0.627135	-0.0816377	-0.398835	0.302741	-0.548433	0.0880132	0.141133	0.898454	-0.0290733
RRN3	turquoise	-0.717804	-0.143326	-0.364816	0.120984	-0.440048	0.217449	0.166458	0.895638	-0.0356194
PLXNA1	grey	0.206384	-0.238813	0.541125	-0.4689	0.555949	-0.0641798	-0.000879694	-0.252763	-0.182901
SLC1A3	grey	-0.0444117	0.515769	-0.170344	0.0281611	-0.149727	0.132013	0.0703838	-0.0504007	0.315814
RPS28	turquoise	-0.751098	-0.0381113	-0.445239	0.212548	-0.551669	0.153323	0.150118	0.952578	0.0522939
C6orf72	grey	0.380237	-0.159567	0.482778	-0.276327	0.468975	-0.052996	-0.0528363	-0.247628	-0.166364
DIO2	grey	-0.0925195	0.0847729	-0.417323	0.236503	-0.383055	0.0897248	0.00596295	0.0545797	0.229427
TAF12	grey	0.582205	0.0350425	0.0492845	0.284383	0.0676617	-0.256092	-0.262701	-0.531676	0.01685
MAP4K2	grey	0.0516851	0.38037	-0.262007	0.233448	-0.261659	0.111473	-0.0752206	-0.226582	0.431929
2022-09-02	turquoise	-0.525205	-0.156493	-0.046783	-0.180263	-0.137024	0.191239	-0.00231836	0.727717	-0.0515736
TNKS1BP1	grey	0.39388	-0.527436	0.784073	-0.505574	0.817826	0.13664	-0.174879	-0.354667	-0.400531
SMARCE1	grey	0.274088	-0.168014	0.412195	-0.322939	0.445801	0.0886094	-0.00118433	-0.371274	-0.253572
PHLDA3	grey	0.220232	-0.354992	0.672194	-0.605043	0.753324	-0.0630332	-0.0787236	-0.349869	-0.299068
YES1	turquoise	-0.675564	-0.0763375	-0.40482	0.245301	-0.530684	0.131121	0.136018	0.928988	0.0583423
RPL4	grey	0.248119	-0.301666	0.232105	0.0306134	0.252079	-0.0293144	-0.125542	-0.289226	-0.195897
ITK	grey	0.00467028	0.420489	-0.356706	0.191492	-0.362398	-0.000574729	0.000639068	-0.0764889	0.393079
KIAA1826	grey	0.41357	-0.350667	0.397607	-0.0901472	0.434692	0.0257142	-0.161799	-0.426584	-0.374649
ACTN1	grey	0.0685732	-0.266724	0.558671	-0.305143	0.497186	-0.0757331	-0.117584	0.081962	-0.0692504
CSS3	grey	0.208035	-0.24741	0.229192	-0.167286	0.268199	0.0624903	0.0564814	-0.180061	-0.405473
ID1	grey	0.211615	-0.0964103	-0.0582344	0.0918486	-0.0668973	-0.0266081	0.129886	-0.187267	-0.0752783
SLC29A4	grey	-0.319074	0.0429005	-0.259426	0.0535516	-0.303351	0.223842	0.210017	0.176718	0.0454669
CXCL13	grey	-0.231128	0.33832	-0.21321	0.00504797	-0.152599	0.539003	0.173992	0.0640734	0.126855
G1P3	grey	-0.429107	0.437564	-0.550695	0.09876	-0.502204	0.163461	0.0990445	0.230978	0.215415
SPCS3	grey	0.704487	-0.432143	0.728522	-0.159294	0.671378	-0.157308	-0.167769	-0.485033	-0.372641
FARSLA	grey	-0.117727	-0.0313805	-0.26067	0.393542	-0.220863	-0.0807578	0.0717307	-0.12593	-0.0545375
UBAP2L	grey	0.0719839	-0.296044	0.246685	-0.113758	0.230525	0.0576195	-0.120428	-0.138807	-0.313854
MFAP4	grey	0.056399	-0.0772936	0.316194	-0.251962	0.356454	0.143082	0.122176	-0.187131	-0.314482
HSPB1	turquoise	-0.371236	-0.282283	0.0407497	-0.08996	-0.0656903	0.169297	0.151946	0.592212	-0.150061
OXCT1	grey	0.0426516	0.103076	-0.358181	0.39781	-0.398348	0.201029	-0.0973939	0.0578979	0.343253
RCC1	grey	-0.0597939	-0.0875512	-0.325731	0.510489	-0.344974	-0.168533	-0.0577296	-0.0822725	-0.00707616
MID1	grey	0.238625	-0.226371	0.231789	-0.0892782	0.209289	-0.0930408	0.0194285	-0.166791	-0.106336
YPEL2	grey	0.100039	0.225502	-0.108669	-0.302357	0.0242572	-0.111392	0.180794	-0.29118	-0.00390436
CRIP1	grey	0.281897	-0.0799445	0.236579	-0.112291	0.204635	-0.159512	-0.110057	-0.347498	-0.111223
MID1IP1	grey	-0.0534672	0.122204	-0.133476	-0.0369802	-0.0604859	0.0500233	0.0200114	0.116	0.378968
COX7A2	grey	0.246173	0.0269655	0.0398411	0.163604	0.0547826	-0.0833588	-0.192591	-0.219863	0.101116
RPL17	grey	0.111616	-0.181056	0.0738219	0.16499	0.0405742	-0.110072	-0.137893	0.0925977	-0.206998
ZNF265	grey	0.146066	-0.062673	-0.108511	0.326528	-0.17466	-0.1186	-0.0874439	-0.133526	-0.0865218
MAGOH	grey	0.271125	0.318209	-0.259023	0.485347	-0.239817	-0.208929	-0.220771	-0.357674	0.156513
RPL7A	turquoise	-0.498574	-0.204063	-0.254865	0.156007	-0.372771	0.124329	0.0644229	0.857926	-0.06815
PPIAL4	turquoise	-0.485556	-0.0596571	-0.317175	0.285802	-0.443561	0.0343986	-0.000865438	0.853739	-0.00302302
TLN1	brown	0.558795	-0.397533	0.804769	-0.390964	0.74686	-0.151086	-0.239034	-0.387995	-0.179707
ZNF581	grey	0.22916	-0.222156	0.419625	-0.414502	0.503837	-0.0256653	-0.128999	-0.445457	-0.247924
ARMC1	turquoise	-0.721217	-0.0360732	-0.400762	0.1838	-0.502521	0.143163	0.171623	0.89128	0.00406727
CDC20	green	-0.196417	0.240745	-0.576897	0.915195	-0.686118	-0.149905	0.0803654	0.190821	0.249753
CLEC5A	blue	-0.0293629	0.583267	-0.289561	0.0890002	-0.190756	-0.0315388	0.0517879	-0.1434	0.166909
WISP2	grey	0.391949	-0.150605	0.632186	-0.391242	0.629464	-0.159874	0.0490008	-0.398967	-0.194724
PTGES3	turquoise	-0.675737	-0.0411886	-0.385542	0.209943	-0.515688	0.122984	0.208479	0.96817	0.0281766
EPHX1	grey	0.256433	-0.188726	0.401604	-0.435805	0.460432	-0.0826392	-0.0480536	-0.245838	-0.244053
DDX10	grey	0.0777138	-0.0388622	-0.192399	0.342111	-0.125526	-0.0621814	-0.102236	-0.168009	-0.0529112
ASNS	grey	0.543427	-0.581257	0.738172	-0.313325	0.72409	-0.189782	-0.11461	-0.461353	-0.515039
CPD	grey	0.158811	-0.253248	0.447493	-0.397005	0.483057	0.19289	0.0405207	-0.0713934	-0.322705
BLVRA	grey	-0.523728	0.389026	-0.559715	0.337528	-0.615923	0.0224183	0.170908	0.670424	0.429113
COL15A1	grey	-0.223339	0.333618	-0.287008	-0.0979106	-0.21639	-0.0602799	0.163416	0.157715	0.0982021
PIGT	grey	0.155535	-0.123673	0.0295511	0.132054	-0.0396403	-0.0467882	-0.0602864	0.000544342	0.1289
TSPAN9	grey	-0.262554	0.323416	-0.357693	-0.00313492	-0.302291	0.141969	0.14964	0.0358448	0.317159
OSBPL1A	grey	0.29858	-0.258877	0.499838	-0.508938	0.580501	-0.0163014	-0.00677616	-0.397988	-0.444296
TETRAN	grey	0.301627	-0.307443	0.503338	-0.401137	0.497624	0.16677	-0.11687	-0.276486	-0.164435
MX1	grey	-0.258246	0.593645	-0.529107	0.0868772	-0.435776	0.121645	0.10048	0.00988798	0.250866
HLA-A	grey	-0.253452	0.586004	-0.312313	-0.0479645	-0.243987	0.0961905	0.109324	0.0749662	0.400673
ZNF318	grey	-0.54776	0.0126456	-0.396192	0.390828	-0.501999	0.0196238	0.0390504	0.530057	0.0898791
TMEM11	grey	-0.154827	-0.104153	-0.123519	0.351092	-0.126657	-0.133093	0.124086	-0.00807832	-0.149357
PMM1	grey	0.253476	-0.325046	0.503991	-0.240338	0.483975	0.000281148	-0.147612	-0.213614	-0.259683
[truncated: 2,638 more rows]
