# Supplementary material for: Abnormal signal pathways and tumor heterogeneity in osteosarcoma
Source: J Transl Med. 2023 Feb 9;21:99. doi: 10.1186/s12967-023-03961-7 (PMC9912612; doi:10.1186/s12967-023-03961-7)
Supplement: Supplementary file 4 — Additional file 4: Table S3. Signatures of each OS subtype. [file 12967_2023_3961_MOESM4_ESM.xlsx]

## Sheet: supplement table 3
Neuron-like	Immunogenic	Fibroblastic	Chondroblastic	Adipocyte-like	Osteoblastic
MFAP2	TYROBP	COL3A1	CTAG2	TTC23	POU3F4
PDGFC	C1QA	PRSS23	CCNE1	IGF1R	EEF1AKMT3
NPW	C1QB	XIST	PAGE5	PRSS35	B4GALNT1
PPAT	AIF1	COL6A3	PNMA5	GABRG1	PLEKHG4B
PAICS	IL1B	DCN	MAEL	EPCAM	TSPAN31
POLR2B	RNASE1	COL18A1	CCDC144NL-AS1	GUCY2C	UTP20
HSPA2	VAMP8	COL6A2	SSX1	COCH	HHIP
HSPA6	HLA-DRA	TAGLN	LINC00662	CYFIP2	SCUBE3
PRSS21	C1QC	PDGFRB	AHNAK2	AC036108.3	SOSTDC1
PLRG1	CD74	IGFBP4	MAGEA12	SYNM	2022-03-09
SRP72	CCL3	C1R	IGKC	GSTM5	USP49
HPF1	LAPTM5	COL4A2	IGHG4	AC109466.1	GLRA3
SOHLH1	MS4A6A	C1S	CSAG1	SMOX	AVIL
MGST2	MS4A7	IGFBP7	COL2A1	POU6F2	AGAP2-AS1
SRD5A3	CCL4	GGT5	FABP3	ARRDC4	TAF8
CTHRC1	HLA-DPA1	NOTCH3	TYW1	FAM155A	PTCH1
GTSF1	FCER1G	COL4A1	AC006504.1	KHDRBS2	FBN2
CYTL1	CD14	CALD1	TUBA3E	HIST1H2AE	GNPTAB
LRP12	RGS1	BGN	TAC3	ING1	LRIG3
FAM198B	CD68	FN1	FAH	NXPH3	PTCH2
LRRFIP2	S100A9	MXRA5	ACOT7	LUZP2	MBD6
LAPTM4B	CCL4L2	CAV1	ENO2	MYO3A	CYP27B1
SLPI	FCGR2A	UACA	DCAF4L1	ACSF2	GLI1
PPID	ALOX5AP	COL6A1	FTSJ3	HIST1H2BG	TMEM35A
IER5	PLEK	ECM2	SPESP1	TBX2-AS1	MED20
LY6K	C1orf162	AEBP1	PRELP	CHAD	AGMO
SGMS2	LYZ	C11orf96	GSTA1	CDH2	SLC34A2
NOA1	STAB1	COL5A3	EEF1A2	AC001226.2	GALNTL6
GOLGA4	SRGN	COL8A1	PEMT	PTPRZ1	R3HDM2
GLRB	HLA-DPB1	FBN1	CRIP2	HIPK1-AS1	MARS
FIP1L1	LST1	ID4	PLD6	SP6	CTDSP2
GAL	CYBB	THY1	RIOK3	SLC8A3	METTL1
RASL11B	RGS10	NNMT	CCDC47	ITGB8	CYYR1
EPM2AIP1	CCL3L1	SPON2	CRCP	AC004540.2	UHRF1BP1
FIBIN	ACP5	CFH	NAA11	ST8SIA1	SORCS1
TUBB2B	LCP1	ASPN	S100A1	FAM169B	TSFM
USP46	FOLR2	S100A16	ZNF107	AL589182.1	LINC00485
TMA16	FCGR3A	EPAS1	SEC11C	CDO1	SEZ6L2
MSMO1	CXCL3	FGF7	SLC25A10	AC036108.4	BYSL
IGFBP2	APOC1	PLAC9	TNXB	FRMD6-AS1	ARHGEF25
MFAP3L	HLA-DRB1	COL12A1	SOX6	DIO3	CHPT1
PAK1	MS4A4A	ACTA2	XAGE5	CD36	S1PR1
LNX1	CD163	TNFAIP6	FOLR1	WDR72	C1QTNF1
EXOC1	HPGDS	CYGB	PEG3	EGR3	AL451165.2
FBXW7	SPI1	CRISPLD2	IGLC2	DLX4	TMEM229A
AASDH	CXCL8	ENPEP	EGLN3	SEMA4A	AC083805.1
TSPYL5	CTSS	VCAM1	FMR1NB	SORBS2	C1QTNF1-AS1
CHIC2	HCST	COX7A1	COL11A2	BOC	C6orf89
PRAME	CD53	IFITM1	AC012360.3	L3MBTL4	KCNB1
CLCN3	VSIG4	ITGA1	MIA	TMEM200C	OS9
CACYBP	ARHGDIB	THBS2	SCIN	LINC02328	TRABD2A
FNIP2	CD37	PXDN	STX2	LRRC24	CNNM4
SPARCL1	BCL2A1	PLXDC1	PGAM2	DTNBP1	PRB2
KALRN	ARHGAP18	TPPP3	JAG2	LINC02542	STEAP3
SCX	NCF4	OGN	TPD52	TMTC1	FKBP5
PALLD	F13A1	TFPI	AKAP10	PELI2	GABRB2
NEK1	SAMSN1	OLFML2A	ALKBH5	SPICE1	CCND3
SCFD2	SLCO2B1	PRRX1	VKORC1L1	SLC36A2	OARD1
TRIM2	FTL	CAV2	ARID3A	ADGRV1	AC084033.3
PDGFRA	CXCL2	MYLK	DRG2	GAS1	CD248
CBR4	HLA-DMA	PDGFRL	TACO1	SAMD4A	ADRA1A
ARFIP1	MRC1	PTX3	TMEM248	FGD3	AGAP2
CLNS1A	C5AR1	2022-09-04	RCOR2	AC239868.3	LINC01436
UBE2QL1	TMSB4X	PMEPA1	ADAP1	GPC6	PCDH11Y
SYNGR1	IL18	LHFPL6	AC073335.2	AP000527.1	SLC16A7
SEMA3E	CDK4	GNG11	LINC00221	AL357507.1	PIP4K2C
ISLR	MSR1	CCDC102B	AC006504.5	TTC25	C12orf56
WFDC2	CSF1R	RGS5	SMCR5	SCARA5	ARHGAP10
SRGAP3	LGALS9	SLC2A3	SREBF1	MEOX2	BCAR3
AC027031.2	BIRC3	COL14A1	ZNF92	FLRT2	TBC1D3B
HOXD1	HCLS1	EGFL6	ZNF138	ABCA4	SLC44A5
RBP4	GPR34	GAS6	SMIM5	SAV1	ABHD15
SGCB	AC084033.3	GPM6B	CALN1	PROSER2	CNTN6
AADAT	LY96	EDNRA	COL9A1	AC007952.4	ENAM
EGFL7	FGL2	ITGBL1	MUC15	MIR9-3HG	BDNF
TMEM192	CPA3	RSPO3	OLFM3	TOB1	AC083805.3
MDK	RNASE6	TGFB3	LRRC75A	HIST1H4H	EGFLAM
RIDA	CCL2	SELENOM	CCDC144A	RNF212B	AC020637.1
KIFAP3	TPSB2	TNFRSF1A	COPS3	SATB2-AS1	MLC1
ARL9	NCKAP1L	FAP	MPRIP	KBTBD12	ARL1
BARX1	TPSAB1	IFITM3	PRPSAP2	PLA2G16	FST
NDN	CARD16	FNDC1	EFNA1	EMP1	JAKMIP2
FAM49B	TREM2	KCNJ8	EMC9	CDH15	AC245060.5
S100A2	ADAP2	SMOC2	CEP76	SLC41A2	LINC01426
CRYBA2	IL10	EVA1B	LINC00943	ABLIM1	PCDHGA3
AC245595.1	MS4A2	JAG1	SCGB3A2	TSPAN2	SUSD5
CLOCK	TMIGD3	PTN	BX119904.2	FERMT2	SLC16A2
CPQ	IL1RN	CXCL12	GPAT2	LUCAT1	DTX3
SH3RF1	CAPG	MIR4435-2HG	GBE1	FRMD6	AC025165.1
SFRP2	G0S2	HTRA1	TEDC1	PRKAR2B	FLRT3
TMEM165	RHEX	DLC1	NUDT14	TMEM196	PI15
ARPC4	LYVE1	TES	CAMK2A	AC036108.2	LINC00348
CEP135	PYCARD	KCNE4	ACTR3B	NBPF26	CEACAM1
CCND1	LTC4S	LPL	AFDN	DLEU7	CKMT1B
SEC13	GIMAP4	ABCC9	ESPN	LINC01060	GNAO1
MLLT11	CORO1A	RARRES2	SCD	NPY1R	DCTN2
MLH1	CCND3	FLNA	HM13	HIST1H2AC	AL365205.1
ANKRD46	MNDA	CD59	SOHLH2	NOTUM	CKMT1A
CPE	CTSG	VCL	TLE1	DAPL1	ANKRD30B
FAM69B	C3AR1	FSTL1	FLCN	GPRC5C	PDE6A
