# Supplementary material for: Abnormal signal pathways and tumor heterogeneity in osteosarcoma
Source: J Transl Med. 2023 Feb 9;21:99. doi: 10.1186/s12967-023-03961-7 (PMC9912612; doi:10.1186/s12967-023-03961-7)
Supplement: Supplementary file 5 — Additional file 5: Table S4. Significantly different genes of the hMSC_BMP2+IBMX group. [file 12967_2023_3961_MOESM5_ESM.xlsx]

## Sheet: osteogenic
genesymbol	logFC	AveExpr	t	P.Value	adj.P.Val	B
CITED2	-1.32452	9.04789	-18.7998	3.55814e-18	7.423e-14	30.7206
AP3S1	-0.309788	11.9407	-14.4845	4.22848e-15	3.88135e-11	24.2182
SYNE3	-2.14754	8.95381	-14.11	8.42918e-15	3.88135e-11	23.569
KANK4	5.39147	7.08575	14.099	8.60371e-15	3.88135e-11	23.5497
MMP3	2.54804	5.28501	14.0571	9.30244e-15	3.88135e-11	23.4761
CCBE1	-1.47719	8.03384	-13.8643	1.33525e-14	4.07493e-11	23.1349
WNK1	0.845793	10.7736	13.8517	1.36729e-14	4.07493e-11	23.1125
TGFB3	2.07135	7.80523	13.764	1.61393e-14	4.20874e-11	22.9557
TMEM200B	-0.798771	7.21664	-13.5903	2.24627e-14	5.0456e-11	22.6427
PDE1C	-1.52797	8.45262	-13.5517	2.41856e-14	5.0456e-11	22.5727
SMC6	2.56503	10.3035	13.1503	5.26471e-14	9.98476e-11	21.8342
ATP1B1	3.38821	11.0207	12.968	7.53603e-14	1.31014e-10	21.4928
F3	1.47287	6.39236	12.8787	8.99612e-14	1.44367e-10	21.324
FAM168A	1.06072	8.44461	12.7966	1.05963e-13	1.579e-10	21.1679
CD24	4.35839	9.57892	12.7115	1.2564e-13	1.6482e-10	21.0053
PMEPA1	2.10482	9.78887	12.7084	1.26408e-13	1.6482e-10	20.9995
BMP2	4.0802	8.24011	12.5243	1.83238e-13	2.1418e-10	20.6447
TMEM47	-0.603693	11.7564	-12.5201	1.84797e-13	2.1418e-10	20.6366
RASL11B	2.94167	8.8185	12.4515	2.12427e-13	2.33245e-10	20.5034
GNG11	1.38512	9.92559	12.3761	2.47769e-13	2.58448e-10	20.3561
BHLHE41	3.54487	7.6269	12.3405	2.66473e-13	2.64722e-10	20.2864
PLP1	1.36892	5.3075	12.3121	2.82443e-13	2.67355e-10	20.2306
TM4SF1	-2.79864	11.1275	-12.2913	2.94755e-13	2.67355e-10	20.1897
DAPK1	-1.67266	6.32332	-12.1265	4.14034e-13	3.40458e-10	19.864
LRATD1	2.54727	7.09011	12.1262	4.14358e-13	3.40458e-10	19.8632
SVBP	-0.508675	7.99223	-12.1147	4.24308e-13	3.40458e-10	19.8405
CTDSPL	-0.729124	7.89077	-12.0631	4.72341e-13	3.52526e-10	19.7375
DLX6	2.12071	8.5381	12.0622	4.73144e-13	3.52526e-10	19.7359
IFIT3	-2.11773	6.65676	-11.9378	6.13462e-13	4.41312e-10	19.4865
TMED8	0.520574	9.67759	11.9179	6.3956e-13	4.4475e-10	19.4465
POLB	0.416859	9.24558	11.8664	7.12501e-13	4.65523e-10	19.3427
PDZRN3	0.850845	10.6096	11.8654	7.14061e-13	4.65523e-10	19.3406
ABCC9	1.0598	6.15611	11.8144	7.94943e-13	5.02548e-10	19.2374
EHD2	-0.676495	10.375	-11.6619	1.09794e-12	6.73683e-10	18.9267
DPYSL2	-0.619028	11.9715	-11.6406	1.14877e-12	6.8473e-10	18.8831
RSPO3	3.05511	6.67816	11.6094	1.22766e-12	7.11429e-10	18.8191
TFE3	-0.597433	9.65329	-11.4344	1.78636e-12	1.00722e-09	18.4576
CREBL2	-0.509336	9.58881	-11.2374	2.7369e-12	1.50256e-09	18.0458
CPEB2	-0.770241	9.34656	-11.1236	3.50945e-12	1.87703e-09	17.8056
DLX6-AS1	1.09213	6.62281	11.1121	3.59895e-12	1.87703e-09	17.7813
NAV3	-1.94481	9.07182	-10.7821	7.46971e-12	3.80081e-09	17.0746
CA2	2.00169	4.78129	10.6487	1.00737e-11	5.00373e-09	16.7847
SVIL	-1.81346	8.47539	-10.588	1.15505e-11	5.60386e-09	16.652
EPHA4	0.854474	6.73234	10.5293	1.31907e-11	6.13996e-09	16.5232
STAT4	1.62539	7.01609	10.5275	1.32441e-11	6.13996e-09	16.5193
ANXA1	-1.57043	11.8054	-10.4975	1.41776e-11	6.42987e-09	16.4532
MLLT3	1.32692	7.10659	10.4619	1.53724e-11	6.76471e-09	16.3746
FOXK1	0.712747	8.37239	10.4564	1.55645e-11	6.76471e-09	16.3626
LIMCH1	2.36252	10.0382	10.3894	1.81332e-11	7.64557e-09	16.2142
CXCL13	3.77611	5.41386	10.3848	1.83242e-11	7.64557e-09	16.2041
LINC00626	1.5259	4.79896	10.3118	2.16567e-11	8.73002e-09	16.0417
DALRD3	-0.480459	8.25325	-10.3097	2.17602e-11	8.73002e-09	16.0371
CRYGS	1.30581	7.20974	10.2718	2.37412e-11	9.34508e-09	15.9524
IVNS1ABP	0.874399	9.18676	10.2267	2.63363e-11	1.01746e-08	15.8516
SPDYA	1.62753	5.24625	10.2085	2.74642e-11	1.04174e-08	15.8108
ANKRD33B	-0.75868	6.58884	-10.1171	3.3927e-11	1.2639e-08	15.6052
PRMT2	-0.371316	9.61414	-10.0268	4.18519e-11	1.49299e-08	15.4009
CRTC3	0.699215	9.88615	10.0251	4.20162e-11	1.49299e-08	15.3971
TSPAN2	4.12082	6.94216	10.023	4.22234e-11	1.49299e-08	15.3923
IFIT1	-2.05467	5.76546	-9.99017	4.55827e-11	1.58491e-08	15.3178
LGALS3	-1.29563	11.8186	-9.96326	4.85406e-11	1.66009e-08	15.2566
ENC1	1.78594	11.4022	9.92027	5.36796e-11	1.80623e-08	15.1586
PTP4A1	0.528427	10.6141	9.83767	6.51745e-11	2.15821e-08	14.9696
ADAM22	0.499394	6.01539	9.73999	8.20779e-11	2.67548e-08	14.7448
TIMP3	-1.93327	11.2691	-9.72361	8.53259e-11	2.73857e-08	14.707
USP31	1.45147	8.84436	9.71043	8.80322e-11	2.78262e-08	14.6765
LIMK2	1.39145	8.58089	9.69735	9.08075e-11	2.79527e-08	14.6462
ZNF627	0.494852	8.7994	9.69594	9.11122e-11	2.79527e-08	14.643
FRMD4A	-1.68868	7.6849	-9.64585	1.02629e-10	3.10296e-08	14.5269
NRP1	-1.39255	10.1234	-9.61909	1.0938e-10	3.25985e-08	14.4647
TJP2	-2.21623	8.46779	-9.61216	1.11202e-10	3.26746e-08	14.4486
ARHGAP29	-2.7663	7.16302	-9.53253	1.34506e-10	3.89731e-08	14.2629
MPPED2	1.42827	4.82225	9.48971	1.49046e-10	4.25944e-08	14.1627
MRPL43	-0.310599	9.43074	-9.47698	1.53672e-10	4.3323e-08	14.1329
CDK14	1.24082	9.54245	9.44641	1.65389e-10	4.60046e-08	14.0612
ADD1	-0.251629	10.428	-9.42964	1.72198e-10	4.67503e-08	14.0218
IFFO2	0.572484	6.89672	9.42816	1.72816e-10	4.67503e-08	14.0183
SCG2	1.38949	5.38726	9.42343	1.74792e-10	4.67503e-08	14.0072
GLUD1	-0.544419	10.53	-9.39292	1.88136e-10	4.96823e-08	13.9353
CAST	-0.694495	11.0535	-9.36631	2.00621e-10	5.23169e-08	13.8725
C4orf47	0.82764	6.60881	9.31489	2.27198e-10	5.82917e-08	13.751
NOX4	1.52236	4.65229	9.31141	2.29121e-10	5.82917e-08	13.7428
SGIP1	0.43482	3.34126	9.27202	2.52099e-10	6.31135e-08	13.6494
PDLIM4	0.906551	9.12583	9.26873	2.54124e-10	6.31135e-08	13.6416
KAT2B	-0.998917	6.78616	-9.25714	2.61381e-10	6.41521e-08	13.614
SKI	0.697271	10.3257	9.23863	2.73415e-10	6.56224e-08	13.57
PLXDC2	2.14032	8.62939	9.23826	2.73663e-10	6.56224e-08	13.5692
GAN	0.604517	8.09371	9.19391	3.0488e-10	7.22774e-08	13.4636
MFAP3L	1.81266	8.30644	9.15827	3.32594e-10	7.79616e-08	13.3785
KCNE4	1.5311	9.37623	9.12442	3.61304e-10	8.37502e-08	13.2975
ST3GAL5	1.78901	7.68373	9.06952	4.13358e-10	9.47634e-08	13.1659
ERVMER34-1	0.430147	3.92637	9.06069	4.22418e-10	9.57879e-08	13.1447
MMP13	4.10066	7.65793	9.05292	4.30563e-10	9.65851e-08	13.126
PAPPA	1.2121	10.8408	9.0326	4.52625e-10	1.00454e-07	13.0771
DYNC1I1	1.37135	7.66702	9.02733	4.58531e-10	1.00693e-07	13.0644
SLC46A3	3.032	9.7176	8.98963	5.03153e-10	1.09342e-07	12.9735
VPS28	-0.301279	9.67874	-8.98295	5.11514e-10	1.10012e-07	12.9574
CASP4	-0.55972	7.62625	-8.97322	5.23942e-10	1.11535e-07	12.9339
STK17B	-0.630427	9.75406	-8.93851	5.70849e-10	1.20293e-07	12.85
TTC31	-0.672761	7.90925	-8.93295	5.78753e-10	1.20739e-07	12.8365
TANC1	1.04737	10.0346	8.9255	5.89515e-10	1.21767e-07	12.8185
PDLIM7	0.849336	7.35217	8.88058	6.58904e-10	1.34765e-07	12.7096
WDFY2	-0.404096	8.1252	-8.83128	7.44713e-10	1.50837e-07	12.5897
TMEM18	-0.407431	9.27516	-8.8043	7.96426e-10	1.5976e-07	12.524
CAV1	-1.7022	11.907	-8.7986	8.07824e-10	1.60503e-07	12.51
TMBIM6	-0.244969	11.8895	-8.77299	8.61065e-10	1.69467e-07	12.4475
NEDD9	1.173	9.09647	8.74884	9.14554e-10	1.78209e-07	12.3885
MRGPRF	-1.68888	7.40312	-8.74535	9.22567e-10	1.78209e-07	12.38
MYO10	-0.605631	10.0705	-8.72947	9.59916e-10	1.83723e-07	12.3411
ARL5A	0.529436	9.8067	8.70438	1.02209e-09	1.91413e-07	12.2796
DAPL1	1.30291	5.53404	8.70193	1.02838e-09	1.91413e-07	12.2736
RESF1	-0.442798	7.55267	-8.70033	1.03252e-09	1.91413e-07	12.2696
NOTCH2NLA	0.629258	10.462	8.69868	1.0368e-09	1.91413e-07	12.2656
PNMA2	-1.17994	8.79882	-8.68161	1.08208e-09	1.98021e-07	12.2237
NCOA2	-0.596694	8.91738	-8.67463	1.10118e-09	1.99763e-07	12.2066
BAMBI	1.7326	10.4986	8.6429	1.19245e-09	2.14456e-07	12.1285
OSBPL10	1.51212	8.77291	8.63304	1.22234e-09	2.17953e-07	12.1043
GZF1	0.667196	8.84769	8.61382	1.28286e-09	2.26806e-07	12.0569
UPF1	0.36969	8.32881	8.59375	1.34932e-09	2.36551e-07	12.0074
MAP1A	-0.792057	8.34888	-8.57468	1.4157e-09	2.4612e-07	11.9603
GTF2B	0.316308	9.20879	8.56533	1.44946e-09	2.48939e-07	11.9372
ATP2B4	-1.29673	9.70173	-8.56361	1.45578e-09	2.48939e-07	11.933
NDRG3	-0.521726	9.58207	-8.55116	1.50219e-09	2.54787e-07	11.9022
FNBP1	-1.26429	9.26552	-8.54248	1.5355e-09	2.58335e-07	11.8807
PPP1R3C	0.676468	10.8968	8.51015	1.66618e-09	2.7589e-07	11.8006
MAP3K20	-0.973194	10.1719	-8.51012	1.66629e-09	2.7589e-07	11.8006
PDE5A	-0.862776	7.35804	-8.50218	1.7001e-09	2.79271e-07	11.7809
MAMLD1	-1.32696	6.72789	-8.49151	1.7466e-09	2.84669e-07	11.7544
SMAD7	0.9798	10.7352	8.47487	1.82178e-09	2.9462e-07	11.7131
ARHGAP18	-1.03647	8.21332	-8.4321	2.03048e-09	3.25845e-07	11.6067
TNFAIP3	-1.60681	8.67668	-8.3871	2.27654e-09	3.62544e-07	11.4945
MCTP2	0.647501	4.9909	8.37403	2.35354e-09	3.71688e-07	11.4619
MTCH1	0.559744	12.5196	8.37136	2.36959e-09	3.71688e-07	11.4552
PRELP	3.63196	8.80357	8.35919	2.44418e-09	3.80527e-07	11.4248
DLEU2	-1.20311	7.24774	-8.35264	2.48539e-09	3.84075e-07	11.4084
CCNE1	0.56233	8.09385	8.33956	2.56965e-09	3.94176e-07	11.3757
ABCC5	1.53176	8.84558	8.32786	2.6475e-09	4.03155e-07	11.3464
COMP	2.89391	11.7309	8.31452	2.73924e-09	4.1292e-07	11.313
TMEM181	0.372506	10.0224	8.31281	2.75122e-09	4.1292e-07	11.3087
ECI1	-0.58968	8.48625	-8.31	2.77106e-09	4.12927e-07	11.3017
TSPAN6	0.382786	9.37022	8.28298	2.96919e-09	4.36308e-07	11.2339
CD248	-0.730983	10.1723	-8.2829	2.96979e-09	4.36308e-07	11.2337
C2CD5	-0.417477	9.81984	-8.27654	3.01855e-09	4.36324e-07	11.2178
ZCCHC14	0.692647	9.80474	8.27486	3.03155e-09	4.36324e-07	11.2135
PARP9	-0.734525	7.50911	-8.27472	3.03264e-09	4.36324e-07	11.2132
RELT	0.560514	7.54918	8.26613	3.10005e-09	4.42968e-07	11.1916
NQO1	-1.47793	11.3459	-8.26281	3.12646e-09	4.43702e-07	11.1833
FAM161A	-0.748803	6.41271	-8.20138	3.65995e-09	5.15905e-07	11.0287
NKD2	0.483924	6.65419	8.19771	3.69458e-09	5.1729e-07	11.0194
ZFAND2B	-0.46376	7.95785	-8.18713	3.79647e-09	5.28013e-07	10.9927
PALLD	0.888878	12.3798	8.17295	3.9374e-09	5.40601e-07	10.957
NBL1	1.44012	10.6099	8.17281	3.9388e-09	5.40601e-07	10.9566
KLF6	-0.910058	10.3403	-8.15246	4.15058e-09	5.60981e-07	10.9052
TRIM27	0.324704	9.04181	8.15235	4.15176e-09	5.60981e-07	10.9049
VWA1	0.844213	6.96772	8.15084	4.16796e-09	5.60981e-07	10.9011
LAMC1	-0.452866	12.8081	-8.12439	4.46184e-09	5.96685e-07	10.8342
SLC26A2	0.909414	10.0922	8.11793	4.53688e-09	6.02856e-07	10.8178
SNX21	-0.583359	7.92039	-8.10857	4.64771e-09	6.13674e-07	10.7941
PIP4P2	-0.875008	7.83931	-8.09626	4.79773e-09	6.29498e-07	10.763
TMEM208	0.301885	9.65454	8.0929	4.8396e-09	6.31024e-07	10.7544
UPRT	0.412754	7.86239	8.07448	5.07544e-09	6.57664e-07	10.7077
ADGRG6	-1.03565	5.31459	-8.05609	5.32255e-09	6.85426e-07	10.661
FBXL5	-0.583817	10.3898	-8.03879	5.5663e-09	7.12418e-07	10.6171
AGBL5	-0.304437	7.16614	-8.02772	5.72826e-09	7.28677e-07	10.5889
SOCS2-AS1	0.814529	4.43178	8.01178	5.96983e-09	7.54804e-07	10.5483
RERE	-0.844381	9.05678	-7.99907	6.16985e-09	7.75394e-07	10.516
ITGB1BP1	-0.499887	10.4376	-7.97617	6.54773e-09	8.10936e-07	10.4576
HOMER1	0.966705	7.89543	7.97614	6.54829e-09	8.10936e-07	10.4575
BBOF1	0.533268	7.3038	7.974	6.58464e-09	8.10936e-07	10.4521
CSTB	-0.404367	12.4126	-7.97263	6.60814e-09	8.10936e-07	10.4486
SYTL4	0.664491	8.1052	7.96742	6.69826e-09	8.17187e-07	10.4353
AREL1	0.384399	8.53858	7.95739	6.87514e-09	8.3389e-07	10.4097
DENND4C	-0.377087	8.83795	-7.94876	7.03107e-09	8.47874e-07	10.3876
EPB41	-1.16111	7.44659	-7.93067	7.36987e-09	8.83621e-07	10.3414
TCEA3	-0.848176	6.4277	-7.91633	7.65028e-09	9.12001e-07	10.3047
NCOA6	-0.293776	9.36217	-7.89339	8.12146e-09	9.60955e-07	10.246
USPL1	0.360099	8.29059	7.89191	8.15305e-09	9.60955e-07	10.2422
CNTRL	-0.782537	6.74771	-7.88252	8.35518e-09	9.71553e-07	10.2182
VEPH1	-1.19116	6.66354	-7.88232	8.35945e-09	9.71553e-07	10.2177
BLOC1S1	-0.293959	8.64887	-7.88126	8.38268e-09	9.71553e-07	10.2149
ARHGAP12	-0.506796	7.48416	-7.8782	8.44983e-09	9.73925e-07	10.2071
SOCS2	1.95637	9.37079	7.87353	8.55332e-09	9.80436e-07	10.1951
PHF1	-0.598361	9.35989	-7.86528	8.73956e-09	9.9631e-07	10.174
CALCB	1.67423	5.3821	7.8569	8.93292e-09	1.0088e-06	10.1525
WLS	-0.760546	9.29066	-7.85635	8.94587e-09	1.0088e-06	10.1511
ZBTB8A	-0.326042	8.40355	-7.84383	9.24316e-09	1.03413e-06	10.1189
DUSP2	1.23365	7.01322	7.84274	9.26962e-09	1.03413e-06	10.1161
HMCN1	0.884576	9.77618	7.83984	9.34026e-09	1.03647e-06	10.1087
GGNBP2	-0.194593	9.95124	-7.8276	9.64392e-09	1.0645e-06	10.0772
ELOVL6	-1.21442	8.92671	-7.81603	9.94031e-09	1.0861e-06	10.0475
ADH5	-0.475429	10.6681	-7.8159	9.94369e-09	1.0861e-06	10.0472
EPYC	3.20755	4.62632	7.80683	1.01825e-08	1.10078e-06	10.0239
SEM1	0.310105	11.0789	7.8062	1.01994e-08	1.10078e-06	10.0222
GLYATL2	-0.39355	6.42898	-7.80482	1.02364e-08	1.10078e-06	10.0187
DDX3Y	0.445847	10.4528	7.79963	1.03763e-08	1.1101e-06	10.0053
LMCD1	2.3921	8.98739	7.79368	1.05393e-08	1.12178e-06	9.99002
AKIRIN1	0.594038	9.46253	7.78137	1.08849e-08	1.1527e-06	9.95831
DIO2	4.34415	8.92767	7.77752	1.09952e-08	1.1561e-06	9.9484
CEBPG	-0.649455	9.11327	-7.77639	1.10279e-08	1.1561e-06	9.94548
UNKL	-0.451024	8.78642	-7.76703	1.13019e-08	1.17551e-06	9.92137
SH3RF3-AS1	0.789028	4.33595	7.76623	1.13258e-08	1.17551e-06	9.9193
ANKRD35	-0.533683	6.4912	-7.76064	1.14931e-08	1.18697e-06	9.90489
PMM1	-0.723676	8.52942	-7.75869	1.15519e-08	1.18717e-06	9.89987
KCNJ8	2.71729	8.60183	7.73988	1.21366e-08	1.24114e-06	9.85135
SLC48A1	-0.288734	7.13605	-7.73749	1.22132e-08	1.24288e-06	9.84517
TMEM165	0.411678	10.5759	7.72905	1.2487e-08	1.26458e-06	9.82338
WDR91	0.459304	7.51967	7.71593	1.29249e-08	1.29819e-06	9.78951
BCL2L13	-0.417537	8.79829	-7.71464	1.29692e-08	1.29819e-06	9.78615
NTAN1	-0.66565	9.00627	-7.71357	1.30055e-08	1.29819e-06	9.7834
OPTN	-0.806514	9.50446	-7.70939	1.31492e-08	1.30628e-06	9.7726
RAB40C	-0.259112	7.97243	-7.69905	1.35119e-08	1.33595e-06	9.74586
SMAD1	0.519542	8.76704	7.69576	1.36293e-08	1.3412e-06	9.73736
VIM	-0.312986	14.2689	-7.68842	1.38951e-08	1.36094e-06	9.71838
SINHCAF	0.940474	8.48326	7.67761	1.42965e-08	1.39213e-06	9.69039
MARCHF8	-0.619091	7.9195	-7.67627	1.4347e-08	1.39213e-06	9.68693
ERMAP	-0.616688	7.45885	-7.6724	1.44941e-08	1.39989e-06	9.6769
GPNMB	-1.4122	8.72501	-7.65831	1.50424e-08	1.44615e-06	9.64041
KIF26B	1.9788	8.95797	7.65064	1.53498e-08	1.46893e-06	9.62053
NCOA7	-0.483248	10.1982	-7.64678	1.55068e-08	1.47719e-06	9.61052
DLX5	2.02624	9.63522	7.63886	1.5834e-08	1.50149e-06	9.59
APBB2	0.832266	9.15939	7.62918	1.62438e-08	1.53338e-06	9.56489
EFNB2	1.82844	8.48831	7.6226	1.65286e-08	1.55324e-06	9.5478
NALCN	1.2068	7.28482	7.60602	1.72684e-08	1.61548e-06	9.50477
CDH11	0.574349	12.3538	7.60405	1.73587e-08	1.61669e-06	9.49964
ATP5F1E	0.262016	13.0607	7.5819	1.84058e-08	1.70659e-06	9.44206
CDC42SE1	0.287525	9.95033	7.56547	1.92237e-08	1.77453e-06	9.39933
UBIAD1	0.249582	8.30873	7.53474	2.08542e-08	1.91656e-06	9.3193
ISG20L2	0.316504	9.14556	7.53011	2.11115e-08	1.9317e-06	9.30724
ECE2	0.472229	7.17921	7.52407	2.14526e-08	1.95434e-06	9.29148
USP46	1.1034	9.39075	7.51995	2.16881e-08	1.9672e-06	9.28075
KDM4B	0.577969	9.81423	7.51238	2.21284e-08	1.99846e-06	9.26099
SGK1	2.20427	10.244	7.49278	2.33103e-08	2.09612e-06	9.20984
LYNX1	-0.349395	6.29336	-7.48863	2.35684e-08	2.11023e-06	9.19901
BMT2	0.853285	8.92288	7.48155	2.4016e-08	2.14112e-06	9.18052
MAPK1IP1L	0.377043	11.7451	7.47723	2.42936e-08	2.15665e-06	9.16922
MPZL1	0.785365	9.31308	7.45936	2.54755e-08	2.25199e-06	9.12251
SRC	0.312712	7.52601	7.43424	2.7237e-08	2.39755e-06	9.05678
MFAP3	0.417553	9.29953	7.4304	2.75168e-08	2.412e-06	9.04673
RHOBTB1	0.776046	8.06386	7.42578	2.78579e-08	2.43168e-06	9.03462
CD63	-0.452118	12.9415	-7.392	3.04826e-08	2.6497e-06	8.94609
ANO6	-0.616543	9.95013	-7.38595	3.09793e-08	2.67791e-06	8.93019
SNAI1	1.16988	7.76292	7.38492	3.10639e-08	2.67791e-06	8.92751
AIG1	-0.568177	8.1007	-7.38014	3.14628e-08	2.70114e-06	8.91497
POLE4	-0.653504	9.04443	-7.37178	3.21732e-08	2.75081e-06	8.89301
EVL	0.448144	8.53246	7.36211	3.30149e-08	2.80268e-06	8.86762
DKFZP586I1420	-0.762252	6.09303	-7.36173	3.30485e-08	2.80268e-06	8.86662
MYF5	0.658625	4.71192	7.34567	3.44981e-08	2.91376e-06	8.82441
IL11	2.29019	7.50609	7.33849	3.51663e-08	2.95823e-06	8.80554
FER1L4	0.733866	6.82843	7.33094	3.58834e-08	3.00643e-06	8.78569
CYP26A1	0.739219	4.86671	7.31038	3.79138e-08	3.16383e-06	8.73157
CSRP2	1.20674	9.66464	7.30881	3.80727e-08	3.16443e-06	8.72746
WWC2	0.976619	7.83621	7.30389	3.85779e-08	3.1937e-06	8.71449
MBNL2	0.717417	10.7885	7.29069	3.99668e-08	3.2956e-06	8.67971
CRYZ	-0.854408	7.97589	-7.28836	4.02164e-08	3.30313e-06	8.67359
SP7	2.70932	7.84027	7.28347	4.07476e-08	3.33364e-06	8.66068
RARB	0.807419	6.0294	7.28043	4.1081e-08	3.34778e-06	8.65267
KCTD11	0.585213	7.37953	7.2709	4.21437e-08	3.42102e-06	8.62755
MID1	1.12929	10.4383	7.25754	4.36816e-08	3.53211e-06	8.59231
POLR2H	0.31854	10.0083	7.25447	4.40432e-08	3.5476e-06	8.5842
JUNB	0.97594	7.24932	7.2444	4.52494e-08	3.63075e-06	8.55763
TRIM8	-0.297502	9.83255	-7.23991	4.57984e-08	3.65168e-06	8.54577
ASAP1	0.915021	10.7248	7.23883	4.59314e-08	3.65168e-06	8.54292
SLC2A1	0.582353	8.77583	7.23799	4.60354e-08	3.65168e-06	8.54069
TXN	-0.473517	12.3276	-7.23496	4.6412e-08	3.66761e-06	8.53268
EHBP1	-0.54269	10.1401	-7.22941	4.71089e-08	3.70862e-06	8.51802
OSR1	-1.55968	6.13729	-7.21719	4.86809e-08	3.81797e-06	8.48574
WDR48	-0.288024	8.46607	-7.20105	5.08399e-08	3.97236e-06	8.44306
BTBD11	2.40765	7.3873	7.19586	5.15556e-08	4.01325e-06	8.42932
SOX9	1.35432	9.15583	7.16336	5.62689e-08	4.36388e-06	8.34328
SDCBP	-0.586016	11.5948	-7.15181	5.80474e-08	4.48423e-06	8.31267
INPP5E	-0.343798	7.36633	-7.15051	5.82507e-08	4.48423e-06	8.30923
ABCF2	0.24865	8.21879	7.14607	5.89523e-08	4.52155e-06	8.29746
GUCD1	-0.30755	9.17164	-7.14333	5.93903e-08	4.53846e-06	8.29018
PARP14	-0.620359	5.87048	-7.12812	6.1876e-08	4.71115e-06	8.24985
PRKCE	-0.963314	7.32551	-7.11744	6.36849e-08	4.83125e-06	8.22151
EIF2B2	0.294997	9.22281	7.10695	6.55154e-08	4.95211e-06	8.19364
PCNT	-0.61486	8.41402	-7.10391	6.60553e-08	4.97489e-06	8.18557
SQSTM1	-0.719909	10.0352	-7.09841	6.70438e-08	5.03118e-06	8.17096
SLCO3A1	-0.585095	7.67416	-7.08523	6.94742e-08	5.19488e-06	8.13593
ROBO1	0.610099	10.0185	7.07777	7.08887e-08	5.28172e-06	8.11611
SKIL	1.25158	10.5708	7.06231	7.39139e-08	5.48751e-06	8.07501
PHF13	-0.292998	9.03309	-7.04709	7.7022e-08	5.69799e-06	8.03449
PID1	1.29081	9.19885	7.03865	7.88024e-08	5.8091e-06	8.01201
CTNNB1	0.921941	12.9338	7.02357	8.2088e-08	6.03e-06	7.97184
MPHOSPH10	0.768538	10.0539	7.02222	8.23882e-08	6.03081e-06	7.96825
MSX1	1.25747	9.0096	7.01998	8.28887e-08	6.04623e-06	7.96229
MAPKBP1	0.476529	7.2333	7.01296	8.44822e-08	6.141e-06	7.94356
LUM	0.718441	12.7336	7.00851	8.55057e-08	6.19382e-06	7.93171
COA6	-0.309181	8.66288	-7.00085	8.73018e-08	6.30204e-06	7.91127
TACSTD2	3.7505	7.27855	6.99168	8.94998e-08	6.43843e-06	7.88681
PAX8-AS1	-0.365477	7.07571	-6.98879	9.02042e-08	6.46681e-06	7.8791
SATB2	1.20525	10.2963	6.98238	9.17859e-08	6.55766e-06	7.862
BCL2L2	-0.206897	8.96501	-6.97873	9.26994e-08	6.60032e-06	7.85226
CTSL	-0.643765	10.8904	-6.96976	9.49836e-08	6.73996e-06	7.82832
PPP1R3B	0.885507	7.80531	6.96525	9.61543e-08	6.7999e-06	7.81627
LINC00312	1.50576	7.42992	6.96341	9.66362e-08	6.81089e-06	7.81135
AKR1B1	-0.904656	10.9429	-6.95056	1.00068e-07	7.00685e-06	7.77702
RBBP9	-0.383218	8.66445	-6.95036	1.00123e-07	7.00685e-06	7.77648
LOC105376204	0.403562	5.08348	6.94925	1.00424e-07	7.00685e-06	7.77353
TRO	0.668102	7.94986	6.94547	1.01462e-07	7.05568e-06	7.76342
CAMTA1	0.368952	10.9442	6.93885	1.03305e-07	7.15997e-06	7.74571
DDB2	-0.477643	8.31888	-6.93245	1.05116e-07	7.26138e-06	7.72861
CDKN1B	-0.363411	9.73745	-6.92385	1.07604e-07	7.4087e-06	7.70561
SDC4	-1.24044	8.99586	-6.92073	1.08521e-07	7.44724e-06	7.69726
BPGM	-0.96586	9.08796	-6.91414	1.10485e-07	7.55716e-06	7.67962
KDM1A	0.25829	9.21375	6.90812	1.12308e-07	7.61833e-06	7.66352
FZD7	-0.850278	9.76425	-6.90761	1.12463e-07	7.61833e-06	7.66216
ACTR1B	-0.262804	8.42276	-6.9075	1.12499e-07	7.61833e-06	7.66185
IPO7	0.268691	11.4027	6.90639	1.1284e-07	7.61833e-06	7.65887
WASF2	-0.243909	9.79804	-6.89129	1.17573e-07	7.89493e-06	7.61846
ZBTB7A	-0.242991	9.59185	-6.89092	1.17694e-07	7.89493e-06	7.61745
UAP1L1	-0.551865	6.83847	-6.88319	1.20195e-07	8.03687e-06	7.59676
NINJ1	-0.359283	7.85807	-6.87891	1.21604e-07	8.08071e-06	7.5853
SIX5	-0.311495	7.24788	-6.87885	1.21625e-07	8.08071e-06	7.58513
MVB12A	-0.435543	7.80842	-6.87724	1.2216e-07	8.09047e-06	7.58081
PPP1CB	1.14	11.1924	6.8629	1.27028e-07	8.38623e-06	7.54238
SANBR	-0.398522	7.8944	-6.8467	1.32766e-07	8.73232e-06	7.49891
GLIDR	0.368781	8.32986	6.84487	1.33429e-07	8.73232e-06	7.49402
STX18	0.490891	8.65723	6.84409	1.33713e-07	8.73232e-06	7.49193
CASP7	-0.639933	8.58598	-6.84346	1.33944e-07	8.73232e-06	7.49023
RGL1	0.677868	9.85454	6.83119	1.38505e-07	9.00154e-06	7.45729
FMNL2	0.644869	10.1786	6.82872	1.3944e-07	9.03416e-06	7.45067
ATOH8	1.06626	7.92207	6.82366	1.41381e-07	9.13157e-06	7.43707
SPSB1	-0.509265	6.37299	-6.81774	1.43683e-07	9.25159e-06	7.42119
PELI2	1.80984	6.98234	6.81435	1.45022e-07	9.30774e-06	7.41207
USP13	-0.605597	8.52129	-6.81244	1.45778e-07	9.30774e-06	7.40695
PUM3	0.329311	9.05502	6.81215	1.45894e-07	9.30774e-06	7.40617
SFRP2	0.675486	6.62337	6.81084	1.46418e-07	9.31272e-06	7.40264
FAM174A	0.455709	8.98823	6.80761	1.47715e-07	9.36201e-06	7.39397
SHC1	-0.289984	12.2249	-6.80668	1.4809e-07	9.36201e-06	7.39147
TRPS1	0.390532	8.7058	6.80017	1.50746e-07	9.48803e-06	7.37399
TMEM9	0.481943	9.86252	6.79957	1.50994e-07	9.48803e-06	7.37238
ECI2	-0.516998	9.91905	-6.79551	1.5268e-07	9.5652e-06	7.36145
DTX3L	-0.526286	7.93652	-6.79236	1.54001e-07	9.61907e-06	7.35298
SGF29	-0.200946	7.27687	-6.79018	1.54918e-07	9.64744e-06	7.34714
XXYLT1	0.305675	8.16505	6.78202	1.58416e-07	9.83593e-06	7.32517
WASHC2C	-0.297933	9.97591	-6.77501	1.61481e-07	9.99007e-06	7.30633
EPHA3	1.44522	5.99801	6.77416	1.61856e-07	9.99007e-06	7.30404
NMRAL2P	-0.570887	5.25157	-6.76905	1.64132e-07	1.00635e-05	7.29031
SSPN	1.29863	9.25034	6.76841	1.64419e-07	1.00635e-05	7.28859
GBP3	-1.16944	8.34245	-6.76825	1.64494e-07	1.00635e-05	7.28814
SPECC1	1.00715	7.40109	6.75447	1.70813e-07	1.04196e-05	7.25106
LOC105370109	0.434977	9.81952	6.74744	1.74133e-07	1.05912e-05	7.23213
IFT43	0.367989	9.3306	6.73908	1.78163e-07	1.08048e-05	7.20962
HDX	0.348349	5.2822	6.73568	1.7983e-07	1.08742e-05	7.20047
MRPS34	-0.25468	8.9093	-6.7247	1.8532e-07	1.11738e-05	7.17089
MFSD8	-0.388147	7.59022	-6.71265	1.91543e-07	1.15046e-05	7.1384
BBS2	-0.42004	8.52257	-6.71195	1.91909e-07	1.15046e-05	7.13653
SPTBN1	-0.837487	11.4437	-6.70776	1.94127e-07	1.15751e-05	7.12522
ASPN	3.59698	7.10441	6.70763	1.94194e-07	1.15751e-05	7.12488
ASAP1-IT1	0.652232	6.49076	6.7064	1.94852e-07	1.15812e-05	7.12155
FAM20B	-0.336704	8.771	-6.70232	1.97044e-07	1.16737e-05	7.11055
MEAF6	-0.403335	9.48798	-6.70143	1.97527e-07	1.16737e-05	7.10814
TSC22D1	-0.833547	11.2301	-6.69577	2.00614e-07	1.18226e-05	7.09289
CLK3	0.241076	7.72278	6.69409	2.01541e-07	1.18438e-05	7.08835
B3GALT5	0.89077	7.40602	6.68594	2.06097e-07	1.20775e-05	7.06637
METAP1	-0.309993	9.22672	-6.68074	2.09061e-07	1.22169e-05	7.05233
TWIST2	-0.835946	8.7629	-6.67393	2.13005e-07	1.24126e-05	7.03394
ROS1	1.28498	6.33978	6.66023	2.21168e-07	1.28275e-05	6.99695
MIR210HG	1.20005	6.8198	6.65992	2.21354e-07	1.28275e-05	6.99613
KIAA1109	-0.391474	10.0838	-6.65401	2.24979e-07	1.2992e-05	6.98015
CUX1	0.796869	9.97112	6.65181	2.2634e-07	1.2992e-05	6.97422
LRRC8E	1.82062	6.84605	6.65179	2.26356e-07	1.2992e-05	6.97415
C3orf18	-0.241063	7.8505	-6.65126	2.26685e-07	1.2992e-05	6.97272
INAFM1	1.41954	8.53206	6.64645	2.297e-07	1.31288e-05	6.95972
USP22	0.229599	10.7154	6.64237	2.32284e-07	1.32269e-05	6.94872
FGF11	0.526878	6.52339	6.64175	2.32684e-07	1.32269e-05	6.94703
TNFRSF1A	-0.590218	10.4571	-6.63653	2.36045e-07	1.33815e-05	6.93292
PRPF38A	0.32496	8.6347	6.61184	2.52626e-07	1.42826e-05	6.86615
JMJD4	0.384152	6.96803	6.60947	2.54274e-07	1.43369e-05	6.85976
ID3	1.04591	12.4193	6.60782	2.55434e-07	1.43635e-05	6.85528
SOX4	0.842176	12.1758	6.59624	2.63698e-07	1.47884e-05	6.82397
BIN3	-0.352343	7.57978	-6.59265	2.66322e-07	1.48955e-05	6.81423
IRF2BP2	0.602755	11.0932	6.58959	2.68572e-07	1.49582e-05	6.80596
CEP350	-0.25974	8.98876	-6.58918	2.68878e-07	1.49582e-05	6.80483
MBNL3	-0.395794	4.87159	-6.58672	2.70704e-07	1.49983e-05	6.79818
ERAP1	-0.896798	9.29995	-6.58627	2.71036e-07	1.49983e-05	6.79697
NXPE3	0.945575	7.8497	6.58126	2.748e-07	1.51664e-05	6.78341
ZMYM2	0.373866	9.61676	6.57103	2.8265e-07	1.55584e-05	6.75571
FHL3	0.441316	7.68279	6.5588	2.92339e-07	1.60494e-05	6.72256
BZW1	-0.274013	11.7737	-6.55561	2.94923e-07	1.61139e-05	6.71391
FARS2	-0.285401	8.1675	-6.55526	2.95201e-07	1.61139e-05	6.71298
CBR3	-1.24631	8.02007	-6.55449	2.95832e-07	1.61139e-05	6.71088
MSC	-0.357156	5.58082	-6.54519	3.0351e-07	1.64891e-05	6.68568
BNIP3	0.612285	11.8585	6.54118	3.06885e-07	1.66292e-05	6.6748
ASB8	-0.252846	8.27046	-6.53955	3.08267e-07	1.66608e-05	6.67039
AUTS2	0.782068	9.82257	6.53418	3.12867e-07	1.68657e-05	6.65582
CTSLP8	-0.406514	6.50031	-6.52886	3.17491e-07	1.70349e-05	6.64139
ZNF217	-0.453562	9.43263	-6.52869	3.17638e-07	1.70349e-05	6.64093
PTRHD1	-0.33608	9.64405	-6.5263	3.19743e-07	1.71038e-05	6.63444
DIPK2A	1.42303	9.03032	6.52388	3.21879e-07	1.7174e-05	6.62789
BTBD6	-0.465348	9.2079	-6.52075	3.24675e-07	1.7279e-05	6.61938
OGFRL1	-0.825458	7.83874	-6.51862	3.26585e-07	1.73023e-05	6.61362
GCLM	-1.25646	9.71505	-6.51842	3.26771e-07	1.73023e-05	6.61306
CRIM1-DT	-0.393565	8.23326	-6.51248	3.32163e-07	1.75433e-05	6.59696
AKR7A2	0.430549	9.72198	6.51097	3.33555e-07	1.75723e-05	6.59285
RRP8	0.252733	7.8765	6.50258	3.4137e-07	1.79387e-05	6.57007
CARD16	-0.76321	3.79288	-6.4921	3.51386e-07	1.84111e-05	6.54163
B4GALT1	0.935266	10.9193	6.49134	3.52125e-07	1.84111e-05	6.53957
FLJ37453	-0.396278	6.57242	-6.4873	3.56077e-07	1.85088e-05	6.52859
MPDZ	-0.35275	9.53886	-6.48696	3.56413e-07	1.85088e-05	6.52767
MAP4K4	-0.855737	10.3357	-6.48671	3.56655e-07	1.85088e-05	6.527
ANGPTL4	0.796639	8.39221	6.48184	3.61483e-07	1.87128e-05	6.51378
TPST1	1.40407	10.4451	6.47353	3.69881e-07	1.91001e-05	6.49119
LINC00674	-0.412508	8.89286	-6.46399	3.7976e-07	1.95618e-05	6.46527
ARFIP2	0.213919	8.5782	6.43868	4.0729e-07	2.09283e-05	6.39645
NINJ2	1.03639	8.10974	6.43127	4.15728e-07	2.13094e-05	6.37629
LOC100507053	-0.505515	5.50898	-6.42117	4.27503e-07	2.18593e-05	6.34882
SH3PXD2B	1.21843	9.99957	6.41561	4.34134e-07	2.2144e-05	6.33369
ACTA2	1.60523	12.094	6.41255	4.3783e-07	2.2278e-05	6.32535
EXOC7	-0.184895	8.91993	-6.41131	4.39334e-07	2.23002e-05	6.32198
SERINC5	-0.619591	9.23168	-6.39929	4.54205e-07	2.29991e-05	6.28925
MTIF3	-0.241511	9.53382	-6.39628	4.58006e-07	2.31354e-05	6.28106
HYAL2	0.393521	8.55774	6.39424	4.60596e-07	2.321e-05	6.27551
SNX9	-0.633916	9.00055	-6.39214	4.63287e-07	2.32894e-05	6.26978
IPPK	0.283775	7.45868	6.39025	4.65721e-07	2.33382e-05	6.26463
SETBP1-DT	0.979439	4.12534	6.38965	4.66496e-07	2.33382e-05	6.26299
NUDT3	-0.495298	9.0617	-6.38682	4.70166e-07	2.34656e-05	6.25529
NMT2	-0.693751	8.9855	-6.3732	4.88247e-07	2.43098e-05	6.21819
PMCH	2.50346	7.33429	6.37129	4.90839e-07	2.43283e-05	6.21298
SEPTIN11	0.692787	11.3037	6.37121	4.90951e-07	2.43283e-05	6.21276
ERAP2	-0.474934	4.06285	-6.36451	5.0015e-07	2.47254e-05	6.1945
RNF169	-0.463283	7.83905	-6.3629	5.02383e-07	2.47771e-05	6.19012
FAM53C	0.138885	9.25736	6.35856	5.08475e-07	2.49846e-05	6.17827
DPT	1.76881	7.33383	6.35819	5.08986e-07	2.49846e-05	6.17728
RRAGC	-0.577757	9.67337	-6.35414	5.14738e-07	2.51465e-05	6.16624
MPI	0.465903	6.82982	6.35384	5.15173e-07	2.51465e-05	6.1654
DDR2	-0.678039	11.2336	-6.35333	5.15901e-07	2.51465e-05	6.16402
TENM2	-1.87767	7.22413	-6.35064	5.19758e-07	2.52631e-05	6.15669
NOTCH2	0.66548	12.2293	6.34998	5.20714e-07	2.52631e-05	6.15489
NR2F2	-0.360654	9.3294	-6.33775	5.38677e-07	2.6074e-05	6.12154
SLC35F2	1.24426	7.51909	6.33497	5.42852e-07	2.62152e-05	6.11395
USP11	0.347683	9.29933	6.33111	5.48705e-07	2.64367e-05	6.10341
ADAM17	-0.4841	9.04167	-6.32862	5.52509e-07	2.65586e-05	6.09661
TRIM16	-0.79349	8.16115	-6.32141	5.63674e-07	2.7033e-05	6.07695
SEMA4F	-0.496681	6.99236	-6.32015	5.65649e-07	2.70655e-05	6.07351
MRPL23	-0.381592	9.03076	-6.31423	5.75016e-07	2.74507e-05	6.05736
CNN3	0.68666	11.1952	6.30928	5.82981e-07	2.77675e-05	6.04384
UBXN8	-0.359495	8.74491	-6.30493	5.90067e-07	2.8041e-05	6.03196
ITSN2	-0.23398	8.92286	-6.30058	5.97229e-07	2.83168e-05	6.0201
OGN	3.06052	7.12084	6.29482	6.06867e-07	2.86573e-05	6.00436
HTRA1	0.731378	13.0975	6.29465	6.07157e-07	2.86573e-05	6.00389
FAM110A	-0.311099	6.60409	-6.2916	6.1231e-07	2.88244e-05	5.99558
FLCN	-0.507485	6.69973	-6.29093	6.13461e-07	2.88244e-05	5.99374
ZNF148	0.481088	9.49491	6.28043	6.31619e-07	2.96108e-05	5.96506
AIDA	-0.332662	11.8098	-6.27962	6.33038e-07	2.96108e-05	5.96285
GABPB2	-0.412055	7.96422	-6.27552	6.40304e-07	2.98837e-05	5.95163
HOXD4	-0.368177	6.34375	-6.272	6.46598e-07	3.01101e-05	5.94202
BAG3	0.615261	11.1194	6.26408	6.60985e-07	3.07115e-05	5.92038
ZNF35	0.317809	6.71173	6.26243	6.64028e-07	3.07843e-05	5.91587
NRXN2	-0.392761	5.80431	-6.26105	6.66587e-07	3.08344e-05	5.91209
IGF1	3.43541	9.26797	6.25829	6.71715e-07	3.10029e-05	5.90455
FNBP1L	0.642711	7.95627	6.25354	6.80641e-07	3.13456e-05	5.89158
SETBP1	1.49534	8.10067	6.24863	6.89999e-07	3.17065e-05	5.87816
TTC7B	-0.840341	6.42928	-6.24592	6.95229e-07	3.18766e-05	5.87073
ATP1B3	0.725833	12.4977	6.24266	7.01565e-07	3.20966e-05	5.86181
RFTN1	-0.931608	10.3383	-6.23694	7.12817e-07	3.254e-05	5.84617
WHAMM	-0.35346	7.45682	-6.23211	7.22451e-07	3.29078e-05	5.83298
ALDH2	1.01701	10.3972	6.23124	7.24211e-07	3.29161e-05	5.83059
GALNT18	0.631871	6.71542	6.23005	7.26622e-07	3.29539e-05	5.82732
ENOSF1	-0.238076	8.71463	-6.22783	7.31108e-07	3.30854e-05	5.82127
DLC1	-0.520662	10.4588	-6.21212	7.63794e-07	3.44897e-05	5.77828
SRPX2	0.991919	9.39389	6.2001	7.89793e-07	3.55273e-05	5.74538
WDR13	-0.264224	8.87163	-6.19993	7.90178e-07	3.55273e-05	5.7449
AP1M1	-0.328716	8.55845	-6.1991	7.92009e-07	3.55331e-05	5.74262
SAMD9L	-1.18857	6.71501	-6.19362	8.04192e-07	3.60023e-05	5.72762
TBC1D15	-0.301982	8.86783	-6.19197	8.0788e-07	3.60899e-05	5.72312
PLN	0.482876	4.73463	6.18982	8.1273e-07	3.6229e-05	5.71724
FAM98C	-0.315839	7.51246	-6.1877	8.17548e-07	3.63661e-05	5.71143
ASPH	-0.776259	10.9802	-6.1763	8.43936e-07	3.746e-05	5.68021
BOK	-0.799831	7.42266	-6.17163	8.5499e-07	3.78182e-05	5.66742
P4HA3	1.3521	9.02518	6.17096	8.566e-07	3.78182e-05	5.66557
VAMP4	-0.330002	8.98904	-6.17061	8.57444e-07	3.78182e-05	5.6646
AKR7A3	0.336924	7.41156	6.16927	8.60633e-07	3.78787e-05	5.66095
NOTUM	0.507057	6.87294	6.16227	8.77591e-07	3.85438e-05	5.64177
KDM7A	0.538029	7.89585	6.15868	8.86427e-07	3.88501e-05	5.63193
PAPOLG	0.282382	8.42593	6.15622	8.92541e-07	3.90361e-05	5.62517
SGMS1	0.993865	8.57281	6.15508	8.95372e-07	3.90377e-05	5.62206
ANKMY2	-0.639053	8.8431	-6.15404	8.97977e-07	3.90377e-05	5.61921
PREP	0.294966	9.63811	6.15395	8.98192e-07	3.90377e-05	5.61897
CCDC93	-0.233359	8.38279	-6.14908	9.10466e-07	3.94889e-05	5.60563
PIK3R3	0.732904	7.33734	6.13859	9.37512e-07	4.05776e-05	5.57686
ATXN1L	0.328387	9.56053	6.13752	9.40321e-07	4.06148e-05	5.57392
HEY1	3.24748	10.0073	6.13642	9.43211e-07	4.06555e-05	5.57091
CD2BP2	0.173321	9.05826	6.13532	9.46099e-07	4.06959e-05	5.5679
PLEKHF2	-0.549471	7.66571	-6.12233	9.81015e-07	4.2111e-05	5.53229
LOC100287387	-0.339924	4.13513	-6.11288	1.00723e-06	4.31477e-05	5.50637
BICD2	0.386903	9.74242	6.10907	1.01802e-06	4.35204e-05	5.4959
RIN2	-0.432882	10.2804	-6.10386	1.03292e-06	4.4035e-05	5.48162
SLC33A1	0.322809	8.76898	6.10332	1.03449e-06	4.4035e-05	5.48013
UBA5	0.260602	8.82367	6.10246	1.03698e-06	4.4035e-05	5.47777
ZNF362	0.315246	9.58043	6.10193	1.0385e-06	4.4035e-05	5.47633
SLC39A3	0.23924	8.58151	6.10083	1.04172e-06	4.40818e-05	5.47329
RRAS	-0.497057	9.25466	-6.09521	1.05817e-06	4.46874e-05	5.45789
MED17	0.275236	9.47469	6.08845	1.07836e-06	4.53896e-05	5.43932
SLC41A3	-0.310356	8.31527	-6.08819	1.07915e-06	4.53896e-05	5.4386
SPAG9	1.12588	10.4111	6.08355	1.09322e-06	4.5889e-05	5.42587
C8orf82	-0.445583	8.24698	-6.07683	1.11395e-06	4.66649e-05	5.40742
RALGPS2	-1.28781	7.766	-6.07555	1.11791e-06	4.67372e-05	5.40392
ALKAL2	0.335779	3.60387	6.07068	1.13326e-06	4.7284e-05	5.39053
PBX4	-0.385675	5.41853	-6.06182	1.16166e-06	4.83723e-05	5.36621
PGLS	-0.228803	10.2585	-6.05743	1.176e-06	4.88719e-05	5.35415
NFATC3	-0.268903	8.41856	-6.05666	1.17853e-06	4.88795e-05	5.35204
FBXL14	-0.560738	7.59232	-6.04258	1.22583e-06	5.07406e-05	5.31338
MACIR	-1.51699	9.62902	-6.04128	1.2303e-06	5.08249e-05	5.3098
PLEKHA3	0.290389	8.8784	6.03581	1.24926e-06	5.15061e-05	5.29478
FBLN7	-0.799522	6.68882	-6.03082	1.26684e-06	5.21278e-05	5.28105
SLC25A32	0.586908	9.30351	6.02743	1.27889e-06	5.252e-05	5.27175
ZNF260	0.43153	8.20397	6.02274	1.29581e-06	5.31103e-05	5.25884
TRMT61B	0.350664	8.81348	6.01784	1.31369e-06	5.37378e-05	5.24537
NSD3	-0.275473	8.95533	-6.01069	1.34021e-06	5.47151e-05	5.22574
MEF2C	1.51069	8.17326	5.99991	1.38129e-06	5.62762e-05	5.19608
RBM12	0.295506	8.9661	5.99925	1.38384e-06	5.62762e-05	5.19426
OSBPL5	1.79043	9.36713	5.99575	1.39747e-06	5.67197e-05	5.18464
ZNF711	1.08807	5.88689	5.98957	1.42184e-06	5.75553e-05	5.16765
GBGT1	0.360831	5.75127	5.98914	1.42357e-06	5.75553e-05	5.16646
KLHL26	0.804728	6.47286	5.98343	1.4465e-06	5.83694e-05	5.15076
INSIG2	0.624599	9.0443	5.98138	1.45482e-06	5.85914e-05	5.14513
CDC16	-0.346306	10.2575	-5.97916	1.46391e-06	5.87702e-05	5.13901
ZC4H2	0.287067	7.23485	5.97892	1.46489e-06	5.87702e-05	5.13835
EVI2B	-0.367155	3.67744	-5.96402	1.5273e-06	6.10718e-05	5.09737
BPNT2	0.319958	10.355	5.9636	1.5291e-06	6.10718e-05	5.09621
CWC15	-0.144757	10.4892	-5.96251	1.53379e-06	6.10718e-05	5.0932
LNX1	-0.727883	6.73929	-5.96247	1.53397e-06	6.10718e-05	5.09309
PPM1F	-0.278214	8.15012	-5.95905	1.54872e-06	6.15416e-05	5.08369
PLEKHG4	-0.632951	7.05926	-5.95815	1.55262e-06	6.15794e-05	5.08122
TRIM13	0.56613	9.03725	5.95112	1.58352e-06	6.26856e-05	5.06187
COMMD8	-0.270707	9.98681	-5.94952	1.59063e-06	6.28478e-05	5.05747
GULP1	0.631645	8.68754	5.94073	1.63028e-06	6.42749e-05	5.03328
KLF5	0.272063	5.48365	5.94016	1.63291e-06	6.42749e-05	5.0317
PRKAG2	-0.746375	8.57379	-5.93802	1.64273e-06	6.45079e-05	5.02581
ALDH16A1	-0.278195	7.02959	-5.93752	1.64501e-06	6.45079e-05	5.02445
CSRNP2	0.371184	8.14885	5.93187	1.67128e-06	6.54149e-05	5.00889
HPS5	0.646345	8.89739	5.92989	1.6806e-06	6.56568e-05	5.00342
TGFBR3	-1.39547	9.99279	-5.9268	1.69521e-06	6.59832e-05	4.99493
MTMR12	-0.531747	8.87476	-5.92679	1.69528e-06	6.59832e-05	4.99488
PTPN4	-0.555839	7.37567	-5.91638	1.74549e-06	6.78107e-05	4.96622
TBC1D7	0.309743	9.0228	5.91451	1.75464e-06	6.79933e-05	4.96108
ANKRD12	-0.399288	7.83155	-5.91409	1.75671e-06	6.79933e-05	4.95993
EAF1	0.380112	8.4251	5.91163	1.76887e-06	6.83372e-05	4.95315
RO60	0.205776	10.2189	5.90978	1.77806e-06	6.84718e-05	4.94806
GRIA3	1.31986	6.2771	5.90961	1.77891e-06	6.84718e-05	4.94759
VSIG10	-1.33478	7.65498	-5.90714	1.79129e-06	6.88212e-05	4.94078
PFDN4	-0.424991	9.99924	-5.90643	1.79485e-06	6.88312e-05	4.93883
ADAMTS3	2.11181	6.0853	5.90493	1.8024e-06	6.89792e-05	4.93471
ZBTB22	-0.194397	7.25027	-5.90436	1.80532e-06	6.89792e-05	4.93312
SYBU	-0.692379	6.82665	-5.9027	1.81373e-06	6.91738e-05	4.92855
KCTD2	-0.188643	7.69053	-5.90049	1.82501e-06	6.9477e-05	4.92247
PPFIBP2	2.64118	6.87065	5.89433	1.85684e-06	7.05599e-05	4.90549
IFITM10	1.65744	7.10723	5.8912	1.87321e-06	7.10526e-05	4.89687
LSAMP	0.291502	6.34415	5.88926	1.88344e-06	7.12341e-05	4.89152
KLHL8	0.912373	8.92912	5.889	1.88482e-06	7.12341e-05	4.8908
CD46	-0.280951	10.4442	-5.88814	1.88934e-06	7.12755e-05	4.88845
ADORA2B	-0.858953	6.23208	-5.88165	1.92406e-06	7.24546e-05	4.87056
UBXN6	-0.345947	9.55492	-5.87796	1.94408e-06	7.30763e-05	4.8604
RNF168	-0.428311	8.83501	-5.87704	1.94915e-06	7.31353e-05	4.85784
DNM3OS	0.716177	9.72628	5.87611	1.95425e-06	7.31947e-05	4.85528
RAB7B	-0.349389	6.32789	-5.87214	1.9761e-06	7.38806e-05	4.84436
SAMD5	0.851875	6.33115	5.86736	2.00278e-06	7.47444e-05	4.83119
PRICKLE2	0.904911	8.00981	5.86471	2.01777e-06	7.5169e-05	4.82387
CRISPLD1	1.68795	6.77897	5.86252	2.03023e-06	7.54985e-05	4.81783
FANCE	-0.403899	7.29814	-5.85484	2.07448e-06	7.70069e-05	4.79665
PIP4K2B	-0.241291	8.1523	-5.84686	2.12146e-06	7.86108e-05	4.77467
SMIM13	0.475171	9.58474	5.84461	2.13489e-06	7.89683e-05	4.76847
LPCAT1	0.361072	8.58616	5.84305	2.14428e-06	7.91186e-05	4.76416
TCEAL9	0.568427	11.6784	5.84267	2.14654e-06	7.91186e-05	4.76313
NAT14	0.283167	7.9915	5.83844	2.17224e-06	7.99246e-05	4.75144
LEMD3	0.282662	9.70917	5.83512	2.19259e-06	8.05312e-05	4.74229
N6AMT1	0.313346	7.42238	5.83358	2.20205e-06	8.07368e-05	4.73806
DCTN4	0.394542	11.2115	5.81462	2.32256e-06	8.50056e-05	4.68575
PITRM1	-0.435633	9.2193	-5.81328	2.3313e-06	8.51763e-05	4.68206
SH3GL1	-0.215358	9.21579	-5.81173	2.34151e-06	8.53998e-05	4.67777
KLHDC10	-0.20352	9.76073	-5.81031	2.35081e-06	8.55893e-05	4.67388
EN1	0.403839	5.8345	5.80197	2.40661e-06	8.74682e-05	4.65085
MEX3B	0.749423	7.32449	5.79248	2.47165e-06	8.96759e-05	4.62467
DDIT4	0.682278	12.675	5.78554	2.52033e-06	9.12832e-05	4.60553
UTP3	0.192625	10.0049	5.77915	2.56604e-06	9.27776e-05	4.58789
TOP1	0.200128	10.6248	5.77732	2.57927e-06	9.30946e-05	4.58284
LINC00260	-0.395169	5.55558	-5.76988	2.63379e-06	9.48982e-05	4.56231
TACC2	-1.18522	7.43265	-5.76868	2.64269e-06	9.50547e-05	4.559
DNPEP	-0.421206	8.89	-5.76729	2.65305e-06	9.52632e-05	4.55516
PGBD5	0.416432	5.12993	5.76522	2.6685e-06	9.53441e-05	4.54946
EIF2AK2	-0.32462	9.20637	-5.76469	2.67251e-06	9.53441e-05	4.54798
SMARCC2	-0.267402	8.22866	-5.76457	2.67341e-06	9.53441e-05	4.54765
SEPTIN10	-0.416441	10.7753	-5.76455	2.67358e-06	9.53441e-05	4.54759
NMI	-1.19486	7.91037	-5.75331	2.75946e-06	9.82386e-05	4.51656
NAP1L3	0.612816	8.72662	5.75162	2.77261e-06	9.84475e-05	4.51189
PPP3CA	0.417728	11.0978	5.75134	2.77477e-06	9.84475e-05	4.51113
ARHGAP32	0.497322	7.75214	5.75032	2.78277e-06	9.85181e-05	4.5083
ARHGEF6	-0.380578	8.13921	-5.74988	2.7862e-06	9.85181e-05	4.50709
C7orf26	0.338433	8.72556	5.74883	2.79442e-06	9.86415e-05	4.5042
CCDC137	0.223439	7.73466	5.74607	2.81623e-06	9.92436e-05	4.49657
PPME1	0.286502	8.71732	5.74144	2.85316e-06	0.000100375	4.48379
SRPRB	0.273567	10.8675	5.73994	2.86516e-06	0.000100628	4.47967
CLCC1	-0.381257	8.3406	-5.73628	2.89483e-06	0.000101499	4.46956
MANEA	-0.753034	8.11647	-5.73475	2.90731e-06	0.000101747	4.46534
SMOC2	0.293048	4.90596	5.73376	2.91543e-06	0.000101747	4.4626
STON1	1.55044	9.54243	5.73363	2.91653e-06	0.000101747	4.46223
KLRK1-AS1	0.355345	6.35222	5.73041	2.94306e-06	0.000102501	4.45334
SLC29A3	0.291352	7.59836	5.72977	2.94833e-06	0.000102514	4.45158
STX6	0.268388	8.91742	5.72534	2.98539e-06	0.000103629	4.43933
GYG1	-0.399443	10.1729	-5.72216	3.01223e-06	0.000104387	4.43054
SPATS2	0.386056	8.42281	5.72133	3.01926e-06	0.000104458	4.42825
SH3KBP1	-0.618956	10.4169	-5.7101	3.11616e-06	0.000107631	4.39726
GCHFR	1.53222	7.99975	5.70525	3.15907e-06	0.000108926	4.38384
MPLKIP	0.729779	10.7525	5.70468	3.16409e-06	0.000108926	4.38228
VAT1	-0.652218	9.34336	-5.70378	3.17213e-06	0.000109023	4.37979
SLC16A1	0.323004	9.27926	5.69692	3.23396e-06	0.000110965	4.36085
PEA15	-0.471716	11.4931	-5.69256	3.27397e-06	0.000112154	4.34878
DNAJC12	1.04874	6.30239	5.69034	3.29442e-06	0.000112669	4.34267
CCDC50	-0.472144	10.1165	-5.68565	3.33826e-06	0.000113765	4.3297
PIK3R2	-0.202591	9.75541	-5.68535	3.34104e-06	0.000113765	4.32888
HOMER2	1.2169	7.52295	5.68517	3.34282e-06	0.000113765	4.32836
EVC	-0.333215	8.4544	-5.68329	3.36056e-06	0.000114182	4.32317
FAM118B	0.220328	8.20196	5.68139	3.37858e-06	0.000114608	4.31792
ZBED4	0.356161	6.7217	5.68036	3.38837e-06	0.000114754	4.31508
STAT3	0.929174	10.6751	5.67573	3.43285e-06	0.000116041	4.30229
PREX1	-0.331984	6.72019	-5.6747	3.44281e-06	0.000116041	4.29944
CCDC91	-0.325307	8.65813	-5.67467	3.44307e-06	0.000116041	4.29937
RUNX2	1.05342	10.6906	5.66634	3.52482e-06	0.000118605	4.27635
PDZRN3-AS1	0.550687	6.04073	5.66562	3.53203e-06	0.000118656	4.27434
ZNF70	0.431139	7.07908	5.65618	3.62718e-06	0.000121656	4.24826
ATE1	-0.462202	7.49483	-5.65397	3.64985e-06	0.00012222	4.24215
TMEM41B	0.430673	9.3485	5.65284	3.66147e-06	0.000122413	4.23903
SPTSSA	0.59236	9.76625	5.65042	3.68651e-06	0.000123053	4.23235
CDK10	-0.266833	7.65216	-5.64728	3.71923e-06	0.000123836	4.22368
PPP2R5C	-0.197414	10.4847	-5.64703	3.72186e-06	0.000123836	4.22299
SLC13A5	0.40479	4.35428	5.64455	3.74794e-06	0.000124506	4.21614
FNIP1	-0.300711	9.27206	-5.64327	3.76157e-06	0.000124574	4.21258
PRL	0.861327	5.48831	5.64323	3.76194e-06	0.000124574	4.21248
ZNRF1	-0.467033	8.11353	-5.64259	3.76877e-06	0.000124602	4.2107
PSME1	-0.46829	10.4364	-5.64018	3.79439e-06	0.000125251	4.20405
ARL6IP5	-0.50069	11.5244	-5.63876	3.80961e-06	0.000125555	4.20012
CTDSP1	-0.317667	8.89022	-5.63641	3.83496e-06	0.000126191	4.19362
GNL3	0.278771	10.2998	5.63054	3.89889e-06	0.000128092	4.1774
CPPED1	-0.422302	8.64685	-5.62942	3.9112e-06	0.000128295	4.17431
HPS3	-0.41744	9.10479	-5.62743	3.93326e-06	0.000128816	4.16879
FBXL22	0.704595	4.68439	5.62627	3.94608e-06	0.000129033	4.1656
ETFBKMT	-0.282262	5.57887	-5.6242	3.96919e-06	0.00012953	4.15987
IRF1	-0.58503	6.77282	-5.6238	3.9737e-06	0.00012953	4.15876
RAB8B	-0.428963	9.38741	-5.61258	4.10132e-06	0.000133482	4.12775
ZNF75A	0.222501	8.74661	5.60946	4.13759e-06	0.000134452	4.11912
MOB3A	-0.289963	8.03506	-5.60813	4.15309e-06	0.000134746	4.11545
MTSS1	1.28008	9.75588	5.60455	4.19528e-06	0.000135861	4.10554
MAGEL2	0.327831	4.56747	5.60411	4.20048e-06	0.000135861	4.10432
C4orf3	0.365075	11.38	5.60297	4.21404e-06	0.000136089	4.10116
PRPSAP1	-0.326592	9.72975	-5.60051	4.24327e-06	0.000136821	4.09438
YEATS2	0.410078	8.27487	5.59837	4.26901e-06	0.000137043	4.08845
SFRP1	2.24686	8.61384	5.59798	4.27366e-06	0.000137043	4.08738
TREX1	-0.336068	8.29332	-5.59777	4.27622e-06	0.000137043	4.0868
TASP1	0.480489	7.27127	5.59775	4.27644e-06	0.000137043	4.08674
NPTX1	1.33999	6.48626	5.59588	4.29908e-06	0.000137557	4.08157
C5orf46	1.15647	6.47887	5.59532	4.30582e-06	0.000137562	4.08003
ATP6V1G1	0.355911	11.5652	5.59473	4.31309e-06	0.000137584	4.07838
GNPTAB	0.488679	9.31416	5.59307	4.33326e-06	0.000138016	4.0738
RETREG2	-0.361778	9.71005	-5.59164	4.35075e-06	0.000138362	4.06985
PLA2R1	-0.343558	5.32972	-5.58865	4.38763e-06	0.000139322	4.06157
UBTD2	0.587321	10.4573	5.58421	4.44293e-06	0.000140864	4.04929
SMAD3	-1.39577	8.00761	-5.58333	4.45396e-06	0.000140999	4.04686
RASGRP1	0.483302	3.72987	5.57775	4.52461e-06	0.000142832	4.03142
SRF	0.336169	7.79919	5.57767	4.52556e-06	0.000142832	4.03122
PXMP2	-0.31172	8.58396	-5.57574	4.5503e-06	0.000143396	4.02587
ZNF575	-0.374582	7.26167	-5.57338	4.58067e-06	0.000144136	4.01935
SPAG4	1.08028	7.17367	5.56942	4.63219e-06	0.000145402	4.00838
GFOD1	1.12234	8.71769	5.56921	4.63486e-06	0.000145402	4.00781
DHRS1	-0.398222	8.15534	-5.56592	4.67803e-06	0.000146536	3.99872
ASH2L	-0.281865	9.30855	-5.5633	4.71282e-06	0.000147405	3.99146
CXCL1	0.620999	6.54368	5.56177	4.73321e-06	0.000147821	3.98723
PAN3	-0.28791	9.34859	-5.55946	4.76412e-06	0.000148564	3.98084
MBTPS2	0.169368	10.4253	5.55669	4.80146e-06	0.000149505	3.97319
DACT3	0.328701	7.38114	5.55002	4.8927e-06	0.000152119	3.95473
IRF2BPL	-0.540601	10.9652	-5.54775	4.9241e-06	0.000152663	3.94846
RNF144A	1.80305	6.72561	5.5477	4.92485e-06	0.000152663	3.94831
NUDT9	0.268889	9.50715	5.54612	4.94679e-06	0.000153116	3.94395
IL6R	-0.335641	5.78063	-5.54217	5.0022e-06	0.000154601	3.93303
PTPRD	2.00669	5.73485	5.54	5.03299e-06	0.000155133	3.92701
NBPF3	-0.383863	7.95815	-5.53977	5.03624e-06	0.000155133	3.92638
BEX4	0.676912	4.63731	5.53938	5.04171e-06	0.000155133	3.92531
ANG	-0.669866	7.40247	-5.53818	5.05882e-06	0.00015543	3.92199
ZBTB3	-0.189188	7.50863	-5.53603	5.08966e-06	0.000156148	3.91603
HOXB3	-0.411916	9.21624	-5.53454	5.11107e-06	0.000156404	3.91192
BMERB1	-0.326327	8.34472	-5.53441	5.11302e-06	0.000156404	3.91154
SRGAP2B	0.745513	9.63677	5.53007	5.17595e-06	0.000157886	3.89955
STK38L	0.688924	9.66455	5.53003	5.17658e-06	0.000157886	3.89943
CBX7	-0.540583	7.24614	-5.52902	5.19129e-06	0.000158103	3.89665
SLC22A2	0.466673	4.94398	5.52791	5.20765e-06	0.00015837	3.89356
B3GALT6	0.199656	9.53549	5.52461	5.25628e-06	0.000159552	3.88445
FOSL2	0.700935	9.83813	5.52424	5.26179e-06	0.000159552	3.88343
BIN1	-0.536662	8.30071	-5.52096	5.31082e-06	0.000160805	3.87433
PRTG	1.57924	6.20135	5.51936	5.33482e-06	0.000161297	3.86991
UBE2QL1	0.567691	4.89479	5.51818	5.35263e-06	0.000161493	3.86664
ZNF292	0.329295	8.63831	5.5179	5.35678e-06	0.000161493	3.86589
SPRING1	0.423748	9.81284	5.51592	5.38692e-06	0.000162167	3.86038
USP46-DT	0.597941	4.79113	5.50605	5.53904e-06	0.000166506	3.83309
DDX21	0.251515	11.0299	5.50437	5.56532e-06	0.000166844	3.82845
RSPRY1	0.23048	9.73701	5.50431	5.56628e-06	0.000166844	3.82828
ARID3A	-0.252468	6.61846	-5.50224	5.59898e-06	0.000167584	3.82253
ALG2	0.210483	10.0655	5.50116	5.61605e-06	0.000167854	3.81955
EIF3J	0.213649	9.94414	5.49799	5.66653e-06	0.00016912	3.81078
YAP1	-0.48795	10.6506	-5.49681	5.68542e-06	0.000169442	3.80752
IRF1-AS1	-0.642686	6.99092	-5.49482	5.71748e-06	0.000170103	3.80201
EBF3	-0.764689	7.82051	-5.49442	5.72393e-06	0.000170103	3.8009
GNRH1	-0.314697	4.75271	-5.49194	5.76406e-06	0.000171052	3.79405
CEP44	-0.290824	8.3442	-5.48751	5.8367e-06	0.000172962	3.78178
CTPS1	0.41116	8.69823	5.48374	5.89904e-06	0.000174561	3.77136
SLC16A7	-0.845432	8.26497	-5.48236	5.92207e-06	0.000174963	3.76754
CTH	-0.600423	8.32383	-5.48193	5.92937e-06	0.000174963	3.76634
ARL5B	0.41481	9.28589	5.47629	6.02438e-06	0.000177351	3.75076
ACKR3	1.24073	8.77913	5.4759	6.03111e-06	0.000177351	3.74966
AGAP1	0.605557	7.97614	5.47538	6.03997e-06	0.000177351	3.74822
SCRG1	1.01726	11.7362	5.47512	6.04432e-06	0.000177351	3.74752
CYP1B1	0.405067	12.6174	5.4734	6.07376e-06	0.000177964	3.74276
SPOPL	0.965293	9.6344	5.47218	6.09473e-06	0.000178328	3.73938
RSPO2	2.17752	5.74506	5.47057	6.12251e-06	0.00017889	3.73492
BDKRB2	-1.53904	7.06345	-5.46607	6.20087e-06	0.000180927	3.72246
NUP50	-0.333605	9.82078	-5.46291	6.25635e-06	0.000182291	3.71373
MKNK2	-0.694965	11.5428	-5.4624	6.26544e-06	0.000182301	3.7123
GPC1	-0.844495	9.18797	-5.4606	6.29736e-06	0.000182974	3.70732
ZSWIM6	0.31308	9.39108	5.45861	6.33277e-06	0.000183747	3.70183
GNG12	-0.652481	11.5209	-5.45426	6.41111e-06	0.000185762	3.68978
ACTA2-AS1	0.257548	4.96548	5.45059	6.47797e-06	0.000187439	3.67961
DDX5	0.126219	12.8545	5.44992	6.49016e-06	0.000187532	3.67777
STPG1	-0.532204	6.83003	-5.44658	6.55177e-06	0.000189033	3.66851
SERPINB6	-0.381672	9.96729	-5.44612	6.56024e-06	0.000189033	3.66725
CLTCL1	0.563904	7.12382	5.44456	6.58913e-06	0.000189583	3.66294
YRDC	0.283782	8.22691	5.44411	6.59751e-06	0.000189583	3.6617
PLIN3	-0.79174	10.4691	-5.43973	6.67971e-06	0.000191681	3.64956
TRIM32	0.253759	8.85588	5.43819	6.70876e-06	0.000192216	3.64531
LOC154761	0.988605	7.16032	5.43777	6.71678e-06	0.000192216	3.64414
EFEMP1	-1.07073	11.6698	-5.43645	6.74191e-06	0.000192671	3.64048
PFKFB3	0.800523	8.63093	5.43537	6.76251e-06	0.000192995	3.63749
DNAJB9	0.311869	9.54614	5.4343	6.78283e-06	0.000193108	3.63455
RRAS2	-0.461438	10.1209	-5.43419	6.78497e-06	0.000193108	3.63424
INTS3	-0.195307	8.17999	-5.43029	6.86022e-06	0.000194984	3.62343
CCAR1	0.180096	10.4079	5.42516	6.96039e-06	0.000197561	3.60923
CLASP2	-0.393021	8.36068	-5.42243	7.01419e-06	0.000198818	3.60169
SNTG2	-0.259315	4.33602	-5.41756	7.11143e-06	0.000201148	3.5882
MIEN1	0.254335	9.85865	5.41734	7.11566e-06	0.000201148	3.58761
CEP295	-0.240692	7.5993	-5.41554	7.15209e-06	0.000201904	3.58261
RUBCN	-0.398781	8.47922	-5.41419	7.1793e-06	0.000202398	3.57889
SYNC	-1.07834	8.82905	-5.41361	7.19104e-06	0.000202455	3.57729
BAG2	0.676189	9.544	5.41298	7.20388e-06	0.000202544	3.57554
PCGF3	0.341797	8.7889	5.41153	7.23343e-06	0.000202663	3.57153
LRP4	2.19766	8.49174	5.41102	7.244e-06	0.000202663	3.5701
MED13	0.195296	10.9131	5.41098	7.24467e-06	0.000202663	3.57001
IARS2	-0.258566	10.4282	-5.41087	7.24698e-06	0.000202663	3.5697
FNDC3B	0.395618	11.6543	5.4101	7.26272e-06	0.000202723	3.56757
GLUD2	-0.425047	8.21923	-5.40982	7.26855e-06	0.000202723	3.56679
KLHL28	0.40265	8.42363	5.40932	7.27888e-06	0.00020274	3.56539
MATN3	1.44128	5.42507	5.40624	7.3424e-06	0.000204236	3.55688
EOGT	0.756381	8.73791	5.40496	7.3691e-06	0.000204706	3.55333
C11orf87	-1.06491	5.94904	-5.40052	7.46203e-06	0.000207012	3.54105
HIC1	0.45012	6.20296	5.3951	7.57714e-06	0.000209926	3.52605
BTN3A1	-0.474706	7.197	-5.39206	7.64265e-06	0.000211222	3.51762
WDSUB1	-0.816253	7.8836	-5.39199	7.64416e-06	0.000211222	3.51743
KDM3B	-0.165468	9.37195	-5.39099	7.66579e-06	0.000211539	3.51466
SLC12A2	0.458786	8.37293	5.39026	7.68145e-06	0.000211617	3.51266
IRAK2	-0.702502	6.65466	-5.38992	7.6889e-06	0.000211617	3.51171
TAB2	0.446146	9.827	5.38918	7.70502e-06	0.000211782	3.50966
ITPR2	0.856532	8.21026	5.38809	7.72885e-06	0.000212157	3.50663
THAP3	-0.246512	7.45844	-5.38606	7.77312e-06	0.000213092	3.50104
PLPP1	1.07066	11.3597	5.38456	7.80616e-06	0.000213717	3.49688
NAE1	-0.222673	10.7684	-5.37989	7.90995e-06	0.000216275	3.48394
TNPO3	-0.178041	8.92705	-5.37228	8.08183e-06	0.000220685	3.46289
CROT	0.770495	9.70092	5.37158	8.09795e-06	0.000220836	3.46094
RASGRF2	0.6064	5.89382	5.36901	8.15688e-06	0.000222153	3.45383
ST6GAL2	0.287512	3.47408	5.35492	8.48815e-06	0.000230873	3.41485
TRAFD1	0.805413	8.3333	5.353	8.53448e-06	0.000231749	3.40951
DENND2B	-0.552052	7.63352	-5.35266	8.54255e-06	0.000231749	3.40859
SCAF11	0.407767	10.1971	5.3481	8.65332e-06	0.000234379	3.39597
ACSL3	0.59825	10.6161	5.34775	8.66198e-06	0.000234379	3.39499
HARBI1	0.227402	6.39715	5.34562	8.71423e-06	0.000235488	3.3891
PLCL1	0.764384	6.3071	5.34113	8.82568e-06	0.000238191	3.37666
TOGARAM2	0.509364	4.9253	5.33851	8.89118e-06	0.000239593	3.36942
EPHA2	1.41506	8.33617	5.33813	8.90062e-06	0.000239593	3.36838
GBP1	0.883569	8.379	5.33636	8.94529e-06	0.000240485	3.36347
CLDND1	0.227641	9.56836	5.33427	8.99838e-06	0.000241601	3.35768
DDIT3	-0.767691	8.95951	-5.33206	9.05488e-06	0.000242806	3.35155
GOPC	1.00168	10.73	5.32967	9.1161e-06	0.000244134	3.34495
CMTM8	1.90434	7.20958	5.32815	9.15541e-06	0.000244872	3.34074
GOLGA8A	0.428604	10.4813	5.32696	9.18628e-06	0.000245383	3.33744
DOK6	0.328889	5.08031	5.32492	9.23947e-06	0.000246488	3.33179
DNAJB5	0.348304	7.21395	5.32342	9.27853e-06	0.000247214	3.32766
RNASEH2C	0.333517	9.2342	5.31988	9.37193e-06	0.000249384	3.31785
DYNLRB1	-0.281232	11.3713	-5.31937	9.38549e-06	0.000249427	3.31644
NGLY1	-0.21756	8.5957	-5.31837	9.41201e-06	0.000249606	3.31367
AQR	0.161326	8.57102	5.31821	9.41617e-06	0.000249606	3.31324
SUMF1	-0.401389	10.2122	-5.31499	9.50248e-06	0.000251575	3.30431
SFXN5	-0.166542	7.21422	-5.31261	9.56654e-06	0.00025295	3.29773
ZKSCAN7	0.375704	7.69428	5.31195	9.58434e-06	0.000253099	3.29591
ILRUN	-0.183719	8.28937	-5.30561	9.7577e-06	0.000257352	3.27836
ANKRD44	0.590149	7.48946	5.30387	9.80587e-06	0.000258296	3.27354
ZNF600	0.312779	6.60988	5.30141	9.87433e-06	0.000259771	3.26672
NEDD4	1.05223	9.54451	5.29596	1.00275e-05	0.000263468	3.25165
DNAJC13	-0.283761	8.89181	-5.29504	1.00536e-05	0.000263822	3.24911
ASAP1-IT2	0.551715	6.07451	5.29362	1.00942e-05	0.000264364	3.24517
SLC24A3	-0.570221	6.10181	-5.29343	1.00996e-05	0.000264364	3.24464
PEX10	-0.257866	7.34523	-5.29203	1.01396e-05	0.000265079	3.24077
WDR43	0.443802	8.9453	5.28908	1.02246e-05	0.000266966	3.2326
CALCOCO2	-0.252228	10.0267	-5.28663	1.02956e-05	0.000268484	3.22582
TEF	-0.851393	7.70587	-5.28545	1.033e-05	0.00026899	3.22256
EVA1B	-0.378834	7.82055	-5.28474	1.03508e-05	0.00026899	3.22059
ERMN	-1.15306	4.58126	-5.28464	1.03537e-05	0.00026899	3.22032
CAPS	-0.330059	6.55051	-5.27591	1.06125e-05	0.000275372	3.19614
BMPR2	0.378818	10.5328	5.27504	1.06384e-05	0.000275504	3.19376
ABR	-0.526997	8.11569	-5.27486	1.0644e-05	0.000275504	3.19324
COL13A1	-0.223592	6.43062	-5.27359	1.06822e-05	0.000276148	3.18974
TMEM59L	0.600721	7.56399	5.27266	1.07105e-05	0.000276538	3.18715
LINC01619	-0.285776	3.68816	-5.26926	1.08138e-05	0.000278649	3.17776
PRICKLE1	0.772332	6.02311	5.26886	1.08259e-05	0.000278649	3.17666
RASAL2	0.548071	8.2709	5.26865	1.08323e-05	0.000278649	3.17608
ZNF672	0.209147	7.50133	5.26233	1.10278e-05	0.000283327	3.15858
MORC2	0.181565	9.85668	5.26062	1.10812e-05	0.00028435	3.15385
LZTS2	-0.31028	7.79968	-5.25969	1.11105e-05	0.000284752	3.15126
TTLL3	-0.276193	6.66673	-5.25625	1.12189e-05	0.000287176	3.14176
PPIL3	-0.230373	10.0106	-5.25268	1.13328e-05	0.000289737	3.13187
TNFRSF19	0.740281	10.177	5.2447	1.15914e-05	0.000295466	3.10979
FBXO8	-0.225691	8.20404	-5.24439	1.16016e-05	0.000295466	3.10893
FAM27E3	0.250034	6.62725	5.24421	1.16076e-05	0.000295466	3.10843
SPARC	0.108727	13.9757	5.24374	1.16231e-05	0.000295466	3.10712
PHF20L1	0.435868	9.24941	5.24359	1.16277e-05	0.000295466	3.10673
RORA	0.682414	9.63129	5.24002	1.17457e-05	0.000298102	3.09685
PLPP2	-0.371933	5.1439	-5.23876	1.17878e-05	0.000298807	3.09335
BTBD3	-0.719446	8.04573	-5.23825	1.18048e-05	0.000298874	3.09194
RFNG	-0.354726	7.97752	-5.23588	1.1884e-05	0.000300349	3.0854
GREM2	1.73666	7.41395	5.23532	1.19029e-05	0.000300349	3.08384
MSC-AS1	-0.62715	8.38739	-5.23522	1.19063e-05	0.000300349	3.08356
PSMB10	-0.504186	8.2521	-5.23446	1.1932e-05	0.000300635	3.08145
CXCL12	-2.09611	10.0692	-5.23286	1.1986e-05	0.000301631	3.07703
PLSCR1	0.884802	8.99049	5.23031	1.20728e-05	0.00030345	3.06997
EMC3-AS1	-0.272327	5.8093	-5.2284	1.21382e-05	0.000304725	3.06469
EIF4A3	0.183314	10.2413	5.22302	1.23244e-05	0.000309029	3.04979
SDC3	-0.68148	7.61156	-5.22159	1.23741e-05	0.000309901	3.04586
NFYA	0.370081	8.14231	5.22115	1.23897e-05	0.00030992	3.04462
NDUFV2-AS1	-0.281782	5.50213	-5.22061	1.24084e-05	0.000310017	3.04314
CUTA	-0.347454	10.8117	-5.21865	1.24776e-05	0.000311359	3.0377
PLXNA2	0.883578	8.46535	5.21807	1.24978e-05	0.000311359	3.03612
GOLGA1	-0.188709	7.60174	-5.21766	1.25125e-05	0.000311359	3.03497
CRYZL1	-0.215456	8.73925	-5.2174	1.25218e-05	0.000311359	3.03424
PCM1	-0.258749	9.96	-5.21658	1.25508e-05	0.000311708	3.03198
SMG1	-0.168288	10.2395	-5.21605	1.25697e-05	0.000311806	3.03051
INTS12	0.215054	9.0029	5.21454	1.26233e-05	0.000312765	3.02634
POP5	0.48513	10.9765	5.21229	1.2704e-05	0.000314391	3.02011
BBS9	-0.284986	7.2185	-5.21151	1.27321e-05	0.000314711	3.01795
CALCA	0.24672	6.1633	5.21032	1.27747e-05	0.000315393	3.01468
TADA1	-0.416339	7.63164	-5.20874	1.28321e-05	0.00031643	3.01029
MADD	-0.186752	8.36301	-5.20833	1.28471e-05	0.00031643	3.00915
XPO7	-0.198177	8.90934	-5.20436	1.29922e-05	0.000319625	2.99817
JADE2	-0.734634	7.53799	-5.20327	1.30322e-05	0.000320233	2.99515
TMCO6	-0.560995	7.26383	-5.20219	1.30721e-05	0.000320835	2.99216
CDS2	-0.223094	8.5899	-5.19942	1.31748e-05	0.000322976	2.98451
ETV2	-0.318997	5.31466	-5.19897	1.31916e-05	0.000323009	2.98326
ADCK2	-0.350874	7.41207	-5.19423	1.33694e-05	0.000326978	2.97016
SRSF4	-0.127354	9.93422	-5.1917	1.34655e-05	0.000328944	2.96315
INPP5A	-0.712449	8.7464	-5.19077	1.35011e-05	0.000329427	2.96057
WIPF1	0.805236	9.03355	5.18712	1.36411e-05	0.000332453	2.95049
PSMB7	-0.149819	11.4613	-5.18523	1.37142e-05	0.000333845	2.94526
RBPMS	-0.644711	9.86669	-5.18428	1.37511e-05	0.000334263	2.94263
CTNNBIP1	-0.141691	7.7835	-5.18396	1.37634e-05	0.000334263	2.94175
TSTD1	-0.351679	6.19969	-5.18212	1.38354e-05	0.000335622	2.93665
CHORDC1	0.22276	9.40907	5.17507	1.41137e-05	0.000341775	2.91717
ELL3	-0.295875	6.21365	-5.17487	1.41218e-05	0.000341775	2.9166
TLR4	0.624693	6.89942	5.17144	1.42594e-05	0.000344704	2.90712
HYI	-0.564422	7.87867	-5.17039	1.43018e-05	0.000345328	2.90422
KDM5B	0.301918	9.43729	5.16565	1.44949e-05	0.000349586	2.8911
DPYSL4	0.756625	8.116	5.16471	1.45334e-05	0.000350112	2.8885
VSIR	-1.24	8.1203	-5.16241	1.46282e-05	0.000351987	2.88215
XG	-0.695077	7.22954	-5.16187	1.46505e-05	0.000352119	2.88066
RASSF9	1.40017	5.50151	5.16137	1.46716e-05	0.000352221	2.87925
LOC105376292	0.752722	7.23237	5.15781	1.48199e-05	0.000355371	2.86942
PPL	-0.376181	4.69108	-5.15658	1.48717e-05	0.000356203	2.866
MCEE	0.49251	8.92294	5.15439	1.4964e-05	0.000358003	2.85995
SNTB2	-0.721305	9.79091	-5.1519	1.50698e-05	0.000360123	2.85306
YTHDF2	0.225673	10.1988	5.15058	1.5126e-05	0.000361051	2.84942
AKAP8	-0.212031	8.14594	-5.14965	1.51657e-05	0.000361585	2.84686
APLP2	-0.487436	11.1633	-5.14912	1.51886e-05	0.000361718	2.84538
SOWAHC	-0.30104	9.0329	-5.14855	1.5213e-05	0.000361885	2.84381
FLAD1	0.33593	7.64563	5.14538	1.535e-05	0.000364376	2.83504
TGFBR1	0.993404	10.0354	5.14532	1.53526e-05	0.000364376	2.83488
TRAF5	0.625734	8.24675	5.14414	1.54039e-05	0.000365177	2.83162
FKRP	0.323523	8.28274	5.13962	1.56023e-05	0.000369461	2.8191
ZNF462	0.9286	8.9239	5.13807	1.56707e-05	0.000370659	2.81483
ETNK1	0.326241	8.5932	5.1359	1.57673e-05	0.000372522	2.80882
OSBPL1A	-0.667188	9.06257	-5.13353	1.58733e-05	0.000374603	2.80226
TBX3	0.913782	10.1974	5.13226	1.59301e-05	0.000375518	2.79877
GTF3C1	0.444815	9.0728	5.12717	1.61612e-05	0.000380495	2.78469
CARS2	-0.24547	8.84135	-5.12645	1.61941e-05	0.000380495	2.7827
TARS3	-0.402575	7.03691	-5.12641	1.61959e-05	0.000380495	2.78259
PCSK5	2.20699	9.358	5.12137	1.64284e-05	0.000385522	2.76866
GCH1	2.16488	7.68489	5.12074	1.64579e-05	0.000385781	2.7669
MLLT1	0.438239	10.2097	5.1203	1.64785e-05	0.000385829	2.76568
TDP2	-0.377653	10.3569	-5.11498	1.67282e-05	0.000391007	2.75098
F2RL2	-1.49938	4.81325	-5.11479	1.67371e-05	0.000391007	2.75046
CDK9	0.152771	7.86807	5.11385	1.67817e-05	0.00039161	2.74785
COL10A1	1.33148	5.55532	5.11326	1.68097e-05	0.000391633	2.74622
SLC25A15	0.487556	8.80276	5.11304	1.68202e-05	0.000391633	2.74561
LINC00839	0.50304	7.14225	5.11162	1.6888e-05	0.000392772	2.74168
PASK	-0.415643	5.16962	-5.10904	1.70112e-05	0.000395198	2.73457
CYB5R3	-0.272504	12.5381	-5.10708	1.71057e-05	0.000396952	2.72916
BEND6	-0.418729	7.26809	-5.10517	1.71986e-05	0.000398664	2.72386
TUBA4A	-0.796464	8.47391	-5.09832	1.75351e-05	0.000406013	2.70492
ZCCHC2	-0.378641	6.52312	-5.09336	1.77825e-05	0.000411283	2.69123
LY96	-0.613981	8.79784	-5.09269	1.78161e-05	0.000411606	2.68938
MTOR	0.227383	7.38034	5.09165	1.78689e-05	0.000412275	2.68649
AHCYL2	0.603837	7.41861	5.09134	1.78846e-05	0.000412275	2.68563
HOXA1	0.251872	6.19453	5.09074	1.79147e-05	0.000412513	2.68399
CAV2	-1.122	10.8238	-5.08723	1.80934e-05	0.000416168	2.67429
SBF2	-0.328559	8.68733	-5.08469	1.82241e-05	0.000418712	2.66725
B3GALT5-AS1	0.389875	6.06147	5.08413	1.82531e-05	0.000418917	2.6657
PRDM6	0.703802	7.58944	5.08335	1.8293e-05	0.000419372	2.66356
ASPHD1	0.497349	7.94952	5.08042	1.84453e-05	0.000422399	2.65546
CUL4A	-0.284033	9.35434	-5.07836	1.8553e-05	0.0004244	2.64977
REST	0.354597	8.42845	5.07671	1.864e-05	0.000425923	2.6452
PHF11	-0.309634	9.63542	-5.0735	1.88096e-05	0.000429328	2.63634
FOCAD	0.547684	8.38884	5.0727	1.88527e-05	0.000429841	2.63411
SAMD4A	0.720706	9.37984	5.0714	1.8922e-05	0.00043095	2.63052
PTK2	0.244375	9.23853	5.0693	1.90343e-05	0.000433036	2.62474
COX10-DT	0.360472	6.75399	5.06675	1.91725e-05	0.000435542	2.61767
TSPYL5	0.237382	9.534	5.06636	1.91933e-05	0.000435542	2.61661
CASK	0.318173	8.24867	5.06596	1.9215e-05	0.000435542	2.6155
TET1	0.368868	6.41376	5.06572	1.9228e-05	0.000435542	2.61484
PAWR	0.853517	10.027	5.06273	1.93914e-05	0.000438528	2.60657
NDNF	1.30834	7.86055	5.06241	1.94088e-05	0.000438528	2.6057
USP35	0.609812	7.3284	5.06216	1.94229e-05	0.000438528	2.60499
SOCS4	0.264154	9.62624	5.05588	1.97704e-05	0.000445892	2.58766
RAB15	0.267676	7.37715	5.05529	1.98034e-05	0.000446155	2.58603
SLC19A2	1.74223	9.71752	5.04875	2.01735e-05	0.000454002	2.56794
NAT1	0.344672	8.07838	5.04785	2.02248e-05	0.000454665	2.56546
CELF1	-0.204208	11.5453	-5.04491	2.03934e-05	0.000457962	2.55734
SOD1	-0.217019	12.308	-5.04338	2.0482e-05	0.000459457	2.55311
PGM2L1	1.06703	8.0321	5.03974	2.06935e-05	0.000463703	2.54307
LIN7B	-0.211241	7.10475	-5.03813	2.07881e-05	0.000465323	2.53861
SOX6	0.440397	7.52688	5.03774	2.08113e-05	0.000465342	2.53753
CP	-0.228599	4.30959	-5.03693	2.08586e-05	0.000465901	2.53531
TAOK3	-0.302565	8.72673	-5.02738	2.14296e-05	0.000478144	2.50892
CEP57	-0.508219	8.83099	-5.02474	2.159e-05	0.000481207	2.50164
NOL8	0.476838	9.4562	5.02299	2.16971e-05	0.000483078	2.4968
PHLDB2	-1.09649	9.36906	-5.02098	2.18208e-05	0.0004853	2.49125
GLRX	-0.686981	10.6146	-5.02062	2.18434e-05	0.0004853	2.49024
UGCG	-1.33376	9.4414	-5.01628	2.21127e-05	0.00049076	2.47827
CDV3	0.150416	11.3433	5.01411	2.22487e-05	0.000493255	2.47228
DNAJC7	-0.19507	9.45349	-5.0117	2.24006e-05	0.000495757	2.46563
TCF7L1	-0.637137	6.2672	-5.01157	2.24091e-05	0.000495757	2.46526
SSR3	0.322036	11.604	5.01016	2.24987e-05	0.000496794	2.46136
RANGRF	-0.211611	8.45283	-5.01008	2.25036e-05	0.000496794	2.46115
PCMT1	-0.336335	10.519	-5.00726	2.26835e-05	0.000500237	2.45337
C1orf174	-0.411693	8.99941	-5.00664	2.27234e-05	0.000500588	2.45165
GADD45A	-0.424552	10.3109	-5.00225	2.30074e-05	0.000506308	2.43953
PDZD11	-0.194605	10.46	-5.00045	2.31248e-05	0.000508355	2.43455
GGA1	-0.209727	8.97795	-4.99825	2.32692e-05	0.000510991	2.42847
PKN2	-0.189189	9.42781	-4.995	2.34839e-05	0.000515164	2.4195
C6orf136	-0.512902	7.49611	-4.99243	2.36549e-05	0.000518369	2.41242
SPTAN1	-0.539601	8.21965	-4.98962	2.38434e-05	0.000521952	2.40467
CBR1	-0.35642	9.47382	-4.9881	2.39462e-05	0.000523655	2.40046
FEM1C	-0.238939	8.28081	-4.98732	2.39991e-05	0.000524261	2.39831
GATB	-0.313094	8.00133	-4.98613	2.40797e-05	0.000525472	2.39503
NADK2	-0.343605	7.84715	-4.9832	2.42802e-05	0.000529293	2.38694
SLC9A8	-0.2801	6.49836	-4.97981	2.45138e-05	0.000533827	2.37759
OSTM1	0.552566	9.39605	4.97829	2.46197e-05	0.000535575	2.37338
NPC2	0.396158	11.962	4.97718	2.46965e-05	0.000536206	2.37034
CNPPD1	-0.257382	8.72259	-4.97713	2.47001e-05	0.000536206	2.37019
RIC1	0.290502	8.79694	4.97577	2.47951e-05	0.000537709	2.36644
KIAA0040	1.5575	7.49878	4.96673	2.54369e-05	0.000551054	2.34149
CACYBP	-0.542637	10.4561	-4.9634	2.56775e-05	0.000555564	2.3323
TMED4	-0.590752	8.83592	-4.96276	2.5724e-05	0.000555564	2.33054
FDCSP	0.371201	3.58153	4.96275	2.5725e-05	0.000555564	2.3305
CDC42SE2	0.431339	9.66099	4.96213	2.57699e-05	0.000555704	2.32879
SLC2A4RG	-0.496896	7.69462	-4.96193	2.57847e-05	0.000555704	2.32823
CTSV	-0.284945	6.90066	-4.96135	2.58269e-05	0.000556038	2.32664
LDB2	-1.4437	8.541	-4.96063	2.58792e-05	0.000556589	2.32466
HSPB6	-0.486554	6.13098	-4.95735	2.61207e-05	0.000561205	2.31559
MGAT5	-0.791201	8.7801	-4.95474	2.63139e-05	0.000564775	2.3084
SNED1	-1.18593	8.07337	-4.94895	2.6748e-05	0.00057322	2.29242
ACAT1	-0.348099	10.4484	-4.94876	2.67624e-05	0.00057322	2.2919
TMEM131L	0.478236	6.36767	4.94829	2.67981e-05	0.000573396	2.2906
SRD5A1	-0.675144	8.23255	-4.94676	2.69136e-05	0.000575278	2.2864
ILVBL	-0.434206	8.15504	-4.94522	2.70314e-05	0.000577205	2.28213
VPS33A	-0.235209	7.67579	-4.94249	2.72407e-05	0.000581079	2.27461
TSR3	-0.266923	8.60952	-4.94138	2.73261e-05	0.000582306	2.27155
SERP2	-0.395825	7.36835	-4.94045	2.73978e-05	0.000583238	2.26899
PAQR8	0.776607	7.67899	4.93864	2.75387e-05	0.000584745	2.26399
FNDC1	1.85401	10.7693	4.93851	2.7549e-05	0.000584745	2.26362
THBS1	0.434104	13.1417	4.93846	2.75527e-05	0.000584745	2.26349
APOL6	-1.16095	6.99656	-4.93778	2.76054e-05	0.000585267	2.26162
KPNA3	0.33315	10.7666	4.93276	2.79996e-05	0.000592943	2.24779
TLE4	0.608825	8.97746	4.93245	2.80243e-05	0.000592943	2.24692
TMEM248	0.376694	10.0772	4.93094	2.81444e-05	0.000594883	2.24275
MXRA5	2.01183	8.52128	4.92928	2.82767e-05	0.000597074	2.23817
DENND1B	-0.628963	6.55883	-4.92719	2.84441e-05	0.0006	2.23241
GPR85	0.702807	7.48301	4.92445	2.86651e-05	0.000604052	2.22486
PARP10	-0.298631	8.03181	-4.92252	2.88215e-05	0.000606734	2.21955
SLC2A13	0.849522	8.53922	4.92075	2.89663e-05	0.000609169	2.21465
CBFB	0.425655	10.4022	4.91807	2.91867e-05	0.000613186	2.20726
GPX7	0.868942	9.71386	4.91592	2.93641e-05	0.000616292	2.20134
CHPF2	0.276436	8.92383	4.91544	2.94036e-05	0.0006165	2.20003
SNX16	-0.592037	7.71185	-4.91472	2.94639e-05	0.000617145	2.19803
MAP3K3	-0.251224	8.74553	-4.91195	2.9695e-05	0.000621361	2.19041
TRERF1	-1.3673	5.97171	-4.91076	2.97954e-05	0.000622838	2.18711
ANO10	-0.317939	8.30929	-4.90815	3.00158e-05	0.000626816	2.17992
CPTP	-0.297549	7.1983	-4.90705	3.01096e-05	0.000627928	2.17688
CXCL14	0.993658	5.43797	4.90681	3.01292e-05	0.000627928	2.17624
CHSY3	0.770576	7.87789	4.90577	3.02183e-05	0.000629155	2.17336
IRGQ	0.286686	8.69892	4.90359	3.04052e-05	0.000632417	2.16734
IQCE	-0.216291	6.88932	-4.90252	3.04973e-05	0.000633102	2.16439
POLR2G	0.212503	11.5716	4.9025	3.04989e-05	0.000633102	2.16434
OR7E14P	0.466673	4.03571	4.90151	3.0584e-05	0.000634239	2.16162
CEP162	-0.23466	6.70241	-4.90025	3.06934e-05	0.000635874	2.15814
NTHL1	-0.300715	7.67384	-4.89957	3.07523e-05	0.000636463	2.15627
TGDS	0.382668	8.32863	4.89607	3.10572e-05	0.000642136	2.14664
CDKN2A	0.240078	7.83355	4.89562	3.10972e-05	0.000642327	2.14538
TTC27	-0.282145	7.8168	-4.89279	3.13464e-05	0.000646833	2.1376
DGLUCY	-0.570747	7.49697	-4.89192	3.14242e-05	0.000647798	2.13518
AKR1B10	-1.71668	8.29215	-4.88995	3.15988e-05	0.000650755	2.12977
ZNHIT6	0.27802	8.95105	4.88683	3.18784e-05	0.000655865	2.12118
SNRPB2	0.196011	11.2894	4.88341	3.21884e-05	0.00066159	2.11173
TBC1D4	0.760025	8.19189	4.88235	3.22848e-05	0.000662824	2.10882
PRDM4	0.435116	9.38708	4.88205	3.23119e-05	0.000662824	2.108
PRXL2B	-0.552382	7.51375	-4.88137	3.23743e-05	0.000663451	2.10611
QRSL1	0.269467	8.13709	4.87581	3.28862e-05	0.000673279	2.09081
SERPINB8	0.683265	6.79749	4.87484	3.29767e-05	0.00067447	2.08813
GPBP1	-0.146774	9.74479	-4.87253	3.31926e-05	0.000678221	2.08176
C1orf52	0.334705	9.27136	4.86968	3.34603e-05	0.000682625	2.07393
NPEPPS	-0.284702	10.376	-4.86954	3.34735e-05	0.000682625	2.07354
C19orf53	0.132682	10.0485	4.86909	3.35168e-05	0.000682839	2.07228
ARHGEF18	0.257109	8.91536	4.86789	3.36306e-05	0.000684489	2.06898
MZF1	-0.173709	8.22458	-4.86562	3.38466e-05	0.000687653	2.06273
HAS3	1.70911	5.77712	4.86556	3.38519e-05	0.000687653	2.06258
DCLK1	-1.85928	7.77162	-4.86521	3.38859e-05	0.000687672	2.0616
ZNF770	0.26039	9.28379	4.8607	3.43202e-05	0.000695809	2.04918
MICALL2	-0.267861	8.21964	-4.85847	3.45366e-05	0.000699516	2.04305
NOG	2.67338	8.22144	4.85801	3.45812e-05	0.000699742	2.04179
FAM102A	-0.462293	6.7108	-4.85393	3.49826e-05	0.000707178	2.03053
ERLIN2	-0.360565	9.56512	-4.85295	3.50792e-05	0.000708444	2.02784
GJA1	0.570938	13.495	4.85122	3.52512e-05	0.000711229	2.02307
HP1BP3	-0.262038	11.4688	-4.85055	3.53178e-05	0.000711885	2.02123
MBD2	-0.286769	10.5668	-4.85018	3.53543e-05	0.000711932	2.02022
STK33	0.261	5.72817	4.8498	3.53922e-05	0.000712007	2.01918
RMND5A	0.494056	7.59946	4.84822	3.55503e-05	0.000714215	2.01483
PARD6G	0.2282	6.78281	4.84802	3.55704e-05	0.000714215	2.01428
ZNF234	0.227654	6.5435	4.84523	3.58518e-05	0.000719172	2.0066
GPR155	0.728318	6.54026	4.84327	3.60516e-05	0.000722486	2.00118
SAP30L	-0.498969	8.67471	-4.83977	3.64091e-05	0.00072895	1.99155
FAM83B	0.154781	3.26575	4.83907	3.64813e-05	0.000729696	1.98962
FAM162A	0.558376	11.3605	4.83389	3.70179e-05	0.00073972	1.97538
HDAC1	-0.390246	10.0073	-4.83346	3.7063e-05	0.000739913	1.97419
RABGGTB	0.247724	10.9225	4.8286	3.75756e-05	0.000749427	1.9608
HINT3	-0.725157	6.2711	-4.82391	3.80762e-05	0.000757979	1.9479
FEZ2	-0.23515	10.7859	-4.8239	3.8077e-05	0.000757979	1.94788
FIS1	-0.177297	10.4709	-4.8218	3.83035e-05	0.000761761	1.94209
PDLIM5	0.508737	11.8853	4.82135	3.83517e-05	0.000761994	1.94087
IL26	-0.884898	3.74742	-4.82054	3.84395e-05	0.000763011	1.93864
SLC37A4	-0.222833	7.25648	-4.81958	3.8544e-05	0.000764357	1.93599
NHLRC2	-0.453957	7.38793	-4.81918	3.85871e-05	0.000764487	1.9349
ARID3B	0.178258	5.76137	4.81615	3.89186e-05	0.000770323	1.92656
FAM102B	-0.83566	7.65625	-4.81314	3.9251e-05	0.000776165	1.91827
FZD3	0.873192	6.61832	4.81071	3.95205e-05	0.000779687	1.9116
NHEJ1	-0.350967	7.49716	-4.81023	3.95748e-05	0.000779687	1.91026
LYST	-0.583042	7.59131	-4.81023	3.95751e-05	0.000779687	1.91025
STRAP	0.171844	12.2952	4.81019	3.95786e-05	0.000779687	1.91017
AUH	-0.587724	8.4861	-4.80819	3.9803e-05	0.000783346	1.90466
MIR99AHG	0.265182	4.63628	4.80787	3.98394e-05	0.000783346	1.90376
SSBP4	-0.464657	8.42307	-4.80596	4.00546e-05	0.000786836	1.89851
REX1BD	-0.505903	8.56123	-4.8032	4.03675e-05	0.000792236	1.89093
NME7	0.238071	8.95702	4.80255	4.04414e-05	0.000792506	1.88914
EMX2	-0.320558	7.37066	-4.80241	4.04572e-05	0.000792506	1.88876
LACC1	-1.33254	7.76127	-4.80178	4.05291e-05	0.000793169	1.88703
RNF170	-0.38103	8.50015	-4.80099	4.06202e-05	0.000794207	1.88484
SLC38A2	0.243973	13.8336	4.79817	4.09447e-05	0.000799801	1.87709
PHIP	-0.275187	9.8748	-4.79603	4.11923e-05	0.000803885	1.87121
KANK1	-1.92676	8.73986	-4.79487	4.13279e-05	0.000805276	1.86801
AKIP1	-0.48072	8.55441	-4.79476	4.13408e-05	0.000805276	1.8677
HMGA2	-1.19062	6.93082	-4.79382	4.14501e-05	0.000806654	1.86513
ARHGEF2	-0.641418	8.68181	-4.79297	4.15498e-05	0.00080784	1.86279
IGSF22	0.151627	6.91379	4.79034	4.18588e-05	0.00081309	1.85556
PEAR1	-1.76923	7.3924	-4.78972	4.1932e-05	0.000813754	1.85386
PPP2CB	0.226481	11.9288	4.78753	4.21917e-05	0.000818033	1.84784
FAS	0.582931	9.0205	4.7862	4.23512e-05	0.000820363	1.84417
PCGF6	-0.171083	8.09298	-4.78563	4.24188e-05	0.00082091	1.84261
JPX	-0.458041	7.07914	-4.78436	4.25715e-05	0.000823101	1.83911
SP3	-0.26075	10.1253	-4.7838	4.26381e-05	0.000823627	1.83759
TRIP6	-0.371997	8.88551	-4.78334	4.26938e-05	0.000823939	1.83631
FAM107B	-0.606757	8.15053	-4.78288	4.27486e-05	0.000824234	1.83506
LYPD6	-0.513243	6.21109	-4.78233	4.28151e-05	0.000824754	1.83355
RLF	0.245059	8.07879	4.78096	4.29815e-05	0.000827195	1.82977
MAP4K3	0.491643	8.57308	4.77974	4.31297e-05	0.000829282	1.82641
HNRNPUL1	-0.238644	9.31287	-4.77421	4.38071e-05	0.000841533	1.81123
MICOS13	-0.184737	10.4133	-4.77173	4.41147e-05	0.000846661	1.80441
FNDC1-AS1	1.43691	7.18573	4.77081	4.42289e-05	0.000847403	1.80189
F12	0.24621	6.51176	4.77077	4.42346e-05	0.000847403	1.80176
LOC729732	0.241251	4.98772	4.77018	4.4308e-05	0.00084803	1.80015
TMEM33	0.306779	9.27034	4.76734	4.46642e-05	0.000853897	1.79234
MAP3K4	0.797939	9.43498	4.76709	4.46964e-05	0.000853897	1.79164
FKBP1A	-0.432569	9.45286	-4.7664	4.47832e-05	0.000854772	1.78975
MEST	-2.93861	8.68533	-4.76593	4.48425e-05	0.000855123	1.78846
STK38	0.379024	10.1261	4.76548	4.48998e-05	0.000855433	1.78722
IRS1	0.528777	10.1751	4.76382	4.51098e-05	0.00085841	1.78267
CALD1	0.345345	13.5795	4.7636	4.51383e-05	0.00085841	1.78206
TXLNGY	0.488377	8.52983	4.75671	4.60233e-05	0.000874442	1.76314
NIFK	0.346403	10.8319	4.75364	4.64231e-05	0.000881236	1.75471
SAP130	-0.308655	8.13875	-4.75081	4.67958e-05	0.000887503	1.74692
KIFAP3	0.244483	9.41535	4.74719	4.7275e-05	0.000895777	1.737
ZNF670	0.308196	4.29966	4.74672	4.73377e-05	0.000896151	1.7357
WDFY1	-0.272726	10.058	-4.74509	4.75563e-05	0.000899475	1.73121
NUMB	-0.400693	5.00062	-4.744	4.77025e-05	0.000900196	1.72823
SLC12A4	0.277212	8.00724	4.74391	4.77141e-05	0.000900196	1.72799
SPIRE1	-0.278115	9.18978	-4.74384	4.77239e-05	0.000900196	1.72779
TMEM60	-0.198801	9.07266	-4.74289	4.78517e-05	0.000901791	1.72518
PPP1R7	-0.257449	9.68823	-4.74218	4.79481e-05	0.000902791	1.72322
SDHAP1	-0.209843	9.78601	-4.7407	4.81488e-05	0.000905753	1.71915
TMOD2	-0.628083	6.06979	-4.7389	4.83937e-05	0.00090954	1.71421
ENPP4	0.585122	7.08469	4.73662	4.87056e-05	0.000914578	1.70795
WSB2	-0.431879	10.8873	-4.73487	4.89457e-05	0.00091826	1.70316
CILP	2.04618	8.48816	4.73313	4.91866e-05	0.00092195	1.69838
TET2	0.268703	7.1824	4.73264	4.92552e-05	0.000922408	1.69702
PLCD3	-0.19557	7.70613	-4.73166	4.93907e-05	0.000924116	1.69435
ANTXR2	-0.318011	10.8249	-4.72972	4.96619e-05	0.000928358	1.68901
FKBP9	-0.356549	10.5853	-4.72873	4.98006e-05	0.000929655	1.6863
SERTAD1	0.30237	8.34406	4.72859	4.98205e-05	0.000929655	1.68591
UQCRC1	-0.381843	9.71752	-4.72584	5.02076e-05	0.000936041	1.67837
COL9A3	0.349646	5.56477	4.72463	5.03793e-05	0.000938405	1.67504
OR7A5	0.187216	4.32086	4.72016	5.10189e-05	0.000949471	1.66276
MGST3	-0.761774	11.4997	-4.7194	5.11281e-05	0.000950654	1.66067
ZNF84	0.259633	8.2255	4.71653	5.15425e-05	0.000957506	1.65281
PNKD	-0.429344	9.5595	-4.71472	5.1806e-05	0.000961545	1.64785
TMEM14C	-0.128869	11.207	-4.71177	5.22381e-05	0.000968704	1.63976
RAB9A	-0.495054	9.91984	-4.7097	5.25444e-05	0.000973518	1.63406
DSTN	0.282117	13.7669	4.70734	5.28948e-05	0.000979141	1.62759
ZSWIM7	-0.317225	8.5439	-4.70327	5.35047e-05	0.000989553	1.61643
MORF4L2	0.439931	13.5465	4.70225	5.36593e-05	0.000991533	1.61362
RGCC	2.77081	7.78835	4.70085	5.38711e-05	0.000994565	1.60978
JUND	-0.522582	9.70555	-4.69899	5.41534e-05	0.000998893	1.60469
SEC22C	-0.234231	10.2516	-4.69604	5.4606e-05	0.00100594	1.59659
ALDH18A1	0.578627	10.0024	4.69587	5.46319e-05	0.00100594	1.59613
TMED1	-0.157524	8.84323	-4.69546	5.46956e-05	0.00100623	1.59499
ZNF583	0.261798	4.68849	4.69214	5.52096e-05	0.00101479	1.58589
PIK3C3	0.358321	9.8602	4.69069	5.54344e-05	0.00101802	1.58193
ZNF275	0.384371	8.64147	4.68999	5.55449e-05	0.00101915	1.57999
ZNF703	-0.461399	8.62511	-4.68698	5.60179e-05	0.00102693	1.57174
ZNF468	0.401308	7.61683	4.68662	5.60746e-05	0.00102707	1.57075
CHFR	0.373661	8.39494	4.68385	5.65137e-05	0.0010342	1.56316
INSYN2B	-1.87694	5.16975	-4.68343	5.65809e-05	0.00103452	1.562
TGIF2	0.339404	7.92957	4.68248	5.6732e-05	0.00103638	1.5594
NCBP3	0.31199	8.26807	4.68189	5.68266e-05	0.0010372	1.55778
S1PR5	0.256772	6.36178	4.68024	5.70908e-05	0.00104111	1.55327
KMT2A	-0.326812	8.24654	-4.67947	5.7214e-05	0.00104244	1.55117
U2AF1L4	-0.274283	6.57199	-4.67873	5.73334e-05	0.00104371	1.54914
RNASE4	-0.90739	9.51305	-4.67731	5.75632e-05	0.00104698	1.54524
RAD23A	-0.340078	9.09225	-4.67503	5.79345e-05	0.00105281	1.53899
MAP1LC3B	0.192054	10.345	4.67272	5.8312e-05	0.00105875	1.53267
TYMP	0.33024	7.33877	4.66958	5.88301e-05	0.00106644	1.52405
FGFBP3	0.217499	4.84831	4.66954	5.88378e-05	0.00106644	1.52393
SORBS3	-0.262226	7.35366	-4.66853	5.90053e-05	0.00106855	1.52116
EPHB3	0.25977	7.57996	4.6658	5.94602e-05	0.0010754	1.51368
HTATSF1	-0.293407	9.73101	-4.66558	5.94973e-05	0.0010754	1.51308
ACTC1	1.86676	7.96253	4.66533	5.95381e-05	0.0010754	1.51241
MAPK3	-0.218746	8.88176	-4.66427	5.97164e-05	0.00107686	1.5095
WDR83OS	-0.116113	10.7442	-4.66409	5.97469e-05	0.00107686	1.509
PRRG4	1.4285	5.96678	4.66393	5.97738e-05	0.00107686	1.50857
MIX23	0.287951	7.81858	4.66302	5.99269e-05	0.00107868	1.50608
BAHCC1	-0.228977	7.21004	-4.65917	6.05809e-05	0.00108952	1.49551
SLC38A6	-0.530995	8.29443	-4.65874	6.06534e-05	0.00108988	1.49435
PLA2G15	-0.283747	6.89552	-4.65837	6.07167e-05	0.00109008	1.49333
MED31	0.208597	9.20733	4.65756	6.08546e-05	0.00109112	1.49113
DDIT4L	1.01386	9.24608	4.65742	6.08794e-05	0.00109112	1.49073
ADK	0.387424	10.5356	4.65471	6.1346e-05	0.00109854	1.4833
PCYT1A	-0.199527	8.98799	-4.6543	6.14159e-05	0.00109885	1.48219
TTBK2	-0.215623	6.8752	-4.65195	6.18236e-05	0.0011052	1.47575
NFAT5	-0.313145	9.91407	-4.65027	6.21169e-05	0.00110814	1.47114
UCKL1	-0.191222	8.4857	-4.65004	6.21566e-05	0.00110814	1.47052
SAP18	-0.11023	11.7643	-4.64985	6.21902e-05	0.00110814	1.47
CREBRF	-0.540351	8.32315	-4.64979	6.22005e-05	0.00110814	1.46984
PDZRN4	0.531553	3.85757	4.64378	6.32612e-05	0.00112566	1.45338
BLVRB	-0.571705	9.25578	-4.64361	6.3292e-05	0.00112566	1.45291
HAS1	2.09135	9.97482	4.64267	6.34603e-05	0.00112769	1.45032
CSGALNACT1	-0.655228	8.25376	-4.64217	6.355e-05	0.00112807	1.44895
SMCO4	0.614444	8.07932	4.64194	6.35899e-05	0.00112807	1.44834
LOC202181	0.314449	6.90632	4.64115	6.37312e-05	0.00112909	1.44618
LARP7	-0.209506	8.48387	-4.64102	6.37555e-05	0.00112909	1.44581
RFC5	-0.39823	8.63951	-4.63974	6.39859e-05	0.00113186	1.4423
COPS7A	-0.231573	8.99357	-4.63954	6.40206e-05	0.00113186	1.44177
BET1	0.279994	9.3027	4.63904	6.4112e-05	0.00113252	1.44038
CSK	-0.284358	8.01351	-4.63846	6.42166e-05	0.00113341	1.4388
CRIP1	-1.39308	8.72166	-4.63536	6.47779e-05	0.00114235	1.43033
SLCO5A1	1.44037	5.05009	4.63374	6.50753e-05	0.00114662	1.42587
MAP4	0.457648	10.9247	4.63079	6.56168e-05	0.00115484	1.41781
GAS6	0.416579	11.1507	4.6306	6.56527e-05	0.00115484	1.41728
BCL2L1	-0.461931	8.48063	-4.6302	6.57259e-05	0.00115516	1.41619
RNASEH1-DT	-0.3327	7.2118	-4.62939	6.58751e-05	0.00115681	1.41399
DDX41	0.252272	8.72443	4.62892	6.59639e-05	0.00115714	1.41268
TMEM205	-0.235114	7.76707	-4.62869	6.60053e-05	0.00115714	1.41207
CTBP1	-0.161153	10.3291	-4.62733	6.62589e-05	0.00116058	1.40834
PANK2	-0.151755	9.43912	-4.62704	6.63127e-05	0.00116058	1.40755
COL12A1	0.914973	12.744	4.62508	6.66791e-05	0.00116602	1.40219
C6orf120	0.456137	10.2249	4.62318	6.70367e-05	0.00117129	1.39698
ZDHHC24	0.176597	7.65914	4.61994	6.76509e-05	0.00118103	1.38811
SH3RF3	0.579948	8.24151	4.61891	6.78464e-05	0.00118345	1.3853
NKX3-2	0.556166	5.43314	4.61847	6.79314e-05	0.00118395	1.38409
ADH1C	-0.504501	4.17953	-4.61747	6.81226e-05	0.00118593	1.38135
SMIM29	-0.537038	7.30103	-4.61718	6.81779e-05	0.00118593	1.38056
VEGFB	-0.360719	7.00561	-4.61698	6.82154e-05	0.00118593	1.38003
PMS2P5	0.174719	8.15815	4.61645	6.83182e-05	0.00118672	1.37856
TMEM119	1.22589	8.58805	4.61498	6.86003e-05	0.00119063	1.37456
ENTPD1-AS1	0.354478	7.94032	4.61334	6.89175e-05	0.00119514	1.37007
TTL	-0.376097	9.1421	-4.61143	6.9289e-05	0.0011997	1.36484
RPUSD2	0.15275	7.14237	4.6114	6.92956e-05	0.0011997	1.36475
ARHGEF10L	-0.420871	7.51289	-4.6103	6.95096e-05	0.00120241	1.36175
CCN1	1.07244	11.4154	4.60992	6.95852e-05	0.00120272	1.36069
STYXL1	0.247534	8.29167	4.60897	6.97709e-05	0.00120493	1.3581
OLFML2B	2.22417	9.75065	4.60862	6.98395e-05	0.00120512	1.35714
TMSB4X	-0.218084	13.9053	-4.60761	7.00372e-05	0.00120753	1.35439
SLX9	0.18665	7.96744	4.60716	7.01268e-05	0.00120808	1.35315
PSME2	-0.461441	9.83416	-4.60514	7.05261e-05	0.00121396	1.34763
AGRN	-0.302922	7.28028	-4.6034	7.08721e-05	0.00121891	1.34287
PLEKHA8P1	-0.34766	6.78026	-4.60086	7.13802e-05	0.00122663	1.33592
ZNF706	-0.242043	10.3463	-4.59859	7.18375e-05	0.00123319	1.32971
LGMN	0.52656	10.7217	4.59838	7.18802e-05	0.00123319	1.32913
COL8A1	1.59818	12.1553	4.59673	7.22125e-05	0.00123788	1.32465
PCBD2	-0.471283	6.96781	-4.5942	7.27296e-05	0.00124572	1.31771
RGMB	-1.19769	7.94365	-4.59239	7.30998e-05	0.00125103	1.31277
NOLC1	0.495809	10.5306	4.59181	7.32192e-05	0.00125205	1.31118
SNX33	-0.343052	8.216	-4.59116	7.33532e-05	0.0012524	1.3094
PIN4	0.120704	9.07221	4.59113	7.33599e-05	0.0012524	1.30932
ZDHHC18	-0.160461	6.59364	-4.58982	7.36305e-05	0.00125599	1.30573
PDZD8	0.32354	9.44732	4.58936	7.37258e-05	0.00125659	1.30448
CRNDE	-0.398458	10.9119	-4.58851	7.39021e-05	0.00125804	1.30216
NKAIN2	0.481217	4.20845	4.58837	7.39311e-05	0.00125804	1.30177
MEX3A	0.307881	7.56575	4.58795	7.40182e-05	0.00125832	1.30063
RAB18	0.330715	10.8652	4.58752	7.41084e-05	0.00125832	1.29944
LMNA	-0.998337	9.94529	-4.58714	7.41869e-05	0.00125832	1.29842
KPNA5	-0.473666	7.25121	-4.58713	7.41893e-05	0.00125832	1.29838
DAG1	-0.483555	9.75035	-4.58485	7.46648e-05	0.00126536	1.29217
TTC5	0.136063	7.71414	4.58409	7.48262e-05	0.0012668	1.29007
RNASEH2B	-0.371441	7.42145	-4.58387	7.4871e-05	0.0012668	1.28949
MICOS10	0.440403	11.6806	4.58299	7.50579e-05	0.00126893	1.28707
EPHB4	0.233901	8.3011	4.58238	7.51851e-05	0.00127005	1.28542
THAP4	-0.222613	8.33762	-4.58151	7.53691e-05	0.00127148	1.28304
CALHM2	-1.43367	7.88865	-4.58141	7.53914e-05	0.00127148	1.28276
ENY2	0.196226	10.9158	4.57976	7.57421e-05	0.00127636	1.27824
COX7A1	0.325751	9.46511	4.57793	7.61328e-05	0.00128191	1.27324
HIP1	1.40672	10.113	4.57752	7.6219e-05	0.00128232	1.27214
TIGAR	0.337182	9.11267	4.57723	7.62824e-05	0.00128236	1.27133
SMURF1	0.571743	8.25012	4.57474	7.68172e-05	0.00129031	1.26454
NSMAF	-0.242077	10.6034	-4.57334	7.71212e-05	0.00129437	1.2607
CENPN	-0.953063	8.06917	-4.5723	7.73468e-05	0.00129711	1.25786
PTGER2	1.8195	7.6849	4.56933	7.79946e-05	0.00130693	1.24975
ABHD17B	0.18407	8.68025	4.56832	7.8215e-05	0.00130957	1.24701
HECTD2	0.856125	9.16356	4.56586	7.87581e-05	0.0013176	1.24028
PFKFB4	0.427611	7.68748	4.56554	7.88288e-05	0.00131773	1.23941
SHISA5	-0.196049	9.245	-4.56218	7.95777e-05	0.00132918	1.23022
CASC15	0.360651	6.63543	4.56139	7.97534e-05	0.00133105	1.22807
SCARF2	0.450137	6.24564	4.5585	8.04046e-05	0.00134085	1.22017
NME6	-0.265523	7.12493	-4.55717	8.07037e-05	0.00134476	1.21656
SRSF8	0.281395	9.5999	4.5533	8.15861e-05	0.00135838	1.20599
GNL3L	0.21063	6.92292	4.55245	8.17813e-05	0.00136054	1.20367
NUP58	0.414702	7.90306	4.55178	8.19365e-05	0.00136204	1.20183
FGFR1	0.271134	9.45906	4.55115	8.20799e-05	0.00136334	1.20013
TMCO4	-0.323835	6.37867	-4.54937	8.24917e-05	0.00136909	1.19526
ZUP1	0.267684	7.34899	4.54729	8.29749e-05	0.00137567	1.18959
DGKI	1.01967	5.54448	4.5471	8.30202e-05	0.00137567	1.18906
UBE4B	-0.207707	9.1423	-4.54666	8.31214e-05	0.00137625	1.18787
TEC	0.198527	6.41847	4.54542	8.34133e-05	0.00137999	1.18447
BRI3	-0.436248	10.8436	-4.54463	8.35974e-05	0.00138194	1.18232
AKT2	-0.355942	7.60122	-4.54138	8.43642e-05	0.00139351	1.17345
PSMD3	0.183548	8.08269	4.53973	8.47563e-05	0.00139888	1.16894
ELP6	-0.136633	8.81138	-4.53914	8.48964e-05	0.00140009	1.16734
SLIRP	0.490959	11.8839	4.53877	8.49837e-05	0.00140042	1.16634
CEP43	-0.356638	7.57668	-4.53719	8.53627e-05	0.00140555	1.16202
DPP3	0.273431	9.09104	4.53594	8.56629e-05	0.00140938	1.1586
ZNF561-AS1	0.321524	6.26064	4.53298	8.6377e-05	0.00142001	1.15054
UBE2D3	-0.141967	11.8112	-4.53129	8.67885e-05	0.00142531	1.14592
C8orf58	-0.294442	7.1389	-4.53109	8.68358e-05	0.00142531	1.14539
METTL6	0.181821	7.72865	4.52779	8.76454e-05	0.00143747	1.13637
ATP1A1-AS1	0.30012	6.87796	4.52474	8.83989e-05	0.00144869	1.12806
TMEM109	-0.243893	9.21753	-4.52421	8.85309e-05	0.00144971	1.12661
ATP6V0A2	0.400136	7.16759	4.5237	8.86573e-05	0.00145064	1.12522
TMEM88	0.186923	5.94645	4.52295	8.8844e-05	0.00145199	1.12318
ZMYM3	-0.187606	7.87243	-4.52281	8.88786e-05	0.00145199	1.1228
SUN2	-0.322455	8.79304	-4.52113	8.92984e-05	0.0014577	1.11822
GRPEL2	-0.409179	8.91271	-4.52078	8.93859e-05	0.00145799	1.11727
CWF19L2	0.300274	7.48645	4.51864	8.99256e-05	0.00146565	1.11142
UBR1	0.159235	9.66806	4.51683	9.03834e-05	0.00147196	1.10649
CPQ	-0.303248	8.34471	-4.51629	9.05195e-05	0.00147302	1.10503
RASA4	-0.33835	5.93827	-4.51488	9.08795e-05	0.00147773	1.10117
DUSP6	-2.11473	7.85213	-4.51327	9.12903e-05	0.00148325	1.09679
CCDC22	-0.180082	7.1073	-4.51091	9.18963e-05	0.00149194	1.09036
ZCCHC10	0.344372	8.03266	4.50973	9.22002e-05	0.00149489	1.08715
SIPA1L1	0.805379	9.06337	4.50955	9.22484e-05	0.00149489	1.08665
GBF1	0.174976	7.15092	4.50932	9.23075e-05	0.00149489	1.08602
POLR2F	0.208644	9.55297	4.50887	9.2423e-05	0.00149489	1.08481
KLHDC8B	-0.762669	8.33612	-4.50882	9.24361e-05	0.00149489	1.08467
TSPO	-0.539574	11.2959	-4.50544	9.33175e-05	0.00150733	1.07545
SLC16A2	-0.867655	8.09323	-4.50532	9.33499e-05	0.00150733	1.07512
SOS1	-0.315755	9.39047	-4.50212	9.41914e-05	0.00151974	1.0664
DMXL1	-0.245818	8.96496	-4.50144	9.43696e-05	0.00152144	1.06456
ENTPD7	0.634874	7.35018	4.49797	9.52936e-05	0.00153361	1.0551
TRIM25	-0.342981	8.76697	-4.49782	9.53332e-05	0.00153361	1.0547
THSD4	-1.52665	7.4261	-4.49778	9.53451e-05	0.00153361	1.05458
CARD19	-0.388658	8.11908	-4.49415	9.63191e-05	0.00154745	1.0447
HAUS5	-0.19362	7.21152	-4.49402	9.6354e-05	0.00154745	1.04435
GSDME	-0.517902	10.0313	-4.49191	9.69278e-05	0.00155547	1.03859
PSMC4	0.157644	9.46971	4.4904	9.7339e-05	0.00156087	1.03448
BMI1	0.16427	10.4794	4.48924	9.76543e-05	0.00156472	1.03134
EMC2	0.26599	10.4231	4.48856	9.78424e-05	0.00156653	1.02947
MAFG	-0.400895	8.49924	-4.48339	9.92709e-05	0.00158818	1.01539
SPPL2A	0.292035	10.7428	4.48129	9.98572e-05	0.00159591	1.00967
INTS4	-0.260062	7.91764	-4.48111	9.99072e-05	0.00159591	1.00919
VEGFC	-0.660604	9.52804	-4.48013	0.000100183	0.00159909	1.00651
NSMCE4A	-0.47847	8.40638	-4.47932	0.000100409	0.00160008	1.00432
SH3RF1	-0.820994	7.43769	-4.47909	0.000100474	0.00160008	1.00369
SOGA1	-0.297802	6.53887	-4.47888	0.000100534	0.00160008	1.00311
SRM	0.478011	10.2931	4.47882	0.000100552	0.00160008	1.00295
APBA2	0.137977	7.08888	4.47615	0.000101307	0.00161087	0.995681
CAPN5	-0.372212	7.3008	-4.47399	0.00010192	0.00161939	0.98982
SNUPN	-0.231384	9.32673	-4.47336	0.000102102	0.00162105	0.988084
CC2D2A	-0.374654	7.56385	-4.47235	0.000102392	0.00162264	0.985339
ZNF74	0.220447	6.49072	4.47232	0.000102398	0.00162264	0.985277
TSEN34	-0.319055	9.03284	-4.47219	0.000102436	0.00162264	0.984917
TMF1	0.240782	9.95252	4.47065	0.00010288	0.00162844	0.980716
NEB	0.340934	5.17913	4.4702	0.000103009	0.00162924	0.979504
HS3ST3B1	1.13787	9.1443	4.46913	0.000103318	0.0016329	0.976592
TBX2	0.284965	7.69546	4.46792	0.00010367	0.00163721	0.973296
CCDC68	1.51183	7.74679	4.46706	0.000103919	0.0016399	0.970965
ASS1	-1.06779	10.1579	-4.46642	0.000104106	0.00164047	0.96922
BRWD3	0.28946	6.53687	4.4664	0.000104112	0.00164047	0.969164
WDR6	-0.164054	8.94843	-4.46582	0.000104282	0.00164191	0.96758
ZNF644	0.192487	9.59991	4.46521	0.000104461	0.00164322	0.965909
FZD8	0.792243	9.84052	4.465	0.000104523	0.00164322	0.965339
CHST11	-0.660045	8.21927	-4.45886	0.000106336	0.00167047	0.948641
FBXL3	-0.328755	10.1353	-4.45049	0.000108859	0.00170882	0.92588
SP1	-0.200768	8.88752	-4.44987	0.000109047	0.00171048	0.924205
PFDN6	0.17122	8.26121	4.44588	0.000110273	0.00172841	0.913359
ZNF14	0.19576	6.75898	4.4449	0.000110575	0.00173185	0.910699
SNF8	0.170666	9.99754	4.44304	0.000111155	0.00173947	0.905626
ANKRD37	0.929103	9.22982	4.4428	0.000111229	0.00173947	0.904984
MTMR11	-0.390989	6.44534	-4.44096	0.000111804	0.00174716	0.899972
STX10	-0.27195	8.45319	-4.4398	0.000112166	0.00175151	0.896835
FKBP2	-0.208679	7.6807	-4.43878	0.000112487	0.00175521	0.894063
PYROXD2	-0.419447	7.72649	-4.43653	0.000113199	0.001765	0.887939
PTP4A2	-0.246466	12.5708	-4.4353	0.000113588	0.00176973	0.884614
FRG1	-0.181238	9.944	-4.43502	0.000113676	0.00176979	0.883858
PHKB	-0.34768	8.42233	-4.43405	0.000113987	0.00177331	0.881209
IGFBP1	-0.380803	3.59715	-4.4312	0.000114901	0.00178619	0.873458
MOV10	-0.246397	6.71009	-4.42863	0.000115731	0.00179776	0.866473
WNT16	0.259744	6.8155	4.42801	0.000115932	0.00179953	0.864795
TUBB2B	0.787079	6.51416	4.42112	0.000118189	0.0018332	0.84609
LRP6	0.178888	9.52836	4.42054	0.00011838	0.0018348	0.844521
ST6GALNAC6	-0.364644	7.46073	-4.41984	0.000118613	0.00183705	0.84261
CCL28	0.187123	6.81498	4.41801	0.000119221	0.00184509	0.837655
FAM43A	1.16441	8.66878	4.41719	0.000119494	0.00184681	0.835434
APIP	-0.661831	9.04984	-4.41715	0.000119509	0.00184681	0.835311
ERBB2	0.301296	7.99327	4.4136	0.000120703	0.00186389	0.825665
TP53RK	0.244578	7.98617	4.41312	0.000120864	0.00186498	0.824377
TBPL1	0.31688	9.61741	4.41285	0.000120954	0.001865	0.823652
DHPS	-0.332929	8.34833	-4.41155	0.000121396	0.00186962	0.820112
FLII	-0.358741	9.1559	-4.41123	0.000121504	0.00186962	0.819248
C6orf89	0.427993	9.36553	4.41118	0.000121523	0.00186962	0.819103
DENND5A	0.293964	10.675	4.4103	0.000121823	0.00187286	0.81671
CEP20	-0.245867	10.4076	-4.40618	0.000123232	0.00189313	0.805554
HMCES	-0.399715	8.12031	-4.40476	0.000123724	0.00189928	0.80169
IRX2	0.304075	7.56888	4.40391	0.000124018	0.00190186	0.79939
C15orf65	-0.735868	6.25801	-4.40363	0.000124114	0.00190186	0.798634
TALDO1	-0.369959	12.3741	-4.40349	0.000124165	0.00190186	0.798235
LOC105369228	-0.274777	7.87054	-4.40313	0.000124288	0.00190235	0.797276
SF3A2	-0.223253	7.41803	-4.39798	0.000126094	0.00192857	0.783289
COL6A1	-0.603692	12.6057	-4.39657	0.00012659	0.00193474	0.779477
SPRED2	-0.468201	7.992	-4.39531	0.00012704	0.00194019	0.776041
WNT2B	-0.777988	5.29167	-4.39246	0.000128056	0.00195428	0.768315
LINC01963	-0.279258	6.61962	-4.39164	0.00012835	0.00195734	0.76609
TAPBP	-0.423361	8.23874	-4.39089	0.000128618	0.00195999	0.764066
NELFE	-0.27741	9.61603	-4.38864	0.000129428	0.0019709	0.757975
ZNF146	0.198432	10.5479	4.38774	0.000129754	0.00197442	0.755537
EMC10	-0.302562	8.23684	-4.38122	0.00013214	0.00200927	0.737867
ANP32B	-0.192318	12.2605	-4.37981	0.000132664	0.00201382	0.734032
RABGEF1	-0.40096	9.3239	-4.37976	0.000132684	0.00201382	0.733884
LRRC8D	-0.524771	9.55113	-4.37963	0.000132729	0.00201382	0.733555
GATD1	-0.111345	7.8204	-4.37769	0.000133454	0.00202334	0.728277
TNFAIP8	-0.966216	8.54116	-4.37699	0.000133714	0.00202581	0.726389
VWA5A	-0.745875	7.31202	-4.37503	0.000134447	0.00203544	0.721086
APOBEC3C	-0.34828	7.44859	-4.37452	0.00013464	0.00203561	0.719695
BRD9	-0.174475	7.91326	-4.37429	0.000134726	0.00203561	0.719077
SLF2	-0.538665	7.87141	-4.37422	0.000134751	0.00203561	0.718897
PTPN14	-0.631072	11.251	-4.37045	0.00013618	0.0020557	0.708676
LOC102723665	0.213147	5.97073	4.3694	0.000136582	0.00205895	0.705818
NHS	-0.966651	8.69087	-4.36937	0.000136593	0.00205895	0.70574
S100A11	-0.526749	10.462	-4.3688	0.000136811	0.00205941	0.704191
DIPK1C	0.23963	5.68192	4.36874	0.000136833	0.00205941	0.704035
PANK3	0.469938	10.5576	4.36851	0.000136919	0.00205941	0.703424
MAK16	0.189659	8.65873	4.36708	0.00013747	0.00206484	0.699535
ERCC6L2	-0.221444	7.64586	-4.36706	0.000137478	0.00206484	0.699478
MEPCE	-0.264336	8.93238	-4.36592	0.000137915	0.00206992	0.696397
ARMT1	-0.423295	9.47892	-4.36529	0.000138157	0.00207206	0.694701
RECK	-0.287087	10.0654	-4.36445	0.000138482	0.00207544	0.692422
STUB1	-0.143983	11.7502	-4.36296	0.000139059	0.00208259	0.688393
ARHGAP17	-0.221342	9.13065	-4.36246	0.000139254	0.00208401	0.687037
BEX3	0.328661	13.1644	4.36138	0.000139677	0.00208884	0.684095
TAPT1	-0.182845	8.77612	-4.35947	0.000140423	0.00209849	0.678933
SLFN5	0.371138	11.0428	4.35882	0.000140678	0.0021008	0.677173
SELENOM	0.339581	10.8778	4.35726	0.000141291	0.00210846	0.672955
COPG2	-0.395483	6.79827	-4.35649	0.000141594	0.00211146	0.670881
MAPK9	-0.26649	9.28158	-4.35482	0.00014226	0.00211987	0.666335
SLC26A11	-0.347683	8.93721	-4.35372	0.000142694	0.00212447	0.663381
ELOF1	0.116375	8.82991	4.35353	0.000142772	0.00212447	0.662852
LRRK1	0.437843	7.30527	4.35221	0.000143297	0.00213046	0.659292
ZNF584	0.126556	7.70483	4.35201	0.000143379	0.00213046	0.658742
ZBTB11-AS1	0.305793	6.60203	4.34977	0.000144279	0.00214231	0.652675
PUM1	0.163452	11.3304	4.34903	0.000144575	0.00214518	0.650688
RCC1L	0.185327	7.65151	4.34784	0.000145059	0.00215083	0.647452
SPPL3	-0.139018	9.01058	-4.34504	0.000146198	0.00216618	0.639869
DIS3L2	0.160978	6.3141	4.34254	0.00014722	0.00217977	0.633123
B4GALT6	-0.274299	6.56623	-4.33794	0.000149123	0.00220638	0.620676
MYO1D	0.97691	5.41293	4.3375	0.000149305	0.00220752	0.619491
ALDH1L2	0.711158	10.0731	4.33632	0.000149798	0.00221323	0.616301
LINC02511	-0.393512	4.19304	-4.33407	0.000150744	0.00222563	0.610199
ZNF654	0.309009	8.00673	4.33355	0.000150961	0.00222726	0.608805
MED13L	0.244002	9.10617	4.3327	0.000151318	0.00223095	0.606518
NAA50	-0.242208	10.511	-4.33069	0.000152171	0.00224194	0.601072
MTO1	-0.204515	9.10687	-4.33006	0.000152441	0.00224324	0.599354
TMEM69	-0.217499	8.74798	-4.32993	0.000152492	0.00224324	0.599027
INF2	-0.167354	7.48352	-4.32972	0.000152581	0.00224324	0.598461
CRLF1	1.02013	11.6508	4.32922	0.000152798	0.00224483	0.597089
RBCK1	-0.23964	9.40225	-4.32722	0.00015365	0.00225576	0.591701
PYGL	-1.04322	8.14619	-4.32595	0.000154195	0.00226218	0.588269
RAB21	0.137176	9.41102	4.32561	0.000154344	0.00226277	0.587335
ZNF880	0.275072	6.42017	4.32355	0.000155235	0.00227423	0.581758
MXRA8	-0.294278	10.5783	-4.32234	0.000155758	0.00228029	0.578502
AIMP1	0.140418	10.4497	4.32118	0.000156263	0.00228608	0.575366
GEM	1.40213	8.40644	4.31689	0.000158142	0.00231196	0.563784
EIF5	-0.514705	11.5001	-4.31602	0.000158528	0.00231598	0.561423
GGACT	0.251647	6.23659	4.31544	0.000158783	0.00231774	0.559869
SPAG7	-0.145937	10.2675	-4.31525	0.000158871	0.00231774	0.559332
PINK1	-0.465929	9.29452	-4.31309	0.00015983	0.00233011	0.553498
CPEB1	-0.617958	7.12555	-4.30969	0.000161353	0.00234939	0.544316
SESN3	1.51257	10.4369	4.30963	0.000161379	0.00234939	0.544161
IFIH1	-0.426606	3.98748	-4.30671	0.000162699	0.00236696	0.536272
SIRT5	-0.240614	7.06498	-4.30559	0.000163207	0.00237269	0.533253
MED30	-0.224697	8.43839	-4.30448	0.000163711	0.00237742	0.530267
UNC5B	1.25945	8.66439	4.30438	0.00016376	0.00237742	0.529976
ESYT1	-0.60298	9.09939	-4.30379	0.000164029	0.00237967	0.528387
CNTROB	-0.225001	7.69862	-4.30309	0.000164348	0.00238264	0.526504
RNASEH1	0.177042	9.4694	4.30225	0.000164732	0.00238569	0.524244
PRDM1	-1.35809	6.79205	-4.30213	0.000164787	0.00238569	0.523921
RMND1	-0.457689	8.16601	-4.30085	0.000165379	0.00239261	0.520446
SYDE2	0.529374	3.91589	4.30055	0.000165515	0.00239291	0.519653
ELK1	-0.217082	7.7936	-4.29916	0.000166156	0.00240052	0.515906
UPF2	-0.211977	8.96313	-4.29862	0.000166408	0.00240249	0.514443
FXYD5	-0.920871	9.3251	-4.29735	0.000167001	0.00240938	0.510999
GPCPD1	0.567754	9.78608	4.29679	0.000167259	0.00241144	0.509504
BORCS7	-0.272424	9.89668	-4.29595	0.000167653	0.00241546	0.507221
G6PD	-0.579928	8.13789	-4.29267	0.000169193	0.00243596	0.498369
NELFA	-0.191747	7.85713	-4.2912	0.000169888	0.00244428	0.4944
ZNF2	0.204664	6.95706	4.29007	0.00017042	0.00245024	0.491373
DCLRE1C	-0.219729	7.53587	-4.28939	0.000170743	0.00245319	0.48954
ANK2	-1.19209	7.84328	-4.28555	0.00017258	0.00247788	0.479179
TDG	0.35378	9.74579	4.28411	0.000173273	0.00248613	0.475297
OLFML1	-0.23046	5.13961	-4.28276	0.000173926	0.00249378	0.471655
TMEM68	-0.254974	6.67871	-4.28247	0.000174067	0.00249409	0.47087
VANGL1	-0.513274	7.72627	-4.27996	0.00017529	0.00250988	0.464094
TSPAN32	0.193045	6.25992	4.2794	0.000175563	0.00251207	0.462586
DNAJB1	-0.341859	9.2344	-4.2774	0.000176542	0.00252435	0.457204
IL7	-1.46825	6.18713	-4.27688	0.000176802	0.00252633	0.455782
PARP4	-0.326952	9.68026	-4.27631	0.000177082	0.00252859	0.45425
C11orf68	-0.521571	8.50098	-4.2748	0.000177827	0.0025375	0.450186
PRDX6-AS1	-0.259977	6.61231	-4.27275	0.000178847	0.00254874	0.444648
LOC105379173	0.315889	6.7037	4.27272	0.000178859	0.00254874	0.444583
SCAI	-0.921734	5.87955	-4.27116	0.00017964	0.00255812	0.440368
DLGAP1-AS1	-0.661265	6.04297	-4.2706	0.000179921	0.00256038	0.438852
METAP2	-0.206817	10.9969	-4.26937	0.000180534	0.00256735	0.435559
TMEM140	-0.890063	7.17233	-4.26855	0.000180949	0.00257022	0.43334
S100A10	-1.3911	12.1913	-4.26848	0.000180982	0.00257022	0.433159
NUBP1	-0.398691	7.56228	-4.2679	0.000181276	0.00257264	0.431591
SLTM	-0.381718	9.3539	-4.26669	0.000181889	0.00257958	0.428326
NFKBIL1	-0.18228	7.21169	-4.26316	0.000183685	0.00260279	0.418811
PIGM	0.316668	8.58761	4.26298	0.000183775	0.00260279	0.418342
MMS19	-0.211426	8.31733	-4.26022	0.000185194	0.00262112	0.410894
RNF150	1.34328	7.9014	4.25955	0.000185542	0.00262426	0.409078
LINC02361	0.205514	5.8717	4.25903	0.000185811	0.00262627	0.407679
MRPL54	-0.398524	8.98151	-4.25742	0.000186643	0.00263625	0.403355
UBR2	-0.284084	8.81497	-4.25652	0.000187112	0.00264109	0.400925
FKBP7	0.726585	10.9313	4.25399	0.000188436	0.00265798	0.394102
SH3BP5-AS1	-0.216989	6.70153	-4.25319	0.000188853	0.00266206	0.391963
ADAMTS5	-1.42606	10.0384	-4.25269	0.000189116	0.00266397	0.390617
PTPN22	-0.642936	4.57454	-4.25032	0.000190367	0.00267978	0.384236
PRKAB1	0.241553	7.68204	4.24769	0.000191765	0.00269666	0.377156
CHST10	0.175668	7.13941	4.24758	0.000191825	0.00269666	0.376855
AGAP3	-0.163744	8.26103	-4.24536	0.00019301	0.0027115	0.370894
FLT1	0.217071	7.23983	4.24502	0.000193194	0.00271225	0.369975
GPC4	1.72349	9.52597	4.2438	0.000193853	0.00271967	0.366681
KIAA0232	-0.336146	9.56209	-4.24293	0.000194324	0.00272445	0.364334
SPG11	-0.166737	9.8495	-4.24232	0.000194654	0.00272724	0.362691
APH1B	-0.260116	7.44173	-4.24038	0.000195702	0.00274009	0.357494
CBX2	0.224541	6.42811	4.2374	0.000197336	0.00275936	0.349451
B4GALT7	0.237979	7.62111	4.23704	0.000197528	0.00275936	0.348509
ACADVL	-0.490919	10.3001	-4.23694	0.000197584	0.00275936	0.348238
WDR41	-0.347236	9.6995	-4.2369	0.000197607	0.00275936	0.348123
TBL1X	0.432162	9.72091	4.23442	0.000198978	0.00277598	0.341438
ARL4C	-1.07217	8.87705	-4.23426	0.000199063	0.00277598	0.34102
NBN	-0.196537	9.76981	-4.23385	0.000199291	0.00277729	0.339916
FZD1	0.690338	10.728	4.23284	0.00019985	0.00278323	0.337204
MMP14	-0.233538	9.0029	-4.23002	0.000201423	0.00280326	0.329621
CHM	-0.144212	8.87171	-4.22906	0.000201962	0.00280888	0.327038
MUC8	0.198255	8.72061	4.22845	0.000202306	0.00281068	0.325391
ZBED1	0.226191	8.67851	4.22835	0.00020236	0.00281068	0.325132
TTC9C	-0.211707	8.84081	-4.22749	0.000202847	0.00281556	0.32281
LINC00545	0.749004	5.02029	4.22604	0.000203668	0.00282508	0.318901
MLPH	-0.735248	8.47963	-4.22475	0.000204397	0.00283331	0.315446
RAVER2	-0.350805	4.05058	-4.2235	0.000205111	0.00284132	0.312072
BAG4	-0.43419	9.53652	-4.22287	0.000205471	0.00284441	0.310378
CSPG4	-0.89125	6.69043	-4.21813	0.000208195	0.00288021	0.297642
UQCC3	-0.312998	7.6693	-4.21285	0.000211267	0.00292077	0.283476
CWC25	-0.191417	7.5572	-4.20944	0.000213281	0.00294667	0.274299
POLR2K	0.214402	10.6675	4.20791	0.000214186	0.00295608	0.270208
RCAN2	-0.879031	5.7334	-4.20781	0.000214246	0.00295608	0.269937
ZDHHC17	-0.170009	9.53035	-4.20744	0.000214467	0.00295718	0.268937
ADGRA2	-0.315604	8.18203	-4.20598	0.000215341	0.00296727	0.265006
PANX3	0.453873	3.75194	4.20541	0.000215682	0.00296773	0.263475
ZNF593	0.321634	9.08887	4.20527	0.000215765	0.00296773	0.263103
POLR1A	0.233189	7.69711	4.20521	0.000215801	0.00296773	0.262942
CALCRL	0.459699	5.83676	4.20452	0.000216215	0.0029712	0.261091
LINC00595	-0.240301	5.09014	-4.20431	0.000216338	0.0029712	0.260539
SNX3	-0.136569	12.3686	-4.20349	0.000216837	0.00297609	0.258314
NSFL1C	-0.298329	9.29052	-4.20283	0.000217232	0.00297933	0.256554
CNP	0.130681	9.46103	4.20262	0.000217359	0.00297933	0.255989
KCTD6	-0.247764	9.05759	-4.19859	0.000219802	0.00301084	0.245182
MIOS	1.3282	10.2478	4.19812	0.000220094	0.00301287	0.243897
CD160	0.277305	4.64716	4.1965	0.000221083	0.00302442	0.239565
CDK5RAP2	-0.877121	9.25188	-4.19585	0.00022148	0.00302597	0.237831
INO80D	-0.171787	7.80037	-4.19584	0.000221486	0.00302597	0.237803
TMUB2	-0.345405	7.3437	-4.1935	0.000222932	0.00304356	0.231515
USP24	-0.385868	8.27107	-4.19328	0.000223066	0.00304356	0.230933
ZBTB5	0.154445	8.58315	4.19304	0.000223218	0.00304364	0.230276
RALB	-0.469977	9.54499	-4.192	0.00022386	0.00305041	0.227496
PCDH9	1.12212	7.94098	4.19141	0.00022423	0.00305344	0.225904
KCNC4	0.562103	6.81836	4.19083	0.000224588	0.00305633	0.22436
FAM114A2	0.319536	8.57913	4.18787	0.000226441	0.00307773	0.216418
DIDO1	-0.248808	7.7994	-4.18785	0.000226456	0.00307773	0.216354
RCCD1	-0.360674	9.01283	-4.18722	0.000226852	0.00308111	0.214666
ZDHHC3	-0.384277	8.3108	-4.18597	0.000227641	0.00308788	0.211311
ZNF618	-0.245526	6.64001	-4.18596	0.000227646	0.00308788	0.211288
PTGDS	-0.689793	9.00755	-4.18559	0.000227883	0.00308908	0.210282
FRMD6	-0.402893	11.5193	-4.18284	0.00022963	0.00311074	0.202903
ATP6V1F	0.183718	10.3405	4.18006	0.000231403	0.00313273	0.195466
UST	0.646625	8.47302	4.17928	0.000231904	0.00313747	0.193379
ARHGAP26	-0.269137	6.52103	-4.17894	0.000232124	0.00313841	0.192461
OAZ2	0.153389	8.40941	4.17804	0.000232708	0.00314358	0.190032
TUBGCP3	-0.499717	8.60158	-4.17777	0.000232882	0.00314358	0.189311
NIM1K	0.505798	6.05607	4.17765	0.000232958	0.00314358	0.188995
ADGB-DT	0.13181	6.09118	4.17669	0.000233578	0.00314991	0.186426
CASTOR3	-0.247684	6.38718	-4.17559	0.000234293	0.00315692	0.183472
DCP1B	-0.169948	8.92503	-4.17526	0.000234506	0.00315692	0.182593
SDE2	0.239666	9.92768	4.17513	0.000234593	0.00315692	0.182237
MAGEH1	0.243694	9.0727	4.17496	0.000234703	0.00315692	0.181783
TEAD2	0.221536	7.94106	4.17163	0.000236882	0.00318417	0.172855
CPED1	-1.15029	6.5425	-4.17023	0.000237802	0.00319448	0.169106
LDLRAD4	0.215015	6.27276	4.16991	0.00023801	0.00319521	0.168264
MAEA	-0.217895	9.65602	-4.1694	0.000238351	0.00319773	0.166881
URB1	0.716856	8.25998	4.16775	0.000239443	0.00321032	0.162462
DCTN3	-0.131551	10.4477	-4.16707	0.000239897	0.00321401	0.160634
DEF8	0.22826	8.46965	4.16687	0.000240026	0.00321401	0.160112
HEY2	1.45883	5.61483	4.16515	0.000241173	0.00322729	0.155508
DPH6-DT	0.319244	3.56223	4.16343	0.000242328	0.00323877	0.150891
KLF9	0.853237	10.3773	4.16341	0.000242341	0.00323877	0.15084
B3GALNT1	-0.951675	6.40108	-4.16172	0.000243482	0.00324988	0.146303
CDC42EP5	-0.462019	7.42768	-4.16171	0.000243484	0.00324988	0.146294
MFSD10	-0.28154	8.0699	-4.16011	0.000244568	0.00326226	0.142002
PJA2	-0.18624	9.74765	-4.15903	0.000245298	0.00326889	0.139121
ZFP92	0.268657	5.83697	4.15892	0.000245378	0.00326889	0.138806
SCML1	-0.353187	8.58738	-4.15854	0.000245635	0.00327023	0.137795
C2CD2	-0.882069	8.6274	-4.15122	0.000250669	0.00333511	0.118201
FN3KRP	-0.444521	8.63762	-4.14969	0.00025173	0.0033471	0.114119
ATP23	-0.508666	8.12749	-4.14585	0.000254429	0.00338083	0.103818
RRP12	0.19902	7.11124	4.14537	0.000254768	0.00338317	0.102534
DPYSL3	1.5447	10.0146	4.14454	0.000255348	0.00338872	0.100336
DDX60	-0.461091	6.16702	-4.14326	0.000256261	0.00339868	0.0968893
EIF3D	-0.163033	11.4568	-4.14295	0.000256476	0.00339937	0.0960775
HSPB8	-0.526808	6.93536	-4.13809	0.000259956	0.0034433	0.0830652
SETD9	-0.476003	7.32931	-4.13617	0.000261337	0.00345893	0.0779485
COG4	-0.140744	8.67004	-4.13599	0.000261467	0.00345893	0.0774659
HDAC4	0.664581	8.7633	4.13465	0.000262442	0.00346963	0.0738717
HYMAI	-0.404806	5.39401	-4.13383	0.000263038	0.00347497	0.0716821
MAP3K14	-0.475219	4.6535	-4.13364	0.000263179	0.00347497	0.0711638
PCDHB2	0.51757	6.21301	4.13301	0.000263633	0.00347876	0.0694987
BMP4	-0.562662	6.41008	-4.1273	0.000267839	0.00353202	0.0542166
CA14	0.18421	5.54359	4.12661	0.000268347	0.00353648	0.0523887
NCOR1	-0.282828	8.74351	-4.12493	0.000269598	0.00355072	0.0478991
GPD2	-0.44397	8.44306	-4.12204	0.000271762	0.00357697	0.0401788
NCK2	0.231963	9.46029	4.12076	0.000272732	0.00358748	0.0367383
TBC1D10B	-0.209079	8.11422	-4.11872	0.000274276	0.00360551	0.0312899
ENOX1	-0.649474	7.38189	-4.11815	0.000274703	0.00360885	0.0297883
INSC	2.93084	9.61361	4.11712	0.000275493	0.00361695	0.0270165
LIFR	1.62613	10.4111	4.1164	0.000276042	0.00362188	0.025094
OMD	3.0812	8.53553	4.11431	0.000277642	0.00364059	0.0195136
NFASC	-0.636856	7.97731	-4.11194	0.000279467	0.00366221	0.0131911
IGLV2-14	0.218532	6.37736	4.11161	0.00027972	0.00366323	0.012316
PTPDC1	0.350884	7.51977	4.10852	0.000282125	0.00369081	0.00405395
AIMP2	0.275716	10.855	4.10844	0.00028218	0.00369081	0.0038661
PEX2	0.217905	9.37876	4.10635	0.000283822	0.00370996	-0.00173457
CD44	-1.97924	10.6838	-4.10577	0.000284278	0.00371357	-0.0032821
GMIP	0.266935	6.55305	4.10554	0.000284454	0.00371357	-0.00388064
LAMB3	-0.378693	5.94797	-4.10526	0.000284679	0.00371418	-0.00464352
UBL3	0.453601	10.0215	4.10458	0.000285214	0.00371883	-0.00645485
DENND4A	-0.286086	7.3788	-4.10416	0.00028554	0.00372076	-0.007558
ROCK2	-0.579146	9.74489	-4.10291	0.000286536	0.0037314	-0.0109177
MYO1C	-0.31956	9.8447	-4.10179	0.000287424	0.00373865	-0.013904
MIR503HG	0.821167	7.39301	4.10175	0.00028745	0.00373865	-0.0139938
RPS6KA5	-0.412767	5.43871	-4.10139	0.000287737	0.00374005	-0.0149565
XRCC1	-0.176956	7.73607	-4.10109	0.000287974	0.00374079	-0.0157495
WASF1	-0.208046	8.11776	-4.10045	0.00028849	0.00374517	-0.0174784
MAP3K6	-0.362749	7.14512	-4.09902	0.000289631	0.00375764	-0.0212866
RPRD2	-0.183272	7.53046	-4.09804	0.00029042	0.00376408	-0.0239108
NFX1	0.155861	8.55736	4.09795	0.000290489	0.00376408	-0.02414
FAH	-0.731511	7.57582	-4.09747	0.000290871	0.0037667	-0.02541
SAFB2	-0.178919	8.51184	-4.09608	0.000291996	0.00377892	-0.0291354
MFSD14A	0.219278	9.80569	4.09549	0.000292469	0.0037821	-0.0306962
CSGALNACT2	0.554259	9.68289	4.09532	0.000292604	0.0037821	-0.0311417
LINC-PINT	-0.687029	6.49835	-4.09449	0.000293283	0.00378853	-0.0333785
ALOX5AP	0.718262	6.86858	4.09328	0.000294265	0.00379886	-0.0366049
RAMAC	0.160224	9.55301	4.09018	0.000296794	0.00382811	-0.0448607
ALDOC	0.503226	7.80255	4.09005	0.000296898	0.00382811	-0.0451974
VPS29	-0.34709	10.5764	-4.08935	0.000297476	0.0038332	-0.0470759
PLPPR2	0.190871	7.34128	4.08887	0.000297868	0.00383588	-0.0483456
CLPTM1L	0.175266	10.4007	4.08793	0.000298646	0.00384352	-0.0508619
HMGXB3	0.177444	8.54615	4.08758	0.000298932	0.00384483	-0.0517849
PLPP6	0.277546	7.18869	4.08726	0.000299198	0.00384588	-0.052644
TMEM251	-0.206613	8.55506	-4.08686	0.000299532	0.00384781	-0.053721
ANKRD50	0.386959	9.76464	4.08661	0.000299737	0.00384808	-0.0543825
POGLUT3	-0.585925	8.70709	-4.08553	0.000300629	0.00385715	-0.0572492
CHL1-AS1	0.146416	3.43595	4.08411	0.000301815	0.00386998	-0.0610458
TMEM31	0.235697	4.32743	4.08351	0.000302309	0.00387394	-0.0626251
TWNK	0.307582	7.64947	4.08321	0.000302563	0.00387481	-0.0634344
CTDP1	0.186904	7.20145	4.08193	0.000303637	0.00388618	-0.0668529
ZBTB4	-0.129062	10.0454	-4.08076	0.00030462	0.00389638	-0.0699716
PUSL1	-0.199499	7.45907	-4.07705	0.000307752	0.00393402	-0.0798373
ARPIN	-0.230184	7.97794	-4.07381	0.00031052	0.00396479	-0.0884741
AP3B1	-0.136655	9.37852	-4.07379	0.000310539	0.00396479	-0.0885341
PRR5L	0.796555	6.97006	4.07225	0.000311857	0.00397919	-0.0926206
LOC100129034	0.31369	8.5703	4.06986	0.000313926	0.00400164	-0.0989961
BTG1	-0.551198	12.0936	-4.06977	0.000314001	0.00400164	-0.0992272
MRAP-AS1	0.197402	4.76234	4.06941	0.00031432	0.00400326	-0.100207
CSTF3	0.213501	9.08248	4.06853	0.000315078	0.00401046	-0.102528
TXNL1	-0.100962	11.7822	-4.0675	0.000315976	0.00401944	-0.105274
MCUR1	-0.290883	9.14964	-4.06607	0.00031723	0.00403294	-0.109095
CLN8	-0.276683	7.16859	-4.06509	0.000318083	0.00403887	-0.111683
GRB7	0.175026	5.58376	4.06509	0.000318084	0.00403887	-0.111687
NID2	-1.10973	9.23973	-4.06487	0.000318279	0.0040389	-0.112279
GPR173	0.158458	6.84624	4.06386	0.000319169	0.00404772	-0.11497
CLIP2	-0.284452	6.56922	-4.06339	0.00031958	0.00405047	-0.116211
HDAC5	-0.325511	7.80845	-4.06186	0.000320934	0.00406468	-0.12029
SNX6	-0.324129	10.6564	-4.06168	0.00032109	0.00406468	-0.120759
MGP	1.93262	9.28582	4.06013	0.000322473	0.00407971	-0.124904
FYCO1	-0.58395	7.84461	-4.057	0.000325265	0.00411254	-0.133216
METTL18	-0.387433	7.39937	-4.05568	0.000326449	0.00412427	-0.136718
CCZ1B	0.313645	5.99418	4.05553	0.000326588	0.00412427	-0.13713
DUS4L	-0.491755	6.22766	-4.05377	0.000328178	0.00414147	-0.141811
GSTM2	-0.377085	7.77649	-4.05358	0.000328348	0.00414147	-0.14231
PLEKHF1	-0.315375	7.54968	-4.05283	0.000329029	0.00414755	-0.144308
SUDS3	-0.345583	7.8994	-4.05054	0.000331113	0.00416998	-0.150395
SLC66A1L	-0.860909	6.74258	-4.05044	0.000331208	0.00416998	-0.150673
PKIG	-0.774864	8.79495	-4.05015	0.000331467	0.00417072	-0.151425
SS18L1	0.201161	8.30801	4.04871	0.000332791	0.00418487	-0.15527
SDSL	0.464245	7.395	4.04812	0.000333334	0.00418916	-0.15684
ANGEL1	0.282504	7.58891	4.04778	0.000333647	0.00419057	-0.157745
RUSC2	0.246518	7.86918	4.04623	0.000335072	0.00420593	-0.161853
CEMIP2	0.249224	8.44289	4.04098	0.000339961	0.00426474	-0.175818
CCDC191	-0.285841	6.02273	-4.03816	0.000342609	0.00429516	-0.183297
RTN4	-0.30366	13.2782	-4.03796	0.000342797	0.00429516	-0.183828
ARHGEF19	2.31922	9.02073	4.03657	0.000344119	0.00430914	-0.187538
BCDIN3D	0.178132	7.53662	4.03475	0.000345842	0.00432596	-0.192349
APRT	-0.165145	9.44264	-4.03472	0.000345878	0.00432596	-0.19245
CRAT	-0.360729	9.02117	-4.03439	0.000346193	0.0043273	-0.193327
UBAC1	-0.135716	8.62187	-4.03352	0.000347022	0.00433508	-0.195633
HEATR3	0.221299	8.15308	4.03243	0.000348064	0.00434549	-0.198522
CAVIN1	-0.577246	11.0799	-4.03128	0.000349164	0.00435662	-0.201565
RFX7	0.312132	9.40595	4.03008	0.000350321	0.00436844	-0.204753
EIF1B	-0.282135	11.1701	-4.0296	0.000350784	0.0043716	-0.206025
AVPI1	-0.560284	8.65583	-4.02908	0.00035129	0.00437387	-0.207415
TTI2	0.149546	7.761	4.02898	0.000351385	0.00437387	-0.207675
TSPAN18	2.22556	7.27417	4.02647	0.000353827	0.00440163	-0.214348
NEURL1B	-1.00212	6.97028	-4.02443	0.000355823	0.00442383	-0.21977
KLHL36	-0.226298	10.3555	-4.02378	0.000356459	0.00442909	-0.221489
NR2F1	-0.417122	7.63023	-4.0235	0.000356732	0.00442985	-0.222227
MECOM	0.555273	6.99495	4.02303	0.000357196	0.00443297	-0.22348
SMPD1	0.665764	10.1279	4.02262	0.000357593	0.00443525	-0.22455
FHOD1	-0.59154	8.00866	-4.02084	0.000359356	0.00445361	-0.22929
NAPG	-0.185805	8.49197	-4.02069	0.0003595	0.00445361	-0.229675
ZNF281	0.392765	9.75352	4.01981	0.000360373	0.00446179	-0.232013
ZFP91	-0.283969	10.1326	-4.01857	0.000361613	0.00447448	-0.235322
NCAM2	0.493533	4.23669	4.01796	0.000362219	0.00447932	-0.236935
OTUD7B	0.350729	8.22648	4.01732	0.000362851	0.00448012	-0.238616
B3GNTL1	-0.175464	6.78946	-4.01732	0.000362852	0.00448012	-0.238617
ASXL2	-0.230755	8.3104	-4.01725	0.000362928	0.00448012	-0.238819
RND3	0.59756	10.7834	4.01696	0.000363216	0.00448101	-0.239584
RNLS	-0.479959	7.23854	-4.01675	0.000363429	0.00448101	-0.24015
GPAT4	0.237312	8.45785	4.01531	0.000364872	0.00449614	-0.243967
DEDD	-0.152077	8.53032	-4.01456	0.000365623	0.00450274	-0.245948
DMXL2	-0.276712	8.44267	-4.01381	0.000366376	0.00450934	-0.247929
ISOC2	-0.43301	8.00477	-4.01238	0.000367822	0.00452447	-0.251725
RBPMS2	-0.425639	6.25684	-4.01183	0.000368377	0.00452863	-0.253178
MCPH1-DT	0.315986	5.26919	4.00988	0.000370361	0.00454915	-0.258351
KLHDC2	-0.283705	10.5588	-4.00976	0.000370483	0.00454915	-0.258667
LASP1	-0.469637	11.1795	-4.00345	0.000376971	0.0046243	-0.275391
CWC22	-0.303582	7.54367	-4.00325	0.000377183	0.0046243	-0.275933
LRRN4CL	-0.279481	5.19523	-4.00317	0.000377268	0.0046243	-0.276149
FCRLB	-0.681216	5.97716	-4.00292	0.000377528	0.00462478	-0.276815
CAPZB	0.401166	11.5754	4.00245	0.000378013	0.00462799	-0.27805
DLG1	-0.7576	9.79818	-4.00185	0.000378638	0.00463292	-0.279641
PLB1	0.179639	5.98051	4.00095	0.000379573	0.00464164	-0.282016
SLC5A3	1.26925	11.1636	3.99983	0.000380751	0.00465332	-0.285001
TMEM120A	-0.819159	9.06564	-3.99839	0.000382261	0.00466904	-0.288814
POLR3B	-0.286396	8.43214	-3.99679	0.000383947	0.00468602	-0.293052
INTS9	0.143117	7.28452	3.99664	0.0003841	0.00468602	-0.293435
LBH	0.908334	9.76074	3.99571	0.00038509	0.00469279	-0.295915
LRIG1	-1.55525	6.66138	-3.99541	0.000385407	0.00469279	-0.296707
CDK15	-0.543043	6.18921	-3.99531	0.000385513	0.00469279	-0.296973
SPSB2	-0.38894	7.82157	-3.99527	0.000385555	0.00469279	-0.297077
TMEM223	-0.229934	8.25139	-3.99471	0.000386145	0.00469724	-0.29855
LINC01138	0.266198	5.60656	3.99323	0.000387723	0.00471368	-0.302478
SLC35B1	0.203851	9.45278	3.99227	0.000388746	0.00472337	-0.305016
TPRG1L	-0.29232	9.1201	-3.99146	0.000389612	0.00473113	-0.307157
ZNF766	0.3299	8.49806	3.99113	0.00038997	0.00473272	-0.308042
ZNF562	0.236953	8.0553	3.98808	0.000393248	0.00476635	-0.316102
TLK1	-0.421182	9.62666	-3.98796	0.000393375	0.00476635	-0.316414
SLC7A8	1.12493	9.14301	3.98788	0.000393468	0.00476635	-0.316641
CCDC92	-0.512234	9.84333	-3.9877	0.000393655	0.00476635	-0.317098
CCNYL1	-0.534333	8.4676	-3.98335	0.000398398	0.00482099	-0.328631
SCML2	-0.197839	8.20709	-3.98299	0.00039879	0.00482294	-0.329578
USP16	-0.25571	9.37266	-3.98246	0.000399367	0.00482711	-0.330969
HOXA10	-0.284283	9.44024	-3.98195	0.000399928	0.00483109	-0.33232
ADD3	-0.523685	11.4469	-3.98154	0.00040038	0.00483376	-0.333409
LINC00888	0.539588	7.63197	3.97814	0.00040414	0.00487374	-0.342409
LRRC37B	-0.412917	7.73015	-3.97812	0.000404159	0.00487374	-0.342453
TMEM145	0.176764	5.05183	3.97785	0.000404458	0.00487453	-0.343165
MTR	0.223587	9.42882	3.97627	0.000406222	0.00489296	-0.347354
RAPGEF1	-0.225898	7.8992	-3.97586	0.000406676	0.00489436	-0.348429
ZNF765	0.189001	8.19372	3.97574	0.000406808	0.00489436	-0.348742
ACP3	0.184429	5.80462	3.97532	0.000407285	0.00489728	-0.34987
DDX18	0.238325	9.5701	3.97509	0.000407542	0.00489755	-0.350478
DVL3	0.188142	9.12974	3.97479	0.000407873	0.0048987	-0.351258
DOCK11	-0.875733	9.61029	-3.97203	0.000410984	0.00493208	-0.358574
SLC25A43	-0.401177	8.87253	-3.9719	0.000411125	0.00493208	-0.358903
SLC2A8	0.20988	6.32747	3.97164	0.000411422	0.0049328	-0.359598
RUNX1T1	-0.984585	6.05962	-3.97082	0.000412354	0.00494114	-0.361776
DUSP14	-0.516843	8.19173	-3.96974	0.000413572	0.00495289	-0.364615
FRMD6-AS1	-0.219895	6.5501	-3.96743	0.000416205	0.00498156	-0.370723
PPP3CB	-0.285065	10.499	-3.96613	0.000417694	0.00499652	-0.374161
ADAMTSL3	1.3889	5.97633	3.96522	0.000418739	0.00500615	-0.376566
CYP27C1	-0.572331	4.64448	-3.96402	0.000420122	0.00501981	-0.37974
TMEM43	-0.237459	10.5859	-3.96259	0.000421772	0.00503664	-0.383513
KDM2B	0.179739	8.44548	3.96217	0.000422263	0.00503962	-0.384632
FATE1	0.182924	6.11311	3.96045	0.000424254	0.00506049	-0.389159
STX4	-0.533023	8.56386	-3.96024	0.000424501	0.00506054	-0.389719
NEK3	-0.266593	7.74298	-3.95906	0.000425873	0.00507324	-0.392825
ACAP3	-0.138281	7.28207	-3.95843	0.000426612	0.00507324	-0.394492
CENPBD1P	0.120764	8.11172	3.95839	0.00042666	0.00507324	-0.3946
ABHD5	-0.696183	8.20937	-3.95833	0.000426739	0.00507324	-0.394778
RPL26L1	0.12646	10.6006	3.95829	0.000426783	0.00507324	-0.394877
GLOD4	-0.416187	8.65098	-3.95679	0.000428539	0.00509035	-0.398829
FAM3C	0.805226	10.7299	3.95654	0.000428835	0.00509035	-0.399494
SLC25A37	0.702497	9.60643	3.95644	0.000428954	0.00509035	-0.399761
FMOD	0.85639	8.1017	3.95463	0.000431087	0.00511275	-0.404533
TSEN54	-0.122672	7.49448	-3.95326	0.000432709	0.00512639	-0.408147
CITED4	-0.253912	6.53411	-3.95306	0.00043295	0.00512639	-0.408684
SLFN12	0.473397	7.43443	3.95304	0.000432974	0.00512639	-0.408736
ACLY	0.562915	12.0199	3.95155	0.000434751	0.00514179	-0.412677
LONRF1	0.561449	8.61872	3.95153	0.000434768	0.00514179	-0.412715
IFI16	-0.412103	10.4556	-3.95087	0.000435563	0.00514401	-0.414474
SLC22A17	0.332577	7.65427	3.9507	0.000435756	0.00514401	-0.414899
USO1	0.24655	10.9214	3.95069	0.000435779	0.00514401	-0.414949
STIM2	0.328215	7.50688	3.95055	0.000435942	0.00514401	-0.415309
SUN1	-0.372676	9.49834	-3.94845	0.000438463	0.00517084	-0.420858
CAPG	-0.938107	8.01344	-3.94779	0.000439258	0.00517729	-0.422601
AHCTF1	-0.156742	8.53102	-3.94685	0.000440383	0.00518487	-0.425062
ZMYND11	0.160559	10.8349	3.94684	0.000440398	0.00518487	-0.425095
RUFY1	-0.232422	9.23383	-3.94606	0.00044134	0.00519303	-0.42715
CCNG2	0.247437	11.1253	3.945	0.000442624	0.0052052	-0.429946
XYLT1	-0.599373	11.0724	-3.94467	0.000443033	0.00520708	-0.430834
IGF2-AS	0.162084	5.90895	3.94387	0.000443998	0.00521547	-0.432926
TTC30A	0.280839	5.99208	3.94322	0.000444795	0.0052219	-0.434653
CHASERR	-0.272749	10.5434	-3.94272	0.000445403	0.0052261	-0.435967
MED22	-0.329825	6.84352	-3.94232	0.00044589	0.00522887	-0.437018
SDCBPP2	-0.268667	4.36884	-3.94162	0.00044675	0.00523451	-0.438871
FAM189B	-0.266481	9.19177	-3.94152	0.000446873	0.00523451	-0.439135
TTYH3	0.206782	8.10942	3.94113	0.00044735	0.00523716	-0.440163
SOCS5	-0.864147	8.68262	-3.93775	0.000451512	0.00528285	-0.44907
ASNSD1	0.234429	10.6264	3.93748	0.000451846	0.00528285	-0.449781
LINC01583	0.144051	3.05543	3.93735	0.000452013	0.00528285	-0.450136
NUP54	-0.225005	9.91305	-3.93673	0.000452784	0.00528891	-0.451777
COPRS	-0.404573	10.236	-3.93513	0.000454763	0.00530904	-0.455971
LINC00672	-0.204735	5.03431	-3.93324	0.000457135	0.00533375	-0.460974
CCDC28A-AS1	-0.217532	4.23919	-3.93124	0.000459647	0.00536006	-0.466245
GZMA	0.134369	3.93658	3.92789	0.000463881	0.00540641	-0.475063
TMEM154	0.546719	5.71378	3.92741	0.000464488	0.00541047	-0.476322
AGL	0.384831	9.06516	3.92615	0.000466096	0.00542617	-0.479644
AFM	0.135621	3.72152	3.92498	0.000467593	0.00544056	-0.482729
PEDS1	0.514412	9.42017	3.92407	0.000468765	0.00545115	-0.485135
USP54	-0.417253	7.1586	-3.92232	0.00047101	0.00547421	-0.48973
ADARB1	0.846429	9.41569	3.91857	0.000475877	0.00552769	-0.499614
SEPTIN9	-0.310774	11.4936	-3.91551	0.000479879	0.00557108	-0.507666
FECH	-0.160703	8.52179	-3.91269	0.000483593	0.00561008	-0.515078
CDKL1	0.581829	5.51962	3.91238	0.000484003	0.00561008	-0.515894
VPS13A	-0.369849	7.11019	-3.91235	0.000484045	0.00561008	-0.515977
NLGN4X	1.61905	5.83212	3.91211	0.000484363	0.00561065	-0.516608
PHF10	0.538635	8.52751	3.91018	0.00048693	0.00563725	-0.521689
LEPROTL1	0.265668	9.74398	3.90997	0.000487218	0.00563746	-0.522258
PSAP	-0.41111	11.7575	-3.90914	0.000488319	0.00564706	-0.524427
ALG3	0.174232	7.88637	3.90605	0.000492469	0.00569006	-0.532562
AURKC	0.234673	6.35539	3.90596	0.000492582	0.00569006	-0.532783
CCN5	-0.525677	6.02618	-3.90464	0.000494371	0.00570757	-0.536268
CTDNEP1	-0.173578	9.23104	-3.90409	0.00049511	0.00571293	-0.537704
MARF1	-0.169126	8.7801	-3.90378	0.000495535	0.00571468	-0.538529
PRKAB2	0.66695	10.317	3.90357	0.000495815	0.00571474	-0.539071
SARS2	-0.203503	6.17459	-3.90239	0.000497424	0.00572673	-0.542185
NUTM2A-AS1	-0.214124	5.45861	-3.90231	0.000497532	0.00572673	-0.542395
PEX26	0.20234	7.07793	3.9022	0.000497678	0.00572673	-0.542677
TK2	-0.264546	9.27857	-3.90196	0.000498014	0.00572743	-0.543325
ARID1A	-0.205186	9.69676	-3.90093	0.000499409	0.00574031	-0.546013
PRR14L	0.123188	8.85835	3.89858	0.000502631	0.00577417	-0.552194
CROCCP2	-0.207454	8.50495	-3.89744	0.000504202	0.00578902	-0.555193
ZCCHC18	0.503061	6.77194	3.8939	0.000509106	0.00584212	-0.564495
PODNL1	0.315663	7.94238	3.89365	0.000509453	0.00584289	-0.565151
MFN1	-0.140503	9.12612	-3.89215	0.000511545	0.00586366	-0.569088
AK5	-1.21749	6.85588	-3.89035	0.000514069	0.00588596	-0.573818
HOXB2	-0.312887	8.70961	-3.89019	0.000514292	0.00588596	-0.574235
LGALS1	-0.347773	13.6837	-3.89016	0.000514337	0.00588596	-0.574319
NOL6	0.20203	7.39995	3.88851	0.00051667	0.00590941	-0.578667
RUSC1	-0.400314	8.05593	-3.888	0.000517381	0.0059143	-0.579989
COPS7B	-0.0982384	7.71871	-3.88778	0.000517694	0.00591465	-0.580571
S100A4	-1.1078	7.03066	-3.88667	0.000519277	0.00592948	-0.583504
RNF145	0.368569	10.7079	3.88542	0.000521053	0.00594561	-0.586784
PUS1	0.19069	7.62887	3.88527	0.00052126	0.00594561	-0.587166
SESTD1	-0.364607	9.95763	-3.88481	0.000521916	0.00594984	-0.588374
KPNB1	-0.301165	12.0088	-3.88404	0.000523022	0.00595919	-0.590408
TAF10	0.248935	11.1049	3.88317	0.000524266	0.00597011	-0.592691
ATRN	0.207566	9.0193	3.88289	0.000524663	0.00597137	-0.593418
ESD	-0.205387	11.4145	-3.8822	0.000525656	0.0059794	-0.595233
LOC151760	0.20058	4.8367	3.88084	0.000527609	0.00599835	-0.598796
SPCS1	0.0951621	11.806	3.87863	0.000530813	0.00602886	-0.604612
LOC101927609	-0.430345	4.9912	-3.8784	0.000531143	0.00602886	-0.60521
CD200	1.40289	4.96901	3.87839	0.000531159	0.00602886	-0.60524
STAG1	-0.430537	8.90033	-3.87807	0.000531619	0.00603079	-0.60607
SNX12	-0.278731	9.05703	-3.8769	0.000533313	0.00604673	-0.609127
KIAA1671	-1.10065	6.92339	-3.87633	0.000534157	0.00605238	-0.610645
ACTR3B	0.455951	6.69375	3.87617	0.000534392	0.00605238	-0.611068
ZNF480	0.392765	5.55092	3.87564	0.000535162	0.00605293	-0.612452
JMJD6	0.445764	9.09164	3.87558	0.000535243	0.00605293	-0.612598
SLC35E2A	-0.224562	6.60265	-3.87554	0.000535311	0.00605293	-0.612719
KIAA1522	-0.483906	7.21812	-3.87471	0.000536523	0.00605649	-0.614891
GTF2A2	0.134932	10.7709	3.87461	0.000536665	0.00605649	-0.615145
TUT4	0.990868	9.32273	3.87456	0.000536741	0.00605649	-0.615281
TULP4	0.336818	8.43516	3.87453	0.000536787	0.00605649	-0.615364
FOXN2	-0.621086	9.19147	-3.8734	0.000538444	0.0060719	-0.618324
GPR135	-0.251421	6.15902	-3.87308	0.000538914	0.00607392	-0.619162
TUT7	0.316369	9.29727	3.87243	0.000539866	0.00607813	-0.620858
ELOVL1	-0.404466	9.41094	-3.87243	0.00053987	0.00607813	-0.620865
KNSTRN	-0.874512	8.12526	-3.87212	0.000540335	0.00608008	-0.621692
PRKG1	-0.430281	6.40088	-3.87119	0.000541702	0.00609218	-0.624119
TIMP2	-0.675573	11.8503	-3.87018	0.000543201	0.00610562	-0.626773
MLKL	-0.757515	6.72519	-3.86999	0.000543482	0.00610562	-0.62727
VPS37A	0.181316	8.89202	3.86979	0.000543782	0.0061057	-0.6278
MCM4	-0.606244	7.88422	-3.86833	0.000545947	0.00612488	-0.631616
GPAT2	-0.427942	7.16894	-3.86824	0.000546078	0.00612488	-0.631846
POLR1G	0.254244	7.83181	3.86793	0.000546541	0.00612678	-0.63266
SLC20A1-DT	-0.193733	6.46878	-3.86651	0.000548666	0.00614514	-0.636387
LOC100505549	-0.236955	6.07148	-3.86644	0.000548768	0.00614514	-0.636566
ANXA7	-0.409108	10.8942	-3.86606	0.000549345	0.00614831	-0.637576
NIF3L1	-0.477976	8.69571	-3.86586	0.000549646	0.00614837	-0.6381
ZNF18	0.347414	7.33514	3.86487	0.000551128	0.00616165	-0.640688
TNFRSF10B	0.165914	10.9464	3.86407	0.000552329	0.00617176	-0.642777
RICTOR	-0.328493	9.2746	-3.86159	0.000556078	0.00621022	-0.649274
STAT1	-0.346904	10.8861	-3.86141	0.000556366	0.00621022	-0.649771
ZNF816	0.163373	4.94258	3.86105	0.000556912	0.00621299	-0.650712
WDR75	0.287279	8.6008	3.85898	0.000560062	0.00624479	-0.656129
DNAJC28	-0.214516	3.75876	-3.85766	0.00056208	0.00626395	-0.659583
C5orf63	0.20707	5.81082	3.85356	0.000568399	0.00633099	-0.670316
LRRC15	2.14638	9.00299	3.85307	0.000569164	0.00633613	-0.671609
DAAM1	-0.489547	7.16824	-3.85123	0.00057202	0.00636452	-0.676414
MRPL27	-0.300821	10.0805	-3.85103	0.00057234	0.00636469	-0.676951
FER	-0.318138	8.7369	-3.85046	0.000573224	0.00637112	-0.678432
DSTYK	-0.419808	7.61946	-3.84731	0.000578173	0.00642271	-0.686685
POU2F1	0.238634	7.71317	3.84625	0.000579849	0.00643789	-0.689463
TAF13	0.309688	10.9016	3.846	0.00058024	0.00643881	-0.69011
TUBGCP2	-0.127178	8.57435	-3.84499	0.000581844	0.00645297	-0.69276
ARIH2	-0.228647	8.75628	-3.84481	0.000582134	0.00645297	-0.693239
ZC3H6	-0.279163	7.57791	-3.84417	0.00058314	0.00646069	-0.694897
GK3P	-0.237118	4.43852	-3.84382	0.000583696	0.00646341	-0.695811
UBL7	0.154393	8.17884	3.84326	0.000584595	0.00646993	-0.697289
SHROOM4	0.271648	6.13596	3.84279	0.000585346	0.00647445	-0.698521
WBP2	-0.359358	7.51877	-3.84259	0.000585669	0.00647445	-0.69905
MRPL58	-0.231622	9.15774	-3.84242	0.000585934	0.00647445	-0.699485
FOSB	0.157544	5.74825	3.84176	0.000586995	0.00648274	-0.701221
WRN	0.258434	7.57629	3.84081	0.000588513	0.00649606	-0.703699
FKBP15	0.13174	8.93214	3.83913	0.000591218	0.00652247	-0.708102
SNX17	-0.153759	9.34557	-3.83776	0.000593428	0.00654339	-0.711683
COPG2IT1	-0.563272	5.30826	-3.8375	0.000593843	0.00654451	-0.712354
SKAP2	0.169539	9.21781	3.83682	0.000594938	0.00655311	-0.714122
PBLD	0.503674	8.71498	3.83605	0.000596196	0.00655888	-0.716148
SP100	-0.195193	9.51725	-3.83604	0.000596213	0.00655888	-0.716176
RHBDF1	-0.423638	8.06787	-3.83558	0.000596964	0.00655888	-0.717384
PRUNE1	0.378681	8.46383	3.83554	0.000597019	0.00655888	-0.717472
RTN3	-0.584115	10.4818	-3.83546	0.000597148	0.00655888	-0.71768
NDUFB7	-0.319515	9.16687	-3.83534	0.000597348	0.00655888	-0.718001
TRIM62	0.179019	6.42815	3.83466	0.000598456	0.00656759	-0.71978
ARNTL	0.619013	8.64901	3.83422	0.000599181	0.00657209	-0.720942
CPNE8	-0.494859	6.38706	-3.83344	0.000600451	0.00657976	-0.722974
LOC101928510	-0.0925844	2.97472	-3.8334	0.000600511	0.00657976	-0.72307
AGPAT5	0.368619	9.29673	3.83228	0.000602352	0.00659646	-0.726007
IRAG1	-0.485631	6.94322	-3.83128	0.000603988	0.0066101	-0.72861
TCF12	0.222607	10.1208	3.8311	0.000604281	0.0066101	-0.729075
CUL3	-0.0884787	10.6687	-3.83082	0.000604744	0.0066101	-0.729811
GDPD3	-0.274363	6.3342	-3.83069	0.000604966	0.0066101	-0.730163
EIF5B	0.157963	10.4768	3.83056	0.000605181	0.0066101	-0.730504
SNX15	-0.255859	7.23387	-3.82747	0.000610297	0.00666102	-0.738582
FAF1	-0.26513	9.01454	-3.82736	0.000610481	0.00666102	-0.738871
EFNA4	0.279741	7.17803	3.82593	0.000612853	0.00667999	-0.742591
CYTH3	-0.467474	8.49169	-3.82593	0.00061286	0.00667999	-0.742603
CATIP-AS1	0.24703	5.63275	3.82425	0.000615667	0.00670707	-0.746987
COL3A1	0.208947	14.4101	3.82109	0.000620982	0.00676145	-0.755235
DRAXIN	0.163909	4.95868	3.82065	0.000621733	0.00676609	-0.756394
CFAP20DC	-0.331009	4.73457	-3.82034	0.000622247	0.00676803	-0.757187
LOC286437	-0.175775	7.28872	-3.82016	0.00062256	0.00676803	-0.75767
ZNF625	0.167715	5.7361	3.81924	0.000624112	0.00678137	-0.760058
KAT7	-0.159493	7.85811	-3.81794	0.000626324	0.00680186	-0.763451
C14orf132	0.592883	9.23087	3.81744	0.00062719	0.00680772	-0.764777
C1orf43	-0.105683	11.958	-3.81715	0.000627672	0.00680941	-0.765514
UGP2	0.726343	12.3662	3.8165	0.000628785	0.00681794	-0.767214
DLX2	0.748509	8.56955	3.81135	0.000637667	0.00691066	-0.780669
RANBP17	0.380455	7.04771	3.80939	0.000641069	0.00694391	-0.785772
DNAJC14	0.132279	8.75339	3.80881	0.000642084	0.0069513	-0.787289
DZIP1	0.266862	8.91346	3.80732	0.000644689	0.00697588	-0.791173
DNAJC3	0.316489	10.0956	3.806	0.000647003	0.0069973	-0.79461
PRXL2C	-0.340592	8.89195	-3.80438	0.000649865	0.0070246	-0.798841
PIM3	-0.476951	7.99018	-3.80386	0.000650789	0.00703095	-0.800205
MRPL20-AS1	0.141161	8.05633	3.80312	0.000652089	0.00703601	-0.802119
EVI2A	-0.990579	6.33675	-3.80304	0.000652231	0.00703601	-0.802328
SLC27A4	0.158059	7.10402	3.80302	0.000652269	0.00703601	-0.802383
TRIM63	-0.179332	5.29454	-3.8024	0.000653372	0.00703943	-0.804003
NPHP4	0.254214	7.41333	3.80208	0.000653951	0.00703943	-0.804852
LINC00877	-0.211653	4.31874	-3.80203	0.000654034	0.00703943	-0.804974
PLBD2	-0.199395	9.37166	-3.80198	0.000654129	0.00703943	-0.805114
LOC105379448	0.286156	4.71849	3.80189	0.000654285	0.00703943	-0.805343
SMAGP	-1.04662	7.75058	-3.80161	0.000654787	0.00703943	-0.806077
DBP	-0.459972	5.97112	-3.80152	0.000654948	0.00703943	-0.806314
TAF1A	-0.416008	6.14812	-3.80129	0.000655348	0.0070401	-0.806899
TXNRD1	-0.835714	12.0915	-3.79917	0.000659145	0.00707365	-0.812439
TESK1	-0.170249	8.07634	-3.79899	0.00065946	0.00707365	-0.812898
STAMBPL1	-1.25928	7.17069	-3.79897	0.000659489	0.00707365	-0.812939
OXTR	-0.443373	5.28501	-3.79753	0.000662079	0.00709779	-0.816698
MTHFD2	-0.600885	12.0096	-3.79733	0.000662436	0.00709797	-0.817214
STRBP	-0.725719	5.26633	-3.79693	0.000663155	0.00710202	-0.818255
GADD45B	0.999077	10.5114	3.79601	0.000664822	0.00711622	-0.820661
ZNF629	0.19718	7.84548	3.79567	0.000665446	0.00711749	-0.821561
DET1	-0.356065	7.1992	-3.79557	0.000665623	0.00711749	-0.821816
NT5C3A	-0.198161	8.7992	-3.79517	0.000666342	0.00712153	-0.822851
LMLN	0.305246	8.50341	3.79423	0.000668054	0.00713617	-0.825311
B4GALT5	0.234654	9.53345	3.79366	0.000669079	0.00713906	-0.826781
ETF1	0.158752	10.9057	3.7936	0.0006692	0.00713906	-0.826955
TPMT	-0.324778	7.20318	-3.7934	0.000669555	0.00713906	-0.827463
ELAC1	0.341982	7.50729	3.79332	0.000669694	0.00713906	-0.827662
STAMBP	-0.151748	8.60358	-3.79158	0.000672871	0.00716928	-0.832201
ENTPD6	-0.387365	7.95858	-3.79017	0.000675448	0.00719306	-0.835865
ICAM3	-0.277553	8.51759	-3.78765	0.000680094	0.00723884	-0.842437
SLIT3	-0.814357	8.30461	-3.78744	0.000680482	0.00723928	-0.842984
TMBIM1	-0.425398	10.256	-3.78697	0.000681346	0.00724477	-0.844199
NUDT1	-0.514499	8.26501	-3.78502	0.000684969	0.00727959	-0.849283
BEND5	0.80747	6.07306	3.78404	0.000686805	0.00729538	-0.851848
ANOS1	0.553367	5.65261	3.78336	0.000688062	0.00730501	-0.853602
C2orf27A	0.206993	6.4484	3.7827	0.000689298	0.00731441	-0.855322
SDHA	-0.240927	10.0214	-3.78104	0.000692421	0.00734228	-0.859654
PLBD1	-0.292042	6.86338	-3.78093	0.000692628	0.00734228	-0.859942
RNF24	-0.44684	8.25124	-3.77996	0.000694441	0.00735776	-0.862447
POLE	-0.287542	6.39448	-3.77945	0.000695412	0.00736431	-0.863787
STMN3	-0.299543	7.71717	-3.77886	0.000696522	0.00737232	-0.865315
KDM6B	0.187535	7.54265	3.77739	0.000699306	0.00739803	-0.869138
ATF7IP2	0.237378	6.25954	3.7754	0.000703096	0.00743436	-0.874318
ZSCAN9	0.194254	7.5988	3.77493	0.000703994	0.00744008	-0.875541
PEX3	-0.215352	8.76063	-3.77413	0.000705525	0.00745248	-0.877623
PRKCZ-AS1	0.151674	6.80283	3.77341	0.000706901	0.00746252	-0.87949
ZNF124	0.437283	6.13651	3.77326	0.00070719	0.00746252	-0.879882
MTHFD1	-0.594715	10.0638	-3.77293	0.000707831	0.00746551	-0.88075
TDP1	-0.306464	6.63163	-3.77043	0.000712647	0.0075125	-0.887247
PLA2G10	0.1972	5.48284	3.76954	0.000714366	0.00752682	-0.889557
TEAD1	-0.331531	11.3421	-3.76719	0.000718923	0.00757102	-0.89565
ULK2	-0.508766	7.11104	-3.76639	0.000720493	0.00758371	-0.897739
PCGEM1	0.186402	4.82339	3.76522	0.000722783	0.00760399	-0.900781
LRP1	0.238983	8.9	3.76408	0.000725015	0.00762051	-0.903734
HCG27	-0.276307	4.83467	-3.76405	0.000725084	0.00762051	-0.903825
PLAAT4	-0.663817	5.84738	-3.76103	0.000731041	0.00767924	-0.911664
FAM83A	0.170156	7.47693	3.76084	0.000731414	0.00767929	-0.912153
ZNF784	-0.209656	6.94857	-3.75986	0.000733368	0.00769594	-0.914709
ZNF610	0.516362	5.24045	3.7564	0.000740275	0.00776452	-0.923689
URI1	-0.144184	9.06354	-3.75361	0.000745888	0.00781945	-0.930923
SLC44A2	0.714074	8.15861	3.7528	0.000747535	0.00783279	-0.933037
ANXA10	-0.962737	4.82021	-3.75195	0.000749254	0.00784685	-0.935236
GPN1	-0.17016	8.90733	-3.75141	0.00075036	0.0078545	-0.936649
CCDC85B	-0.291062	8.553	-3.75094	0.000751304	0.00786043	-0.937853
KCNMB3	0.221725	5.5601	3.75016	0.000752905	0.00787324	-0.939893
SERGEF	-0.231018	7.33636	-3.74954	0.000754175	0.00788256	-0.941506
NIN	-0.468572	8.98337	-3.74853	0.00075623	0.00790008	-0.944112
KDM3A	0.266671	9.28376	3.74825	0.000756802	0.0079021	-0.944836
GRASLND	0.215843	4.93524	3.74795	0.000757429	0.00790469	-0.945629
[truncated: 18,863 more rows]
