# Supplementary material for: Abnormal signal pathways and tumor heterogeneity in osteosarcoma
Source: J Transl Med. 2023 Feb 9;21:99. doi: 10.1186/s12967-023-03961-7 (PMC9912612; doi:10.1186/s12967-023-03961-7)
Supplement: Supplementary file 6 — Additional file 6: Table S5. Significantly different genes of the hMSC_BMP2+IBMX+TGFβ group. [file 12967_2023_3961_MOESM6_ESM.xlsx]

## Sheet: supllement table 5
genesymbol	logFC	AveExpr	t	P.Value	adj.P.Val	B
PLOD2	-1.33833	12.1277	-14.5703	3.52955e-15	3.04856e-11	24.3098
VSIR	1.69085	8.1203	14.4238	4.61172e-15	3.04856e-11	24.061
SLC66A1L	1.35434	6.74258	14.4211	4.6342e-15	3.04856e-11	24.0565
SUGCT	-1.52754	9.09433	-14.2431	6.43122e-15	3.04856e-11	23.7511
TMEM140	1.35135	7.17233	14.1742	7.30649e-15	3.04856e-11	23.632
AGTR1	2.79234	7.25144	13.9106	1.19592e-14	4.15822e-11	23.1714
AFAP1L1	2.59377	5.90966	13.4908	2.6592e-14	7.92517e-11	22.4218
INHBA	-2.13887	11.6212	-13.3845	3.26494e-14	8.51415e-11	22.2287
GALNT1	-0.994786	12.1902	-12.953	7.60327e-14	1.76244e-10	21.4314
RAB9A	0.698214	9.91984	12.7782	1.07685e-13	2.24652e-10	21.1022
FOXN2	0.983988	9.19147	12.3619	2.50072e-13	4.74273e-10	20.3029
NOTCH2	-0.802698	12.2293	-12.2692	3.02483e-13	5.25867e-10	20.122
PDGFC	-1.3352	11.6652	-11.9674	5.65826e-13	9.0802e-10	19.5255
ANG	0.854514	7.40247	11.7764	8.45782e-13	1.26034e-09	19.1418
PARD3B	0.734592	7.19094	11.6827	1.03161e-12	1.43476e-09	18.952
TBC1D4	-1.02985	8.19189	-11.3974	1.90145e-12	2.47926e-09	18.3666
PISD	0.703868	7.88855	11.3286	2.20632e-12	2.70754e-09	18.2241
CLDN23	1.31982	6.20148	11.0526	4.03332e-12	4.67461e-09	17.6449
KCNK2	-1.5033	6.91556	-11.026	4.27655e-12	4.69565e-09	17.5887
PPM1B	0.727967	9.70142	10.9711	4.82782e-12	5.0359e-09	17.4721
ADH5	0.519084	10.6681	10.9307	5.27991e-12	5.24522e-09	17.386
LYST	0.788376	7.59131	10.8061	6.96753e-12	6.60712e-09	17.1191
FEZ2	0.317379	10.7859	10.7851	7.30262e-12	6.62379e-09	17.0739
CFLAR	0.956666	8.05655	10.7239	8.37533e-12	6.91861e-09	16.9419
RNASE4	1.24457	9.51305	10.7147	8.5486e-12	6.91861e-09	16.9221
ARL6IP5	0.621515	11.5244	10.7014	8.80856e-12	6.91861e-09	16.8933
ANKRD37	-1.31318	9.22982	-10.6941	8.95419e-12	6.91861e-09	16.8775
EMX2OS	0.621098	7.60647	10.6734	9.37991e-12	6.9887e-09	16.8327
ALDH3A2	1.44395	9.8309	10.6324	1.02884e-11	7.40128e-09	16.7436
CCKAR	-0.984534	5.91605	-10.4893	1.42232e-11	9.89083e-09	16.4312
GEN1	-1.2545	6.55838	-10.4053	1.7222e-11	1.15899e-08	16.2465
AKR1C3	1.86813	10.6164	10.3213	2.08775e-11	1.36108e-08	16.0606
NFIB	1.50352	9.17677	10.2604	2.40096e-11	1.51784e-08	15.9255
ASAH2B	-0.654451	6.72633	-10.1272	3.26625e-11	2.00413e-08	15.6279
TPM1	-0.966648	13.1405	-10.0937	3.53052e-11	2.10439e-08	15.5526
ARMCX1	0.589458	10.0692	10.0778	3.66345e-11	2.12297e-08	15.5168
IL7	2.09219	6.18713	9.98218	4.57881e-11	2.58171e-08	15.3009
LINC01003	0.786135	7.00413	9.93997	5.05428e-11	2.7748e-08	15.2052
FTL	0.404523	14.0139	9.91219	5.39462e-11	2.82941e-08	15.1421
HMGB1	-0.284677	13.1	-9.90979	5.425e-11	2.82941e-08	15.1367
SLC38A6	0.716826	8.29443	9.8694	5.96519e-11	3.03526e-08	15.0447
VXN	1.20042	4.22631	9.8213	6.68104e-11	3.27725e-08	14.9348
PGD	1.46096	10.3932	9.81663	6.75495e-11	3.27725e-08	14.9242
JMJD6	-0.673828	9.09164	-9.79316	7.13991e-11	3.38529e-08	14.8704
SLC16A7	1.04255	8.26497	9.76747	7.58693e-11	3.5173e-08	14.8115
ADAM17	0.558233	9.04167	9.7483	7.93929e-11	3.60064e-08	14.7675
NT5DC2	-0.662266	8.95617	-9.68296	9.27058e-11	4.0915e-08	14.6171
SLC66A3	0.812306	9.17464	9.67651	9.41387e-11	4.0915e-08	14.6023
SEC61G	-0.637527	11.987	-9.6589	9.81666e-11	4.17949e-08	14.5616
IL11	-2.48478	7.50609	-9.64207	1.02181e-10	4.2634e-08	14.5227
ATP23	0.732465	8.12749	9.60821	1.10774e-10	4.53131e-08	14.4443
ROCK2	0.839061	9.74489	9.58725	1.16461e-10	4.59967e-08	14.3957
SEC61B	-0.253235	12.2309	-9.58583	1.16855e-10	4.59967e-08	14.3925
GSN	1.60885	11.1881	9.57538	1.19811e-10	4.60884e-08	14.3682
SPEN	0.340162	9.04714	9.56951	1.21506e-10	4.60884e-08	14.3546
SLC27A1	0.619261	7.80032	9.52431	1.35396e-10	4.9805e-08	14.2495
CPQ	0.413345	8.34471	9.52221	1.36079e-10	4.9805e-08	14.2446
ODC1	-0.564389	11.5099	-9.47637	1.51912e-10	5.46411e-08	14.1377
PEX11A	0.819672	7.82252	9.43449	1.68024e-10	5.94121e-08	14.0397
KITLG	1.63152	10.4357	9.42515	1.71848e-10	5.97515e-08	14.0179
NCOA1	0.364265	7.75645	9.41442	1.76353e-10	6.03126e-08	13.9927
TTC39C	1.18435	9.09368	9.36489	1.9877e-10	6.68829e-08	13.8764
PSAP	0.610957	11.7575	9.35611	2.03036e-10	6.72339e-08	13.8558
TREX1	0.405693	8.29332	9.34128	2.10458e-10	6.86028e-08	13.8209
USP33	0.65064	10.9096	9.32886	2.16885e-10	6.96099e-08	13.7916
ADH1B	4.97313	6.30105	9.31674	2.23354e-10	7.06001e-08	13.7631
UFSP2	-0.316155	9.54564	-9.29209	2.37123e-10	7.38339e-08	13.7049
CAHM	0.345971	4.79256	9.24681	2.64717e-10	8.07256e-08	13.5978
GAREM1	1.07553	6.96204	9.24329	2.66996e-10	8.07256e-08	13.5895
CHIC2	-0.767347	9.77014	-9.18826	3.0534e-10	9.04167e-08	13.4589
TBX15	0.531399	7.57278	9.18508	3.07717e-10	9.04167e-08	13.4514
SIPA1L1	-1.08801	9.06337	-9.16746	3.21256e-10	9.3084e-08	13.4095
ZBED3	2.40869	7.95083	9.13796	3.45302e-10	9.86807e-08	13.3393
CCN2	-1.91153	11.8721	-9.1207	3.60218e-10	1.01552e-07	13.2981
TMF1	-0.32637	9.95252	-9.09895	3.79949e-10	1.0505e-07	13.2462
CLK1	0.551485	9.60582	9.09228	3.8622e-10	1.0505e-07	13.2302
USF3	0.593927	8.27514	9.08898	3.89365e-10	1.0505e-07	13.2223
NATD1	0.695239	8.02404	9.08543	3.92767e-10	1.0505e-07	13.2139
CLN8-AS1	0.618661	7.9513	9.06987	4.0807e-10	1.07762e-07	13.1767
SNX25	-0.807785	8.84119	-9.05173	4.26685e-10	1.09165e-07	13.1332
MIR210HG	-1.32929	6.8198	-9.05048	4.28006e-10	1.09165e-07	13.1302
NFE2L1	0.334049	10.9508	9.04946	4.29082e-10	1.09165e-07	13.1278
RBL2	0.332804	9.63799	9.03898	4.40294e-10	1.10668e-07	13.1027
TPI1	-0.638169	12.326	-9.02677	4.5373e-10	1.12687e-07	13.0734
ISCU	0.270528	12.0744	8.99176	4.94628e-10	1.21399e-07	12.9893
BTD	0.764254	7.47477	8.96475	5.28757e-10	1.28267e-07	12.9243
DACT1	-2.4732	8.02776	-8.95506	5.41567e-10	1.29798e-07	12.901
MLLT11	-1.2922	9.87695	-8.95065	5.47511e-10	1.29798e-07	12.8904
CCDC115	0.528062	8.64817	8.94433	5.56143e-10	1.30362e-07	12.8752
CHSY1	-0.654584	10.0836	-8.92971	5.76637e-10	1.32258e-07	12.8399
ZDHHC9	0.951343	8.79599	8.92952	5.76907e-10	1.32258e-07	12.8394
NCOA4	0.391656	12.4658	8.8903	6.35796e-10	1.44174e-07	12.7447
SLC7A5	-2.6974	9.41639	-8.88502	6.44187e-10	1.44506e-07	12.732
RAPGEF1	0.326887	7.8992	8.82589	7.46177e-10	1.65402e-07	12.5887
PTGDS	0.965302	9.00755	8.81815	7.60714e-10	1.65402e-07	12.5699
MCCC1	0.94608	8.28677	8.81609	7.64615e-10	1.65402e-07	12.5649
ENO2	-1.20935	7.48106	-8.81377	7.69055e-10	1.65402e-07	12.5593
UNC13B	0.659572	8.69694	8.79776	8.00357e-10	1.70378e-07	12.5204
CDS2	0.274728	8.5899	8.74624	9.10231e-10	1.9181e-07	12.3949
SDC1	-1.1301	6.97404	-8.70641	1.00564e-09	2.06904e-07	12.2977
TXNDC17	-0.459297	10.7938	-8.70471	1.00994e-09	2.06904e-07	12.2936
GPX4	0.522693	11.553	8.70405	1.01161e-09	2.06904e-07	12.2919
NEK6	-0.550736	8.89699	-8.69153	1.04385e-09	2.11425e-07	12.2613
LRIG3	1.16679	6.94749	8.67297	1.0936e-09	2.19372e-07	12.2159
RXRA	1.39085	10.2348	8.65905	1.13251e-09	2.25013e-07	12.1818
SOS1	0.420223	9.39047	8.64867	1.16242e-09	2.27541e-07	12.1564
ALKBH7	0.35134	9.73052	8.64709	1.16705e-09	2.27541e-07	12.1525
JAGN1	0.882078	10.1009	8.63904	1.19089e-09	2.30041e-07	12.1328
VEGFA	-1.31894	11.3648	-8.608	1.28764e-09	2.46448e-07	12.0566
PGK1	-0.7427	12.7471	-8.58467	1.36558e-09	2.58372e-07	11.9992
FHL2	-2.11526	11.4404	-8.58203	1.37472e-09	2.58372e-07	11.9927
ANO10	0.401572	8.30929	8.57324	1.40554e-09	2.61301e-07	11.9711
MTURN	1.93518	7.63121	8.57048	1.41535e-09	2.61301e-07	11.9643
RBPMS	0.790254	9.86669	8.56595	1.43163e-09	2.61988e-07	11.9531
TTYH3	-0.298349	8.10942	-8.55962	1.45467e-09	2.63889e-07	11.9375
RAB8B	0.504806	9.38741	8.55294	1.47943e-09	2.66067e-07	11.9211
CORO6	1.32209	6.98687	8.54826	1.49703e-09	2.66931e-07	11.9095
DEPDC7	-1.22611	7.77656	-8.53058	1.56544e-09	2.74953e-07	11.8659
STAT2	0.523234	10.4876	8.52984	1.56837e-09	2.74953e-07	11.8641
LMBRD1	0.502992	10.3562	8.52574	1.58471e-09	2.75502e-07	11.854
MMP16	-2.13966	7.52645	-8.51169	1.64203e-09	2.83107e-07	11.8193
TOP1MT	0.457811	8.17329	8.50228	1.68163e-09	2.86386e-07	11.796
MPST	0.422227	9.01823	8.50067	1.6885e-09	2.86386e-07	11.792
ABHD5	0.999046	8.20937	8.49072	1.73156e-09	2.91128e-07	11.7674
TNFRSF1A	0.64299	10.4571	8.48724	1.74692e-09	2.91128e-07	11.7588
HDAC5	0.459219	7.80845	8.48218	1.76946e-09	2.91128e-07	11.7463
MRO	1.45998	6.92358	8.48155	1.77228e-09	2.91128e-07	11.7448
ATP5IF1	-0.310806	9.37071	-8.47067	1.82186e-09	2.96934e-07	11.7178
ADHFE1	1.0191	7.46883	8.46479	1.84926e-09	2.99064e-07	11.7032
CDC6	-1.55746	5.42791	-8.45908	1.87624e-09	3.01093e-07	11.6891
DNPEP	0.487048	8.89	8.42409	2.05061e-09	3.26564e-07	11.6023
TALDO1	0.494961	12.3741	8.4139	2.10442e-09	3.31395e-07	11.577
CEP126	0.756068	7.32967	8.41235	2.11272e-09	3.31395e-07	11.5732
DRAM2	0.978174	9.59728	8.40804	2.13602e-09	3.3255e-07	11.5625
CTTNBP2NL	-0.843878	10.0981	-8.40238	2.16703e-09	3.34879e-07	11.5484
MKRN2	0.315308	9.07478	8.38582	2.26035e-09	3.46731e-07	11.5072
PRKAG2	0.849896	8.57379	8.37735	2.30965e-09	3.51708e-07	11.4861
HSPB2	0.627683	7.65886	8.37121	2.34605e-09	3.52267e-07	11.4709
N4BP1	-0.406558	9.44691	-8.37104	2.34709e-09	3.52267e-07	11.4704
PGM3	-1.19173	8.39109	-8.36028	2.41236e-09	3.59476e-07	11.4436
SRPX2	-1.10575	9.39389	-8.32692	2.62678e-09	3.88652e-07	11.3605
FMC1	0.693187	8.92215	8.31665	2.69664e-09	3.96178e-07	11.3348
CCN1	-1.39053	11.4154	-8.30475	2.7799e-09	4.05555e-07	11.3051
HDGFL3	-0.977079	9.2759	-8.29687	2.83656e-09	4.10946e-07	11.2854
DUSP10	1.27206	8.61953	8.29158	2.87518e-09	4.13669e-07	11.2722
LYPD1	-2.00429	7.7385	-8.25921	3.12374e-09	4.46353e-07	11.1911
CDK19	0.467175	9.3586	8.25527	3.15544e-09	4.47814e-07	11.1813
ABHD4	0.550045	9.3091	8.24487	3.24074e-09	4.56812e-07	11.1552
LOC102724965	0.819684	5.86702	8.23234	3.34659e-09	4.68567e-07	11.1238
MIR181A2HG	-0.933107	6.33903	-8.22485	3.41159e-09	4.74484e-07	11.105
SLC9A9	0.800282	6.94494	8.20613	3.57969e-09	4.94566e-07	11.058
PLIN2	0.849232	10.6882	8.19895	3.64639e-09	5.00467e-07	11.0399
STIM2	-0.466527	7.50688	-8.1901	3.73034e-09	5.0745e-07	11.0177
PLK2	-1.95656	8.9674	-8.18848	3.74591e-09	5.0745e-07	11.0136
RNF170	0.480447	8.50015	8.18197	3.80914e-09	5.12685e-07	10.9973
TEX264	0.376955	7.95028	8.17344	3.8937e-09	5.20707e-07	10.9758
NNT	0.471893	9.4311	8.1687	3.94147e-09	5.23738e-07	10.9639
PLAT	-2.75705	9.33159	-8.16552	3.97391e-09	5.24707e-07	10.9559
UNG	1.04546	7.84248	8.16182	4.01195e-09	5.26398e-07	10.9466
AKR1A1	-0.308504	9.84204	-8.14258	4.21589e-09	5.497e-07	10.8981
ALKBH5	-0.37485	9.84296	-8.13941	4.2505e-09	5.50769e-07	10.8901
ADAMTS15	2.04452	6.73362	8.1283	4.37405e-09	5.6328e-07	10.8621
MAP4K5	-0.673846	8.88131	-8.12195	4.44639e-09	5.69083e-07	10.846
AKR1C1	1.5211	12.2897	8.11359	4.54336e-09	5.77949e-07	10.8249
NOL4L	-0.816407	8.16982	-8.09299	4.79164e-09	6.03223e-07	10.7729
PCSK1	1.89613	5.67937	8.09233	4.79988e-09	6.03223e-07	10.7712
HACD1	0.903795	10.8788	8.08377	4.9072e-09	6.13018e-07	10.7496
TOB2	0.905905	9.6493	8.05111	5.34004e-09	6.59321e-07	10.667
SNAPC1	-0.799675	9.21054	-8.05103	5.34106e-09	6.59321e-07	10.6668
GLUL	1.38841	11.9709	8.04056	5.48798e-09	6.73472e-07	10.6402
UCK2	-0.567888	8.45516	-8.02105	5.77268e-09	7.04267e-07	10.5908
REEP3	0.615475	10.3739	8.01108	5.92387e-09	7.18511e-07	10.5655
CTHRC1	-1.23963	12.1059	-8.00547	6.01077e-09	7.21267e-07	10.5512
PLAU	-1.57007	8.41088	-8.00515	6.01574e-09	7.21267e-07	10.5504
LIPA	0.562198	10.4312	7.99433	6.1872e-09	7.37585e-07	10.5229
SSH2	1.59778	8.28373	7.98634	6.317e-09	7.4878e-07	10.5026
LRRC15	-3.07681	9.00299	-7.98362	6.36175e-09	7.49824e-07	10.4957
LRIG2	0.423741	8.22328	7.98043	6.41467e-09	7.51814e-07	10.4876
NID1	1.2005	10.321	7.97007	6.58976e-09	7.6802e-07	10.4613
SIX1	1.55113	9.98332	7.96419	6.69141e-09	7.75534e-07	10.4463
CARD6	0.728416	8.05414	7.95521	6.84957e-09	7.89479e-07	10.4235
WDR19	0.741442	9.32346	7.94879	6.96488e-09	7.97368e-07	10.4071
ADGRG2	1.77051	6.45856	7.94716	6.99446e-09	7.97368e-07	10.403
TMCO6	0.670719	7.26383	7.94461	7.04102e-09	7.98314e-07	10.3965
CAPZB	-0.559702	11.5754	-7.93448	7.22925e-09	8.15225e-07	10.3707
GSTM4	0.705772	6.85903	7.90138	7.88081e-09	8.83921e-07	10.2862
MAN2B2	0.403534	9.33413	7.89872	7.93559e-09	8.85306e-07	10.2795
CD248	0.719736	10.1723	7.88984	8.12161e-09	9.01239e-07	10.2568
CTSK	0.858065	8.38545	7.8876	8.16928e-09	9.01733e-07	10.2511
NEGR1	-1.86489	8.65132	-7.88325	8.26263e-09	9.07237e-07	10.24
YIPF5	-0.48442	11.5244	-7.88012	8.33045e-09	9.09894e-07	10.232
TKT	0.656627	11.2452	7.87331	8.47983e-09	9.21387e-07	10.2146
KDELR2	-0.570486	11.9864	-7.80582	1.01175e-08	1.09363e-06	10.0418
HEIH	0.495782	9.02291	7.80069	1.02546e-08	1.10274e-06	10.0286
SRSF8	-0.360124	9.5999	-7.78713	1.06256e-08	1.13677e-06	9.99381
WWC2	-0.99738	7.83621	-7.76547	1.12471e-08	1.19713e-06	9.93817
TAF9B	0.436897	8.04792	7.76243	1.13373e-08	1.20061e-06	9.93035
SBF2	0.394585	8.68733	7.75936	1.14291e-08	1.20421e-06	9.92246
PNKD	0.537497	9.5595	7.74916	1.17393e-08	1.23068e-06	9.89625
SUCLG2	0.39975	9.9683	7.74181	1.19681e-08	1.2484e-06	9.87734
FAM110B	0.857654	7.53061	7.73403	1.22157e-08	1.24868e-06	9.8573
AKR1C2	1.58328	11.8096	7.73376	1.22241e-08	1.24868e-06	9.85663
VTI1B	0.285541	10.9994	7.73147	1.22982e-08	1.24868e-06	9.85071
GSTM2	0.517339	7.77649	7.73084	1.23184e-08	1.24868e-06	9.8491
HIGD1A	0.280785	11.6033	7.73031	1.23357e-08	1.24868e-06	9.84773
ECPAS	0.719295	10.6049	7.7298	1.23521e-08	1.24868e-06	9.84643
HNRNPAB	-0.381786	11.96	-7.72864	1.23899e-08	1.24868e-06	9.84344
KIAA2013	-0.3023	9.22775	-7.72337	1.25628e-08	1.26002e-06	9.82987
FSCN1	-1.27476	7.87405	-7.72061	1.26545e-08	1.26315e-06	9.82275
ST6GALNAC6	0.47356	7.46073	7.71513	1.28384e-08	1.27413e-06	9.80863
ZHX3	0.775192	8.21574	7.7137	1.28867e-08	1.27413e-06	9.80495
CLK4	0.580279	8.78608	7.70396	1.32215e-08	1.30107e-06	9.77984
PXMP2	0.356036	8.58396	7.69576	1.35101e-08	1.32322e-06	9.75871
HIPK2	1.37435	11.2579	7.69237	1.3631e-08	1.32796e-06	9.74998
MKLN1	0.324132	8.69313	7.68915	1.37472e-08	1.32796e-06	9.74167
DIS3L	0.526069	8.52302	7.68909	1.37494e-08	1.32796e-06	9.74151
PRKCE	0.9893	7.32551	7.67593	1.42348e-08	1.36851e-06	9.70754
TNS2	0.671667	8.65622	7.67219	1.43758e-08	1.37572e-06	9.6979
ZEB2	1.23794	8.77365	7.66871	1.45083e-08	1.38206e-06	9.68892
RASSF9	-1.66108	5.50151	-7.66409	1.46861e-08	1.39264e-06	9.67699
COX11	0.974405	10.2332	7.66143	1.47895e-08	1.3961e-06	9.67012
NHLRC3	0.597964	7.71259	7.63907	1.56888e-08	1.47432e-06	9.61232
GOT2	-0.544068	9.67343	-7.6353	1.58457e-08	1.48239e-06	9.60258
PRICKLE1	-0.904717	6.02311	-7.6224	1.63951e-08	1.52694e-06	9.5692
HSPA13	-1.00794	10.4707	-7.61207	1.68491e-08	1.56225e-06	9.54245
EPHB3	-0.325203	7.57996	-7.60988	1.69469e-08	1.56436e-06	9.53679
TENM3	-0.912683	9.03761	-7.6069	1.70811e-08	1.56493e-06	9.52906
MAST4	1.26199	7.44471	7.60641	1.71031e-08	1.56493e-06	9.5278
AOC2	1.75526	7.18691	7.60387	1.72182e-08	1.56858e-06	9.52124
IRS1	-0.653312	10.1751	-7.58562	1.80703e-08	1.63906e-06	9.47393
SLC39A11	1.09275	8.58585	7.57609	1.85323e-08	1.67368e-06	9.44921
KIF7	0.718053	7.83722	7.57256	1.87063e-08	1.68211e-06	9.44006
CDK7	-0.546138	9.61783	-7.56469	1.91004e-08	1.70683e-06	9.41964
CARS2	0.291005	8.84135	7.56381	1.91448e-08	1.70683e-06	9.41737
TNFRSF12A	-1.74841	9.41947	-7.55491	1.96018e-08	1.74014e-06	9.39426
CSRP1	-0.650678	10.2552	-7.54915	1.99037e-08	1.75945e-06	9.3793
PDGFRB	0.539514	9.70941	7.54544	2.01005e-08	1.76428e-06	9.36966
SEC61A1	-0.423033	10.54	-7.54493	2.01275e-08	1.76428e-06	9.36834
TRAF4	-0.276018	7.72143	-7.53229	2.08138e-08	1.81389e-06	9.3355
BCAT2	1.10985	8.13808	7.53132	2.08674e-08	1.81389e-06	9.33299
BTG1	0.747193	12.0936	7.52091	2.14523e-08	1.857e-06	9.30591
SGPL1	-0.532537	8.33927	-7.50367	2.24575e-08	1.93599e-06	9.26106
FZD6	-1.69415	8.89126	-7.49549	2.29511e-08	1.96494e-06	9.23976
FAM8A1	0.437201	9.93674	7.49498	2.29818e-08	1.96494e-06	9.23845
MAGED1	-0.556262	12.1382	-7.47906	2.3976e-08	2.04158e-06	9.19697
THRA	0.583721	7.97048	7.47673	2.41245e-08	2.04587e-06	9.19092
ABCB6	0.760099	8.1286	7.47336	2.43422e-08	2.05598e-06	9.18212
SLC25A32	-0.639355	9.30351	-7.46522	2.48747e-08	2.08634e-06	9.16092
SLC7A7	0.659643	6.80709	7.46482	2.49017e-08	2.08634e-06	9.15986
RBPJ	-0.429762	10.9107	-7.452	2.57664e-08	2.15015e-06	9.12642
SLC41A3	0.336316	8.31527	7.44737	2.60857e-08	2.16813e-06	9.11436
HMGB3	-0.724371	9.4217	-7.4454	2.62234e-08	2.17092e-06	9.1092
INSR	0.543779	8.12066	7.43742	2.67864e-08	2.20864e-06	9.08839
HIBADH	0.677442	9.83574	7.43596	2.68908e-08	2.20864e-06	9.08458
CAT	0.958104	12.2908	7.4261	2.76069e-08	2.25857e-06	9.05883
PTPRG	0.849976	10.2011	7.41831	2.81867e-08	2.297e-06	9.03847
LINC00260	0.438206	5.55558	7.41222	2.86483e-08	2.32553e-06	9.02256
FCGRT	0.508547	7.88735	7.41027	2.87977e-08	2.32859e-06	9.01746
ANXA6	0.503131	10.3862	7.40629	2.91053e-08	2.34438e-06	9.00705
NIPAL2	1.07155	9.10096	7.38047	3.11827e-08	2.50205e-06	8.93951
PCYOX1	0.745765	11.2529	7.37575	3.15784e-08	2.52409e-06	8.92716
EZH1	0.669347	8.85366	7.37409	3.17188e-08	2.52564e-06	8.92281
OTUD1	0.527072	8.37425	7.3709	3.19903e-08	2.52915e-06	8.91446
IFNGR2	-0.692358	10.3758	-7.36958	3.21033e-08	2.52915e-06	8.911
ARFIP2	-0.225439	8.5782	-7.36896	3.2156e-08	2.52915e-06	8.9094
SSH3	0.231283	7.94462	7.36763	3.22707e-08	2.52915e-06	8.90591
NUP58	-0.520744	7.90306	-7.36649	3.23691e-08	2.52915e-06	8.90293
ODAPH	-0.34476	3.72785	-7.35264	3.35901e-08	2.61453e-06	8.86665
TMCO4	0.406484	6.37867	7.35129	3.37124e-08	2.61453e-06	8.86308
AIMP2	-0.368384	10.855	-7.34233	3.45298e-08	2.66801e-06	8.83961
CALM2	-0.599584	13.43	-7.33549	3.5168e-08	2.7057e-06	8.82167
ZCCHC24	0.812429	10.6887	7.33433	3.52771e-08	2.7057e-06	8.81863
ZDHHC20	-0.387572	9.49156	-7.33074	3.56178e-08	2.72182e-06	8.80922
TULP4	-0.467246	8.43516	-7.32744	3.5934e-08	2.73243e-06	8.80056
C11orf24	-0.642385	9.76363	-7.32656	3.60185e-08	2.73243e-06	8.79825
GNS	0.449891	11.1763	7.3136	3.72913e-08	2.81874e-06	8.76423
ZDHHC2	-1.29966	8.72967	-7.31027	3.76251e-08	2.8337e-06	8.7555
UACA	-1.36723	9.24583	-7.3077	3.78848e-08	2.843e-06	8.74876
OFD1	0.574708	8.34757	7.29924	3.87544e-08	2.89783e-06	8.72652
GLRX	0.812334	10.6146	7.27771	4.10572e-08	3.0544e-06	8.66996
ZNHIT3	0.260241	9.76092	7.27695	4.11412e-08	3.0544e-06	8.66795
MYH9	-0.693416	9.70361	-7.27296	4.1585e-08	3.0764e-06	8.65744
RNF145	-0.508869	10.7079	-7.26946	4.19769e-08	3.09443e-06	8.64825
SAV1	0.923138	9.06618	7.24842	4.44163e-08	3.26272e-06	8.59289
PPIF	1.24306	9.56741	7.24396	4.49527e-08	3.29054e-06	8.58113
TGFBR3	1.51463	9.99279	7.23298	4.6299e-08	3.37724e-06	8.55221
LOC145474	-1.52398	6.04989	-7.22469	4.73423e-08	3.44131e-06	8.53037
PI4K2A	-0.36025	8.21282	-7.21604	4.84565e-08	3.51007e-06	8.50757
FAH	0.972	7.57582	7.1995	5.06621e-08	3.65714e-06	8.46395
NARF	-0.369528	8.84268	-7.198	5.08669e-08	3.65926e-06	8.46
PARP8	-0.552217	7.35724	-7.18863	5.21674e-08	3.73992e-06	8.43526
C5orf51	0.421589	9.70273	7.18477	5.27128e-08	3.76502e-06	8.42506
HADHB	0.58794	11.5719	7.1836	5.28784e-08	3.76502e-06	8.42199
GALT	0.487349	7.45635	7.18023	5.33607e-08	3.77483e-06	8.41309
EMC3	0.744422	11.1619	7.17994	5.34023e-08	3.77483e-06	8.41233
JRK	0.2421	7.87031	7.17885	5.3559e-08	3.77483e-06	8.40946
MAGEF1	-0.512179	7.62035	-7.17241	5.44975e-08	3.82804e-06	8.39243
TMEM245	0.539143	10.2011	7.16677	5.53317e-08	3.87359e-06	8.37754
LDAF1	0.478304	8.06412	7.16392	5.57583e-08	3.8904e-06	8.37002
CYBRD1	1.17979	11.6315	7.15829	5.66109e-08	3.93672e-06	8.35514
VOPP1	-0.567728	10.0737	-7.15321	5.73919e-08	3.97777e-06	8.34171
DYNC2H1	0.570334	8.54226	7.15146	5.76637e-08	3.98338e-06	8.33708
PWWP2A	0.354799	8.38753	7.14941	5.79845e-08	3.99232e-06	8.33164
RILPL2	0.365338	9.43327	7.13691	5.99731e-08	4.11565e-06	8.2986
DPYSL3	-2.03068	10.0146	-7.13384	6.04726e-08	4.12534e-06	8.29047
SLC38A1	-1.78427	10.1552	-7.13214	6.07493e-08	4.12534e-06	8.28599
CNOT6	-0.357107	7.95933	-7.1317	6.08216e-08	4.12534e-06	8.28483
MAPKAPK5	-0.291327	7.49742	-7.1312	6.09052e-08	4.12534e-06	8.28348
LRCH2	-0.613699	4.59731	-7.12685	6.16238e-08	4.15173e-06	8.27198
PDCD4	0.767518	10.8091	7.12644	6.16928e-08	4.15173e-06	8.27089
ABHD14A	0.821614	8.53534	7.12222	6.23986e-08	4.18572e-06	8.25974
MRPL17	-0.330032	9.89427	-7.11774	6.3159e-08	4.22315e-06	8.24786
ZDHHC3	0.501421	8.3108	7.1107	6.43721e-08	4.29051e-06	8.22922
LGALS3BP	0.371399	9.39697	7.10851	6.47528e-08	4.30214e-06	8.22344
PAPPA	-1.12194	10.8408	-7.09948	6.63532e-08	4.39448e-06	8.19951
MAPK8	-0.377997	8.74949	-7.08421	6.91494e-08	4.56517e-06	8.15905
IRX5	0.709124	8.40055	7.08098	6.97566e-08	4.59074e-06	8.15048
RRBP1	-0.814398	9.28488	-7.05867	7.40995e-08	4.86121e-06	8.09128
TTTY15	-0.508898	6.55535	-7.05261	7.53241e-08	4.92605e-06	8.07521
GSPT1	-0.325987	11.2252	-7.04919	7.60256e-08	4.95639e-06	8.06612
RTN4RL1	0.808361	6.59338	7.03815	7.8333e-08	5.09091e-06	8.03682
DOCK11	1.17724	9.61029	7.03638	7.87099e-08	5.09952e-06	8.03211
BTBD8	0.678259	5.92369	7.03172	7.97111e-08	5.1484e-06	8.01972
MGMT	0.374727	8.28684	7.02545	8.10771e-08	5.22046e-06	8.00306
RAB13	0.461692	12.3135	7.02337	8.15359e-08	5.23385e-06	7.99753
SRGAP2B	-0.826832	9.63677	-7.01164	8.41717e-08	5.38107e-06	7.96635
CGNL1	-0.971417	5.97013	-7.01088	8.43452e-08	5.38107e-06	7.96433
TMOD2	0.756198	6.06979	7.00437	8.58485e-08	5.46028e-06	7.94701
JMJD1C	0.601635	9.16986	7.00161	8.64937e-08	5.48459e-06	7.93967
GSE1	0.454179	10.0435	6.99332	8.846e-08	5.59228e-06	7.91763
MACROH2A1	-0.219942	11.3984	-6.99048	8.9145e-08	5.61856e-06	7.91007
RCAN1	-1.23903	10.2159	-6.98289	9.10008e-08	5.71825e-06	7.88987
MANF	-0.637714	9.92316	-6.97926	9.19031e-08	5.7576e-06	7.8802
CCDC102B	2.38247	5.28336	6.97714	9.24341e-08	5.77353e-06	7.87455
C2CD2	1.14854	8.6274	6.97392	9.32467e-08	5.8069e-06	7.86597
SAP30L	0.592042	8.67471	6.95569	9.79815e-08	6.0836e-06	7.81742
ACTN4	-0.475079	8.51061	-6.94588	1.00632e-07	6.21314e-06	7.79126
PPP1R12A	-0.491398	10.5595	-6.94576	1.00664e-07	6.21314e-06	7.79095
SLK	-0.38714	8.86471	-6.94256	1.01545e-07	6.24904e-06	7.7824
PHKA2	0.412976	7.62315	6.93976	1.02318e-07	6.27362e-06	7.77496
IFNE	-0.672526	4.42608	-6.93895	1.02545e-07	6.27362e-06	7.77279
TSPAN2	-3.684	6.94216	-6.93702	1.03085e-07	6.28819e-06	7.76764
WHAMM	0.369236	7.45682	6.9341	1.03907e-07	6.31983e-06	7.75986
KCTD5	-0.444957	8.64007	-6.93151	1.04643e-07	6.34609e-06	7.75294
GBP2	0.863082	6.56738	6.93032	1.04982e-07	6.34823e-06	7.74977
ESD	0.278719	11.4145	6.92913	1.05322e-07	6.35036e-06	7.7466
CHST11	0.820167	8.21927	6.92794	1.05662e-07	6.35253e-06	7.74344
DCUN1D5	-0.27549	10.8385	-6.9243	1.06717e-07	6.3975e-06	7.7337
RARS1	-0.208077	10.5149	-6.92206	1.07367e-07	6.41802e-06	7.72775
CAPN5	0.461313	7.3008	6.91722	1.08793e-07	6.48471e-06	7.71481
ARHGAP6	2.47976	7.70541	6.91111	1.10616e-07	6.57456e-06	7.69852
SPECC1	-1.01579	7.40109	-6.90749	1.11712e-07	6.62082e-06	7.68886
LEMD3	-0.30374	9.70917	-6.90558	1.12294e-07	6.6365e-06	7.68376
BNIP3	-0.625392	11.8585	-6.9007	1.13798e-07	6.70634e-06	7.67072
TTC3	-0.262824	11.7526	-6.89895	1.14342e-07	6.71946e-06	7.66604
MLYCD	0.574707	7.12108	6.88656	1.18269e-07	6.93071e-06	7.63294
MAPK6	-0.548364	10.6808	-6.88367	1.19203e-07	6.96586e-06	7.62523
SH3PXD2A	0.83364	10.9058	6.88145	1.19928e-07	6.98864e-06	7.61928
SLC1A1	-1.00268	8.97089	-6.87146	1.23241e-07	7.16169e-06	7.59257
ATP1A2	3.61611	7.69454	6.86759	1.24549e-07	7.21759e-06	7.58222
ALDH1L2	-0.895588	10.0731	-6.86441	1.2563e-07	7.26012e-06	7.57374
SDF2L1	-0.511956	7.93057	-6.86307	1.26091e-07	7.26663e-06	7.57015
LOC100506990	0.530408	7.39519	6.86064	1.26932e-07	7.29491e-06	7.56364
ZNF285	0.344549	6.74874	6.85594	1.2857e-07	7.36876e-06	7.55107
COPS2	0.254896	11.7056	6.85344	1.29451e-07	7.39892e-06	7.54437
JPT1	-0.702698	9.86992	-6.84489	1.32505e-07	7.5528e-06	7.52151
PPARA	0.515555	8.11731	6.84389	1.32868e-07	7.55285e-06	7.51883
ZMIZ1	0.467088	11.1834	6.84163	1.33689e-07	7.57885e-06	7.51279
JAK1	0.472241	11.5393	6.84006	1.34263e-07	7.58231e-06	7.50859
DBN1	-0.589391	9.0312	-6.83948	1.34477e-07	7.58231e-06	7.50703
DGLUCY	0.668615	7.49697	6.83536	1.35998e-07	7.64453e-06	7.496
TMEM100	1.62099	8.16377	6.83451	1.36313e-07	7.64453e-06	7.49373
IL11RA	0.965733	8.80108	6.83347	1.36702e-07	7.64579e-06	7.49094
C11orf54	0.536232	8.88339	6.83194	1.37275e-07	7.65728e-06	7.48684
SIPA1L3	-0.381352	7.34693	-6.82584	1.39581e-07	7.76515e-06	7.47051
AMZ2P1	0.350357	7.57911	6.82258	1.4083e-07	7.81383e-06	7.46177
PANK2	0.18342	9.43912	6.81936	1.42073e-07	7.86189e-06	7.45315
IVD	0.652592	8.94094	6.81615	1.43327e-07	7.91028e-06	7.44454
LSG1	-0.192634	8.55738	-6.81377	1.4426e-07	7.94079e-06	7.43818
POLR1G	-0.343531	7.83181	-6.81073	1.45464e-07	7.98598e-06	7.43003
SOX13	0.405964	7.0745	6.80067	1.49523e-07	8.18725e-06	7.40305
COPG1	-0.414009	9.66689	-6.79604	1.51427e-07	8.26983e-06	7.39064
RNF141	0.578215	9.49698	6.78954	1.54143e-07	8.39146e-06	7.37322
ERCC2	-0.375847	7.87782	-6.78879	1.54459e-07	8.39146e-06	7.37121
WDFY3-AS2	0.990592	6.57815	6.78714	1.5516e-07	8.40764e-06	7.36677
TAF1A-AS1	0.513427	5.75697	6.77918	1.58574e-07	8.57038e-06	7.34543
RERE	0.795403	9.05678	6.77167	1.61866e-07	8.72571e-06	7.32529
GSTM1	0.360327	7.14546	6.76946	1.6285e-07	8.74685e-06	7.31934
NFE2L2	0.742246	11.8805	6.76891	1.63097e-07	8.74685e-06	7.31786
RASL11A	0.58752	5.0464	6.76306	1.65728e-07	8.86517e-06	7.30217
OSBPL1A	0.757569	9.06257	6.75042	1.71568e-07	9.13794e-06	7.26822
FHOD3	-1.46008	7.33345	-6.74992	1.71802e-07	9.13794e-06	7.26688
NDUFB10	0.25747	11.13	6.7492	1.72141e-07	9.13794e-06	7.26494
SERAC1	-0.9809	7.21398	-6.74817	1.72629e-07	9.14057e-06	7.26217
RGS18	2.73028	6.44956	6.74106	1.76024e-07	9.29675e-06	7.24308
MICAL2	-2.98711	9.79688	-6.73398	1.79469e-07	9.45476e-06	7.22407
XBP1	-1.11946	8.84428	-6.73057	1.81157e-07	9.51966e-06	7.21489
STOM	2.18914	11.2925	6.71665	1.88203e-07	9.86506e-06	7.17749
CSGALNACT2	-0.717076	9.68289	-6.70997	1.91683e-07	1.00223e-05	7.15953
LRP12	-0.83697	8.19612	-6.70537	1.94122e-07	1.01244e-05	7.14713
STS	0.895946	8.42232	6.70429	1.94696e-07	1.0129e-05	7.14423
FAM20C	-0.969648	9.58393	-6.7029	1.95438e-07	1.01424e-05	7.1405
ZNF207	-0.347661	10.5886	-6.6874	2.03934e-07	1.0557e-05	7.09878
APBB1IP	1.39373	9.89386	6.68301	2.06404e-07	1.06584e-05	7.08698
METTL25	0.278945	7.90768	6.67404	2.11555e-07	1.08974e-05	7.06281
EPHX1	1.75693	7.59613	6.67167	2.12937e-07	1.09416e-05	7.05643
ARF4	-0.447742	12.59	-6.66821	2.1497e-07	1.10189e-05	7.04711
TGFBR1	-1.12047	10.0354	-6.65952	2.20165e-07	1.12398e-05	7.0237
NOTCH3	1.06516	6.8364	6.6592	2.20356e-07	1.12398e-05	7.02285
CHAC1	-1.36606	7.53192	-6.65323	2.24006e-07	1.13981e-05	7.00675
ATXN7L1	0.411282	6.03249	6.65043	2.25736e-07	1.14384e-05	6.9992
RND3	-0.779989	10.7834	-6.65017	2.25895e-07	1.14384e-05	6.99851
NEAT1	0.455729	12.1196	6.64757	2.27515e-07	1.14925e-05	6.99151
GLS	-1.00892	10.7582	-6.6388	2.33071e-07	1.17448e-05	6.96785
SLC35A2	-0.514855	8.54992	-6.63647	2.34566e-07	1.17916e-05	6.96158
GOLGA2P10	-0.290106	7.11358	-6.63465	2.35742e-07	1.18143e-05	6.95668
IL4R	-0.977926	6.88383	-6.63403	2.3615e-07	1.18143e-05	6.95499
B3GALNT2	0.38508	9.36348	6.62342	2.43143e-07	1.21351e-05	6.92637
LMO7	-1.10415	9.57868	-6.62029	2.45244e-07	1.22107e-05	6.91794
HOXA10	0.372389	9.44024	6.61342	2.49928e-07	1.24143e-05	6.89939
FNTA	0.296015	11.4399	6.59724	2.61307e-07	1.29484e-05	6.85574
TMEM47	0.506691	11.7564	6.59639	2.61921e-07	1.29484e-05	6.85344
GPC1	0.920021	9.18797	6.59481	2.63062e-07	1.2974e-05	6.84918
SFXN1	-0.22604	8.16635	-6.59307	2.64325e-07	1.30056e-05	6.84448
ADAMTS6	-1.54773	7.97091	-6.58647	2.69176e-07	1.32131e-05	6.82665
LEPR	2.01696	11.2219	6.58539	2.69978e-07	1.32213e-05	6.82374
RTL6	-0.387173	10.1462	-6.5827	2.7199e-07	1.32886e-05	6.81646
BVES	0.651655	7.27282	6.5767	2.76522e-07	1.34785e-05	6.80025
DIAPH2	0.617312	8.05987	6.57197	2.80154e-07	1.36237e-05	6.78746
STAR	0.655497	5.23936	6.56699	2.84027e-07	1.37799e-05	6.774
PIP4K2B	0.253821	8.1523	6.56141	2.88425e-07	1.39608e-05	6.75894
NAGLU	0.291828	8.05961	6.55439	2.94064e-07	1.42008e-05	6.73996
YPEL5	0.196569	10.9506	6.55344	2.94834e-07	1.42052e-05	6.73739
FOSL2	-0.757099	9.83813	-6.55	2.97649e-07	1.42852e-05	6.72808
BHLHE40	-2.01893	8.14772	-6.54967	2.97917e-07	1.42852e-05	6.72719
PIR	1.4895	8.50028	6.5489	2.9855e-07	1.42852e-05	6.72511
EBNA1BP2	-0.478642	9.46309	-6.54647	3.00557e-07	1.43483e-05	6.71854
SERPING1	2.00004	8.94895	6.5389	3.06897e-07	1.46176e-05	6.69808
DLX3	0.54867	5.06631	6.53774	3.07885e-07	1.46312e-05	6.69493
CEP76	-0.48087	7.83089	-6.5167	3.26295e-07	1.54708e-05	6.63799
PSMB10	0.55851	8.2521	6.51459	3.28201e-07	1.55259e-05	6.63228
DNAJB2	0.305369	7.50293	6.5126	3.30013e-07	1.55763e-05	6.62688
CAB39L	0.349405	7.85334	6.50819	3.34058e-07	1.57317e-05	6.61494
LOC100289230	0.635004	6.4368	6.50727	3.34903e-07	1.57359e-05	6.61247
MALT1	-0.854442	7.63862	-6.50248	3.39364e-07	1.59097e-05	6.59949
KLF3	0.466141	9.3388	6.49266	3.48699e-07	1.63107e-05	6.57289
PPARD	-0.43938	8.89485	-6.48561	3.55559e-07	1.65943e-05	6.55379
CERT1	0.587974	9.06823	6.4727	3.68478e-07	1.71589e-05	6.5188
VSIG10	1.38909	7.65498	6.4711	3.70118e-07	1.71969e-05	6.51445
MTFR1L	0.280675	8.9705	6.46601	3.7536e-07	1.74017e-05	6.50066
ENO1	-0.488555	12.5723	-6.45831	3.83443e-07	1.7737e-05	6.47978
SNX33	0.407018	8.216	6.44834	3.94165e-07	1.81926e-05	6.45274
LMOD1	1.35207	7.14538	6.44417	3.98739e-07	1.83357e-05	6.44143
PTGR1	0.667373	11.3217	6.44376	3.99188e-07	1.83357e-05	6.44033
SAT2	0.556914	9.92193	6.44312	3.99902e-07	1.83357e-05	6.43858
PDCD2	0.287882	8.70563	6.44052	4.02793e-07	1.84278e-05	6.43151
GLUD2	0.460668	8.21923	6.43869	4.04836e-07	1.84807e-05	6.42655
HSBP1	-0.359341	11.3056	-6.4373	4.06399e-07	1.85106e-05	6.42278
SRA1	-0.3979	9.37603	-6.4358	4.0809e-07	1.85106e-05	6.41871
ABCA8	1.33178	9.52704	6.43574	4.08152e-07	1.85106e-05	6.41856
TMED7	-0.352105	9.64708	-6.42773	4.17301e-07	1.88845e-05	6.39682
MPHOSPH8	0.262643	9.106	6.41966	4.26742e-07	1.92699e-05	6.37489
TBC1D5	0.349223	9.99998	6.41219	4.35658e-07	1.963e-05	6.35463
SLC25A23	0.343369	7.36582	6.40498	4.44446e-07	1.99828e-05	6.33505
CYB5R1	0.342476	8.83217	6.3982	4.52877e-07	2.02819e-05	6.31663
THADA	-0.32677	8.74965	-6.39807	4.53043e-07	2.02819e-05	6.31627
SPTY2D1	-0.287288	8.64108	-6.38681	4.67407e-07	2.08705e-05	6.28567
MTMR4	0.43523	8.65186	6.38621	4.68191e-07	2.08705e-05	6.28403
LMO2	-0.713953	6.20834	-6.38404	4.71012e-07	2.09515e-05	6.27814
C5	0.791567	6.36235	6.38146	4.74394e-07	2.1057e-05	6.27112
SNTB2	0.798675	9.79091	6.37966	4.76772e-07	2.11177e-05	6.26622
AMT	0.430685	7.63888	6.37699	4.80308e-07	2.12292e-05	6.25898
FAM126B	0.36072	8.21372	6.36828	4.92051e-07	2.17023e-05	6.2353
CREBRF	0.632881	8.32315	6.36596	4.95227e-07	2.17939e-05	6.229
RSAD1	0.378044	8.97135	6.36524	4.96218e-07	2.17939e-05	6.22704
ANKDD1A	0.573239	5.44782	6.36346	4.98677e-07	2.18559e-05	6.22219
TMOD1	0.420754	6.70981	6.35962	5.04023e-07	2.20439e-05	6.21174
TNFRSF10D	-0.900206	8.12044	-6.35076	5.16565e-07	2.25452e-05	6.18764
HEBP1	0.507226	10.8173	6.34787	5.20731e-07	2.26795e-05	6.17977
PPHLN1	-0.377944	10.1133	-6.34605	5.2336e-07	2.27466e-05	6.17483
SMYD4	0.443594	7.80773	6.34463	5.25423e-07	2.27887e-05	6.17098
COQ8A	0.512771	7.96889	6.3418	5.29573e-07	2.29211e-05	6.16327
FOXC2	-0.988362	9.12592	-6.33323	5.42324e-07	2.34244e-05	6.13995
REEP6	1.02995	6.54559	6.32213	5.5931e-07	2.40697e-05	6.10972
SNED1	1.33679	8.07337	6.32196	5.59573e-07	2.40697e-05	6.10926
ADGRL1	0.779141	6.91706	6.31277	5.74035e-07	2.4641e-05	6.08425
CCNE2	-1.93611	5.82773	-6.30553	5.85704e-07	2.50902e-05	6.06452
LRRC8A	-0.415659	10.1455	-6.30394	5.88297e-07	2.51497e-05	6.06019
C1R	1.21289	10.2571	6.30292	5.89969e-07	2.51628e-05	6.05741
BCLAF3	0.572417	6.91335	6.30228	5.91016e-07	2.51628e-05	6.05567
RCC2	-0.521506	10.1062	-6.29795	5.98176e-07	2.54158e-05	6.04387
CRBN	0.489065	9.6191	6.29527	6.02654e-07	2.5554e-05	6.03656
HIGD2A	0.280851	10.6397	6.29296	6.06535e-07	2.56664e-05	6.03027
G6PD	0.708465	8.13789	6.27931	6.29999e-07	2.66053e-05	5.99307
TBC1D2B	0.685838	9.33056	6.26653	6.52789e-07	2.75121e-05	5.95824
LMAN1	-0.349825	12.1251	-6.26362	6.58093e-07	2.76797e-05	5.95031
SLC3A2	-0.662113	8.99934	-6.26264	6.59903e-07	2.77e-05	5.94761
SMTN	-0.569709	7.18272	-6.25603	6.72152e-07	2.81347e-05	5.92959
TMEM268	-0.642451	6.92686	-6.25515	6.738e-07	2.81347e-05	5.92719
NUDCD1	-0.347964	8.72518	-6.25488	6.74305e-07	2.81347e-05	5.92645
LRP3	0.467597	8.07233	6.25359	6.76721e-07	2.81791e-05	5.92295
HPRT1	-0.355805	10.0942	-6.24428	6.94499e-07	2.88618e-05	5.89753
NABP1	0.817029	10.1397	6.24237	6.98205e-07	2.89582e-05	5.89232
ACOX2	0.661439	8.15603	6.23895	7.04883e-07	2.91771e-05	5.88299
UBE4B	0.244373	9.1423	6.23657	7.09554e-07	2.92807e-05	5.87652
APLP2	0.534627	11.1633	6.23625	7.10193e-07	2.92807e-05	5.87563
HECTD1	0.252062	10.95	6.23531	7.1206e-07	2.92998e-05	5.87306
VAMP1	0.848443	8.05725	6.23338	7.15903e-07	2.93999e-05	5.86778
PARP10	0.335523	8.03181	6.23024	7.22179e-07	2.95994e-05	5.85923
EDN1	-0.470775	6.04571	-6.22733	7.28063e-07	2.97418e-05	5.85128
RMND1	0.556458	8.16601	6.22711	7.28504e-07	2.97418e-05	5.85068
SLC39A14	-1.00991	11.1371	-6.22284	7.37211e-07	3.0018e-05	5.83904
CNN3	-0.682367	11.1952	-6.22239	7.38147e-07	3.0018e-05	5.8378
PRDX6	0.540189	12.1281	6.21972	7.4365e-07	3.01829e-05	5.83052
TMEM243	0.321672	9.44556	6.21882	7.4552e-07	3.02001e-05	5.82806
ATXN1	-1.07328	8.51574	-6.21687	7.4958e-07	3.03057e-05	5.82273
CHID1	0.351972	8.56758	6.21599	7.51421e-07	3.03214e-05	5.82033
ADAMTS5	1.74427	10.0384	6.21367	7.56306e-07	3.04596e-05	5.81398
SMARCC1	-0.304517	9.71137	-6.21226	7.59274e-07	3.05202e-05	5.81014
ITPKC	0.458752	6.47983	6.20958	7.64966e-07	3.06899e-05	5.80282
ASAH1	0.459227	11.4242	6.20558	7.73535e-07	3.09741e-05	5.7919
PRRX2	-0.786918	9.1808	-6.20285	7.79446e-07	3.1151e-05	5.78444
ZFAND1	0.236993	9.07861	6.19994	7.8579e-07	3.13016e-05	5.7765
KCNJ2	-1.40555	6.698	-6.19927	7.87262e-07	3.13016e-05	5.77467
SGK1	-2.04534	10.244	-6.19906	7.87716e-07	3.13016e-05	5.7741
XPA	0.351562	8.08716	6.19814	7.89742e-07	3.13224e-05	5.77158
C15orf61	0.451342	9.6335	6.19332	8.0042e-07	3.16857e-05	5.75842
NRAS	-0.532631	9.42549	-6.19152	8.04448e-07	3.17849e-05	5.7535
MIR29B2CHG	1.48408	6.59265	6.18772	8.13025e-07	3.2063e-05	5.74311
DCLK1	2.09483	7.77162	6.1793	8.32345e-07	3.2763e-05	5.7201
NFIA	1.0453	8.92888	6.17694	8.37824e-07	3.29056e-05	5.71367
ENPP1	-1.01781	8.23972	-6.17639	8.39122e-07	3.29056e-05	5.71215
SLC24A3	0.613593	6.10181	6.17138	8.50929e-07	3.33059e-05	5.69846
MED9	0.243184	6.78439	6.16454	8.67317e-07	3.38838e-05	5.67976
RIPOR3	1.93405	6.66062	6.1464	9.12355e-07	3.55767e-05	5.63016
EMP1	0.629779	12.2243	6.14367	9.19337e-07	3.57517e-05	5.62269
FNDC3B	-0.42015	11.6543	-6.14331	9.2027e-07	3.57517e-05	5.62169
IL6R	0.352163	5.78063	6.14235	9.22721e-07	3.57735e-05	5.61909
SH3D19	0.828058	10.4674	6.14176	9.2426e-07	3.57735e-05	5.61745
ZBTB37	0.707844	6.17835	6.13833	9.33133e-07	3.60161e-05	5.60809
PFKFB3	-0.847785	8.63093	-6.13792	9.34197e-07	3.60161e-05	5.60697
CDC42EP4	1.03168	8.22142	6.13735	9.35707e-07	3.60161e-05	5.60539
GPR85	-0.784131	7.48301	-6.13657	9.37725e-07	3.60206e-05	5.60328
CDK2AP1	-0.622898	12.6397	-6.13537	9.40884e-07	3.60206e-05	5.59998
HSBP1L1	0.536746	7.5201	6.13474	9.42542e-07	3.60206e-05	5.59826
IL17D	0.517771	6.50586	6.13467	9.42731e-07	3.60206e-05	5.59806
AKR1B10	1.92216	8.29215	6.13212	9.49452e-07	3.61849e-05	5.5911
POPDC3	1.31103	8.81095	6.13157	9.50906e-07	3.61849e-05	5.5896
PHYHD1	0.280346	6.78733	6.13107	9.52235e-07	3.61849e-05	5.58823
RNF182	-1.53235	6.91385	-6.12853	9.59017e-07	3.63764e-05	5.58128
CDK14	-1.06859	9.54245	-6.12465	9.69479e-07	3.67065e-05	5.57065
SPACA9	0.430084	6.65183	6.12197	9.7675e-07	3.69148e-05	5.56333
ARF6	-0.354915	11.2004	-6.1164	9.92067e-07	3.74258e-05	5.54808
ZHX1	0.404561	9.22258	6.11161	1.00543e-06	3.78615e-05	5.53497
IRX3	1.00705	10.9716	6.11001	1.00994e-06	3.7963e-05	5.53058
STC1	-0.554821	6.28138	-6.10642	1.02011e-06	3.82762e-05	5.52077
PLPPR2	-0.237469	7.34128	-6.10096	1.0358e-06	3.8795e-05	5.50582
DDAH1	-0.722999	11.4889	-6.09857	1.04275e-06	3.89853e-05	5.49926
SNRPG	-0.332646	11.5628	-6.09704	1.0472e-06	3.90291e-05	5.49508
FRMD4A	1.44382	7.6849	6.09689	1.04766e-06	3.90291e-05	5.49466
PDE1A	1.26635	5.04246	6.09469	1.05411e-06	3.91994e-05	5.48864
SOX11	-1.0735	6.85419	-6.09035	1.06696e-06	3.95508e-05	5.47677
ERCC1	-0.232585	9.56134	-6.09022	1.06735e-06	3.95508e-05	5.47641
NME1	-0.713177	11.2529	-6.08715	1.07657e-06	3.98217e-05	5.46799
MAP2K6	1.77118	7.06972	6.08603	1.07994e-06	3.98455e-05	5.46493
GSTK1	0.517724	10.2	6.08567	1.08103e-06	3.98455e-05	5.46393
LINC00844	1.38166	5.39472	6.08467	1.08405e-06	3.98863e-05	5.4612
CTC-338M12.4	0.455379	7.81652	6.08245	1.09081e-06	4.00642e-05	5.45511
PFKP	-1.64618	10.4767	-6.08048	1.09681e-06	4.01655e-05	5.44974
SKI	-0.601976	10.3257	-6.08029	1.09742e-06	4.01655e-05	5.4492
ACADSB	0.651479	7.22943	6.07669	1.10851e-06	4.05003e-05	5.43935
TATDN1	0.3442	9.39602	6.07125	1.12549e-06	4.1049e-05	5.42445
SOX8	1.09731	4.9989	6.06031	1.16048e-06	4.22511e-05	5.39446
CSTB	0.363805	12.4126	6.05887	1.16515e-06	4.2297e-05	5.39052
DMAC2	0.184548	9.69219	6.05867	1.16579e-06	4.2297e-05	5.38998
TMEM200C	-0.329501	4.65313	-6.05665	1.17241e-06	4.24632e-05	5.38444
PCDH18	0.902567	11.461	6.05258	1.18583e-06	4.28747e-05	5.37329
SKIL	-1.17343	10.5708	-6.04667	1.2056e-06	4.35142e-05	5.35709
PPME1	-0.293404	8.71732	-6.04535	1.21006e-06	4.35996e-05	5.35347
CIDEC	2.40884	9.51688	6.04333	1.21692e-06	4.3742e-05	5.34793
MIA3	0.273483	7.96151	6.04217	1.22087e-06	4.3742e-05	5.34475
NIPSNAP2	0.320818	10.0104	6.04214	1.22097e-06	4.3742e-05	5.34467
TUBA1A	-1.07267	12.4639	-6.04173	1.2224e-06	4.3742e-05	5.34353
PLCB4	-1.686	8.60954	-6.03911	1.23139e-06	4.39885e-05	5.33635
KALRN	0.805225	7.50032	6.03679	1.2394e-06	4.41987e-05	5.33
SPSB2	0.488766	7.82157	6.03614	1.24166e-06	4.42039e-05	5.32822
PRPS1	-0.574479	9.49625	-6.03527	1.24467e-06	4.42355e-05	5.32584
CHPF2	-0.306236	8.92383	-6.02481	1.28165e-06	4.54726e-05	5.29716
PPP5D1P	0.814532	4.61676	6.02017	1.29844e-06	4.59897e-05	5.28441
IRAK3	1.80513	6.28995	6.01822	1.30553e-06	4.61626e-05	5.27908
PITPNA-AS1	0.476465	8.21138	6.01651	1.3118e-06	4.63058e-05	5.27438
CREBL2	0.418736	9.58881	6.01549	1.31555e-06	4.6336e-05	5.27159
PIGZ	0.480724	7.3649	6.01471	1.31841e-06	4.6336e-05	5.26946
NUDT6	0.54565	7.66739	6.01447	1.31932e-06	4.6336e-05	5.26878
EIF3J-DT	0.523712	6.67941	6.0069	1.34759e-06	4.72494e-05	5.24802
RAB7A	0.217945	10.0156	6.00525	1.3538e-06	4.73392e-05	5.24351
CH25H	-1.73852	5.53622	-6.00502	1.35469e-06	4.73392e-05	5.24287
IRAG1	0.625837	6.94322	6.00206	1.36597e-06	4.76538e-05	5.23474
CCDC146	0.519665	5.33334	6.00027	1.37283e-06	4.78129e-05	5.22984
TMEM120A	1.02601	9.06564	5.99962	1.37533e-06	4.78202e-05	5.22806
ASIC1	0.360924	6.65344	5.99702	1.38537e-06	4.80893e-05	5.22093
NPTN	-0.477574	12.1636	-5.99496	1.3934e-06	4.82875e-05	5.21527
FRMD3	1.74625	5.88424	5.98949	1.41493e-06	4.89524e-05	5.20025
PHF11	0.336053	9.63542	5.98297	1.44101e-06	4.97721e-05	5.18236
SDC3	0.728294	7.61156	5.98229	1.44375e-06	4.97843e-05	5.1805
CCNG1	0.459917	11.963	5.97691	1.46568e-06	5.04572e-05	5.16573
KDM1A	-0.242909	9.21375	-5.97326	1.48074e-06	5.08917e-05	5.15572
VDR	-1.20971	7.99804	-5.97135	1.48871e-06	5.10813e-05	5.15046
RBMXL1	0.573842	7.09261	5.96808	1.50243e-06	5.14676e-05	5.14147
SERPINB8	-0.756962	6.79749	-5.96635	1.50972e-06	5.16323e-05	5.13674
NREP	-1.40598	11.0408	-5.96114	1.53193e-06	5.23063e-05	5.12243
DPYD	0.847337	10.0925	5.95978	1.53779e-06	5.24206e-05	5.11869
H6PD	0.367643	7.57265	5.95621	1.55325e-06	5.28611e-05	5.10889
SERP1	-0.2492	11.2819	-5.95557	1.55605e-06	5.28701e-05	5.10713
MRPS18B	0.338585	9.71214	5.95403	1.56276e-06	5.30117e-05	5.10292
TANK	0.486455	9.53632	5.95153	1.57377e-06	5.32985e-05	5.09604
FEM1C	0.261116	8.28081	5.95043	1.57865e-06	5.33772e-05	5.09301
PHACTR2	-0.555908	9.86478	-5.94847	1.58734e-06	5.35843e-05	5.08763
ERBIN	-0.407835	10.6579	-5.94715	1.59323e-06	5.36961e-05	5.084
SAMD8	0.315577	8.8956	5.93841	1.63277e-06	5.494e-05	5.05999
FAS	-0.651027	9.0205	-5.93669	1.64066e-06	5.51166e-05	5.05527
PANX1	0.426541	9.05848	5.93605	1.6436e-06	5.51266e-05	5.05352
SMARCD3	0.68157	8.02436	5.9302	1.67078e-06	5.5914e-05	5.03745
SPG11	0.200069	9.8495	5.92985	1.67243e-06	5.5914e-05	5.03648
TENT5B	0.691727	7.15999	5.92838	1.67932e-06	5.60543e-05	5.03246
TRIM38	0.495805	8.86136	5.92653	1.68806e-06	5.62536e-05	5.02738
ITGA11	-1.754	8.84089	-5.92576	1.69173e-06	5.62536e-05	5.02525
ERH	-0.233053	11.8552	-5.92541	1.69338e-06	5.62536e-05	5.0243
GATD1	0.131032	7.8204	5.92412	1.69954e-06	5.63039e-05	5.02074
DHCR24	1.27731	9.73344	5.92396	1.70029e-06	5.63039e-05	5.02031
TIFA	-0.515614	8.19533	-5.92092	1.71487e-06	5.66967e-05	5.01194
STAT5B	0.619747	7.87653	5.9124	1.75637e-06	5.79382e-05	4.98853
APOBEC3G	0.730189	7.47936	5.91207	1.75797e-06	5.79382e-05	4.98763
ZNF471	0.65734	6.10238	5.9106	1.76525e-06	5.80863e-05	4.98359
AUTS2	-0.748172	9.82257	-5.90915	1.77246e-06	5.81472e-05	4.9796
CSRNP1	-0.673433	6.68381	-5.9091	1.77268e-06	5.81472e-05	4.97948
C9orf72	0.469924	6.64601	5.90642	1.78607e-06	5.84945e-05	4.97211
RBM8A	-0.5099	9.61885	-5.90532	1.79158e-06	5.8583e-05	4.96909
EYA1	1.50482	6.90627	5.90429	1.79677e-06	5.86606e-05	4.96626
ACTR3	-0.534527	12.6476	-5.90237	1.80649e-06	5.88859e-05	4.96097
LNX2	-0.585755	7.35264	-5.90097	1.81361e-06	5.89717e-05	4.95712
TWIST2	0.792312	8.7629	5.90074	1.81478e-06	5.89717e-05	4.95649
NCBP1	-0.29434	8.12944	-5.89979	1.8196e-06	5.90262e-05	4.95389
GGT5	1.00132	7.28334	5.8993	1.82211e-06	5.90262e-05	4.95254
C4orf47	-0.703151	6.60881	-5.89778	1.82991e-06	5.91869e-05	4.94836
PNP	-1.12254	8.15034	-5.89649	1.83654e-06	5.93093e-05	4.94482
ARIH2	0.291575	8.75628	5.89496	1.84445e-06	5.94728e-05	4.94061
SEC13	-0.496146	11.332	-5.8917	1.86143e-06	5.99276e-05	4.93164
HSD17B4	0.735959	10.5064	5.88857	1.87784e-06	6.03627e-05	4.92304
PROS1	1.12373	8.27159	5.8873	1.88454e-06	6.0485e-05	4.91955
HNRNPLL	-0.537116	9.69883	-5.88508	1.89637e-06	6.07712e-05	4.91343
TRIM35	0.34355	7.48812	5.87706	1.93954e-06	6.19282e-05	4.89138
PDE1C	1.20477	8.45262	5.87676	1.94119e-06	6.19282e-05	4.89055
HMCN1	-0.789022	9.77618	-5.87672	1.94138e-06	6.19282e-05	4.89045
PFKFB4	-0.488309	7.68748	-5.87164	1.96931e-06	6.25454e-05	4.87647
FEM1B	0.441393	9.17096	5.87159	1.96957e-06	6.25454e-05	4.87634
SRP19	-0.215997	11.0586	-5.87154	1.96986e-06	6.25454e-05	4.87619
USP9X	-0.240274	11.3025	-5.87102	1.97272e-06	6.25454e-05	4.87477
SERTAD1	-0.338291	8.34406	-5.87024	1.97707e-06	6.25882e-05	4.87262
R3HDM2	0.366763	8.66767	5.86491	2.00688e-06	6.32842e-05	4.85796
RAB20	1.50112	8.82294	5.86483	2.00731e-06	6.32842e-05	4.85775
PLS3	-0.677826	11.3276	-5.86468	2.00816e-06	6.32842e-05	4.85734
VPS13C	0.2735	10.3273	5.86277	2.019e-06	6.35299e-05	4.85207
DNAJB11	-0.327068	10.9183	-5.86165	2.02533e-06	6.36213e-05	4.849
MAN1A1	0.767892	10.837	5.86118	2.028e-06	6.36213e-05	4.84771
RFK	-0.334406	9.25531	-5.85571	2.05944e-06	6.44894e-05	4.83265
KYAT3	0.643771	10.3415	5.85529	2.06185e-06	6.44894e-05	4.8315
ZC3H6	0.354868	7.57791	5.85429	2.06766e-06	6.45002e-05	4.82875
ECH1	0.70666	9.44391	5.85416	2.06838e-06	6.45002e-05	4.82841
CALCOCO2	0.265122	10.0267	5.85071	2.08853e-06	6.50313e-05	4.81891
THBS2	-1.33471	11.5404	-5.84945	2.09598e-06	6.5166e-05	4.81543
STIM1	0.49349	7.5632	5.84878	2.09991e-06	6.51908e-05	4.8136
HS1BP3	0.330629	7.71405	5.84779	2.10575e-06	6.52752e-05	4.81087
LBH	-1.12455	9.76074	-5.84507	2.12193e-06	6.5679e-05	4.80338
SUPT20H	-0.408144	8.84931	-5.84324	2.13286e-06	6.59197e-05	4.79835
OXA1L	0.478566	10.2511	5.83843	2.16185e-06	6.65328e-05	4.78513
KAZALD1	0.222948	7.77686	5.83799	2.16453e-06	6.65328e-05	4.78392
PNPLA8	0.386726	10.1447	5.83787	2.16529e-06	6.65328e-05	4.78357
PEBP1	0.409829	11.4148	5.83713	2.16978e-06	6.65328e-05	4.78155
ST13	0.348777	11.5471	5.83693	2.171e-06	6.65328e-05	4.781
SCRN2	0.626175	8.04498	5.8368	2.17183e-06	6.65328e-05	4.78062
TFDP2	0.603464	8.30244	5.83469	2.18471e-06	6.6821e-05	4.77483
EIF2D	0.291308	9.75101	5.83421	2.18765e-06	6.6821e-05	4.77352
BIN3	0.333661	7.57978	5.82617	2.2377e-06	6.82498e-05	4.75137
JMJD1C-AS1	0.79568	7.31379	5.82418	2.2502e-06	6.84867e-05	4.74592
ATMIN	0.254989	9.54505	5.8239	2.25203e-06	6.84867e-05	4.74512
SGMS1	-0.968699	8.57281	-5.82241	2.26147e-06	6.86161e-05	4.74103
LOC441242	0.439378	6.47695	5.82219	2.26286e-06	6.86161e-05	4.74042
SPRED1	-0.617878	8.95544	-5.8188	2.28454e-06	6.90985e-05	4.73109
B4GALT4	-0.292451	8.1706	-5.81866	2.2854e-06	6.90985e-05	4.73072
EXOSC3	-0.230209	9.03011	-5.81491	2.30966e-06	6.97311e-05	4.72038
GLRB	-0.467969	7.15707	-5.81397	2.31575e-06	6.9814e-05	4.7178
TDG	-0.417912	9.74579	-5.81298	2.32221e-06	6.98485e-05	4.71508
RAMP2	0.490928	6.05314	5.81277	2.32359e-06	6.98485e-05	4.71449
PTPN2	0.257141	8.93295	5.81116	2.3341e-06	7.00634e-05	4.71008
PGAM1	-0.462185	12.7986	-5.80957	2.3446e-06	7.02775e-05	4.70568
ARCN1	-0.380125	10.6449	-5.80808	2.35445e-06	7.04713e-05	4.70158
FAM228B	0.635322	8.03301	5.8055	2.3716e-06	7.08831e-05	4.69447
AOX1	2.93704	9.05058	5.80037	2.40604e-06	7.17164e-05	4.68036
HOXA6	0.282857	6.41556	5.80015	2.40752e-06	7.17164e-05	4.67976
SNX27	0.264456	8.2283	5.79982	2.4098e-06	7.17164e-05	4.67883
GNPAT	0.160049	10.0912	5.79903	2.41512e-06	7.17724e-05	4.67667
SELENOT	-0.236057	10.2345	-5.79782	2.42337e-06	7.19151e-05	4.67334
RBM7	-0.372077	10.2409	-5.79566	2.43815e-06	7.2251e-05	4.66738
BOLA1	0.330476	7.20797	5.7944	2.44681e-06	7.24047e-05	4.66391
BICD1	-0.304097	7.19371	-5.78875	2.48599e-06	7.34304e-05	4.64836
PCCA	0.64299	8.14006	5.78789	2.49198e-06	7.34304e-05	4.646
CDKL1	-0.727007	5.51962	-5.78766	2.4936e-06	7.34304e-05	4.64537
C9orf24	0.35438	4.96223	5.78705	2.49789e-06	7.34304e-05	4.64369
PDCD10	-0.283056	11.2702	-5.78688	2.49907e-06	7.34304e-05	4.64322
PPM1K	0.581178	7.63991	5.78363	2.52205e-06	7.40015e-05	4.63426
SNU13	-0.238407	11.2455	-5.78246	2.5304e-06	7.4061e-05	4.63103
GINM1	0.337727	10.9152	5.78234	2.53118e-06	7.4061e-05	4.63072
AFDN	-0.69755	8.39294	-5.77782	2.56359e-06	7.49042e-05	4.61827
TMEM237	-1.03838	7.91494	-5.77696	2.56984e-06	7.49393e-05	4.61589
GRINA	0.34354	7.80053	5.77666	2.57198e-06	7.49393e-05	4.61507
EMG1	-0.302057	9.6152	-5.77513	2.58307e-06	7.51575e-05	4.61086
PHF21A	-0.329812	9.02221	-5.77246	2.60259e-06	7.56201e-05	4.60349
RBM43	0.610302	7.93607	5.77192	2.60655e-06	7.56298e-05	4.602
TAF13	-0.390866	10.9016	-5.77025	2.61881e-06	7.5681e-05	4.59741
DDX21	-0.257321	11.0299	-5.77022	2.61901e-06	7.5681e-05	4.59734
UBR3	0.38142	10.1229	5.7702	2.6192e-06	7.5681e-05	4.59727
PTPRM	0.829346	10.8359	5.76946	2.62463e-06	7.5726e-05	4.59524
CALD1	-0.381598	13.5795	-5.769	2.62801e-06	7.5726e-05	4.59398
MED31	-0.23345	9.20733	-5.7646	2.66076e-06	7.65639e-05	4.58185
AOPEP	-1.09763	10.0065	-5.7628	2.67425e-06	7.68434e-05	4.57691
CAMLG	0.372349	10.8338	5.76233	2.67784e-06	7.68434e-05	4.57559
CNOT9	-0.265682	8.35256	-5.76077	2.68964e-06	7.7076e-05	4.57129
SCML1	0.423212	8.58738	5.75921	2.70144e-06	7.73079e-05	4.567
IMPA1	-0.314248	9.61552	-5.75661	2.72125e-06	7.77681e-05	4.55985
MEX3B	-0.746906	7.32449	-5.75505	2.73329e-06	7.79094e-05	4.55553
IGFLR1	0.270134	6.07001	5.755	2.73366e-06	7.79094e-05	4.5554
TSC1	0.189519	9.38043	5.75386	2.74242e-06	7.80523e-05	4.55227
EIF2AK1	-0.376652	9.50297	-5.75121	2.76297e-06	7.84233e-05	4.54496
ASPHD2	-0.347277	6.35011	-5.75113	2.76357e-06	7.84233e-05	4.54475
TNKS1BP1	0.189779	6.17234	5.75073	2.76673e-06	7.84233e-05	4.54363
C1S	0.964832	11.3704	5.74836	2.78519e-06	7.88015e-05	4.53712
SNAPC5	0.435478	9.5243	5.74805	2.78763e-06	7.88015e-05	4.53626
RASSF8	-0.645641	8.43522	-5.74709	2.79518e-06	7.8813e-05	4.53362
HERC1	0.44769	9.00261	5.74704	2.79559e-06	7.8813e-05	4.53347
ZBTB4	0.156361	10.0454	5.74088	2.84445e-06	8.00823e-05	4.51651
PYCR1	-0.548361	8.73732	-5.74029	2.84923e-06	8.01086e-05	4.51487
TUBA1C	-1.07543	13.013	-5.73895	2.85999e-06	8.0303e-05	4.51118
ZNF438	0.442217	7.0855	5.73723	2.87391e-06	8.05852e-05	4.50643
DOCK7	-0.395045	9.45609	-5.73641	2.88049e-06	8.06613e-05	4.50419
GPR183	-0.222554	3.24249	-5.73479	2.89365e-06	8.08791e-05	4.49973
NCSTN	0.295947	8.12454	5.7345	2.89602e-06	8.08791e-05	4.49893
KCNE3	1.118	6.39357	5.73398	2.90026e-06	8.08893e-05	4.4975
EIF4EBP2	0.860578	9.72162	5.72633	2.96342e-06	8.25406e-05	4.47641
ZNF148	-0.461104	9.49491	-5.72505	2.97412e-06	8.27282e-05	4.47288
CPSF2	-0.316662	8.18933	-5.72341	2.98793e-06	8.30015e-05	4.46835
DNAJC6	1.29896	8.35699	5.72256	2.99506e-06	8.30145e-05	4.46602
DIMT1	0.504417	10.3946	5.72241	2.99635e-06	8.30145e-05	4.4656
PBX2	0.252074	8.14425	5.71535	3.05651e-06	8.45689e-05	4.44614
GOLT1B	-0.417573	10.562	-5.71305	3.0764e-06	8.50064e-05	4.43979
HFE	0.462145	9.13306	5.70975	3.1051e-06	8.5686e-05	4.43071
MCTP2	-0.557964	4.9909	-5.70756	3.12429e-06	8.61016e-05	4.42468
KCNK3	0.386576	7.64583	5.70613	3.13696e-06	8.62826e-05	4.42072
P4HA1	-0.793926	11.9179	-5.70588	3.13913e-06	8.62826e-05	4.42004
MFSD8	0.36125	7.59022	5.70465	3.15005e-06	8.64689e-05	4.41664
IARS1	-0.544967	12.3612	-5.70399	3.15585e-06	8.65144e-05	4.41484
CASP8	0.432858	7.73851	5.70073	3.18503e-06	8.71905e-05	4.40583
MMUT	0.3518	10.3492	5.7003	3.18888e-06	8.71905e-05	4.40465
XXYLT1	-0.283202	8.16505	-5.69851	3.205e-06	8.75165e-05	4.39972
EVC	0.333542	8.4544	5.69725	3.21639e-06	8.77129e-05	4.39625
IQCH-AS1	0.547547	6.0584	5.69661	3.22217e-06	8.77556e-05	4.39449
PPIL3	0.239882	10.0106	5.69513	3.2357e-06	8.80092e-05	4.39039
BAG4	0.512459	9.53652	5.69433	3.24293e-06	8.8091e-05	4.38821
BTN3A2	0.776965	8.2218	5.68431	3.33583e-06	9.04967e-05	4.36057
PACC1	-0.568051	7.73885	-5.68052	3.37162e-06	9.1349e-05	4.35013
PHACTR4	-0.38117	9.25218	-5.67771	3.39848e-06	9.19572e-05	4.34236
ASNS	-1.56863	11.0768	-5.67682	3.40697e-06	9.19605e-05	4.33992
CSNK1D	0.337478	9.13434	5.67678	3.40741e-06	9.19605e-05	4.33979
SLC12A4	-0.304645	8.00724	-5.67502	3.42432e-06	9.22975e-05	4.33495
PCTP	0.557634	8.35632	5.67352	3.43886e-06	9.25697e-05	4.3308
SNRPD1	-0.433926	9.3912	-5.66881	3.48475e-06	9.36841e-05	4.31783
STK39	0.629367	9.64817	5.6667	3.50556e-06	9.41222e-05	4.31201
ENTPD1	0.61989	6.49277	5.66457	3.52664e-06	9.45666e-05	4.30614
CDR2L	-0.588436	8.2211	-5.66251	3.5472e-06	9.49958e-05	4.30045
FZD4	2.14246	8.64815	5.65872	3.58534e-06	9.58318e-05	4.28999
RCAN2	1.03662	5.7334	5.65849	3.5876e-06	9.58318e-05	4.28937
MFAP2	-1.41734	8.5048	-5.6569	3.6038e-06	9.61369e-05	4.28497
FJX1	-0.785565	7.27151	-5.65646	3.60824e-06	9.61369e-05	4.28376
CYB5A	1.60998	10.6431	5.65542	3.61887e-06	9.62969e-05	4.28088
CNOT7	-0.302431	10.9923	-5.65396	3.6337e-06	9.65685e-05	4.27688
ARHGAP1	0.315514	11.3541	5.65258	3.64789e-06	9.68222e-05	4.27307
CASP7	0.588307	8.58598	5.65053	3.66908e-06	9.7261e-05	4.2674
SEPSECS	0.674307	6.84622	5.64936	3.68116e-06	9.74574e-05	4.26418
GPC6	0.885739	10.9853	5.64468	3.7301e-06	9.86276e-05	4.25126
CITED4	0.311367	6.53411	5.64409	3.73628e-06	9.86276e-05	4.24964
ANAPC16	0.476083	11.037	5.64334	3.74417e-06	9.86276e-05	4.24758
BIVM	0.403187	9.43898	5.64333	3.74428e-06	9.86276e-05	4.24755
SLIT2	-0.963581	8.29712	-5.64114	3.76747e-06	9.90061e-05	4.24151
GIMAP2	0.69885	3.67561	5.64093	3.76975e-06	9.90061e-05	4.24092
ZNF106	0.931814	9.64616	5.64063	3.77288e-06	9.90061e-05	4.24011
SPR	0.294819	8.40648	5.63962	3.78368e-06	9.91646e-05	4.23731
CIBAR1	0.269232	9.11061	5.63847	3.79591e-06	9.92503e-05	4.23415
STK32C	0.17949	6.80701	5.63842	3.79646e-06	9.92503e-05	4.23401
MRTFB	0.528883	8.53254	5.63724	3.80911e-06	9.94564e-05	4.23076
AKAP9	-0.33159	9.04882	-5.63484	3.83506e-06	0.000100009	4.22411
DHX58	0.307306	6.24883	5.63439	3.83989e-06	0.00010001	4.22288
CEBPA	2.88012	7.95433	5.63294	3.8556e-06	0.000100294	4.21889
MOSPD1	-0.413677	8.60409	-5.63165	3.86966e-06	0.000100534	4.21533
BBS2	0.388438	8.52257	5.62937	3.89462e-06	0.000101057	4.20904
ACAT1	0.371944	10.4484	5.62466	3.94666e-06	0.000102128	4.19605
NOB1	0.509347	9.5608	5.62432	3.95053e-06	0.000102128	4.1951
SV2A	-0.613322	7.3199	-5.62392	3.9549e-06	0.000102128	4.19401
GABPB2	0.391691	7.96422	5.62387	3.95548e-06	0.000102128	4.19387
PGM2L1	-1.12855	8.0321	-5.6229	3.96634e-06	0.000102282	4.19119
HES1	1.19842	6.89794	5.6223	3.97309e-06	0.000102329	4.18953
CLIP3	0.69574	9.45527	5.61914	4.00867e-06	0.000103086	4.1808
TOR1A	-0.415064	9.32874	-5.61881	4.01237e-06	0.000103086	4.1799
NAA38	0.294786	10.2232	5.61708	4.03194e-06	0.000103347	4.17514
PYROXD2	0.477061	7.72649	5.61704	4.03244e-06	0.000103347	4.17502
BET1	-0.310084	9.3027	-5.61469	4.05925e-06	0.000103907	4.16854
C3orf70	0.870777	6.89257	5.61398	4.06736e-06	0.000103987	4.16658
MSC-AS1	0.649407	8.38739	5.61211	4.08888e-06	0.000104409	4.16142
NMRK1	0.395099	8.91715	5.61123	4.09905e-06	0.000104475	4.15899
CSF1	0.71331	8.94309	5.61102	4.10148e-06	0.000104475	4.15841
ETS1	0.475773	10.5326	5.60559	4.1648e-06	0.000105959	4.14343
STXBP4	0.750132	7.0646	5.60413	4.18207e-06	0.000106268	4.13938
C1QTNF1	0.646157	7.56484	5.59842	4.24994e-06	0.000107862	4.12363
ADH1C	0.559218	4.17953	5.59478	4.2938e-06	0.000108842	4.11359
NHEJ1	0.379942	7.49716	5.59288	4.31682e-06	0.000109293	4.10836
ANO6	0.548088	9.95013	5.59156	4.333e-06	0.00010957	4.1047
LDHA	-0.295938	13.809	-5.58841	4.37162e-06	0.000110413	4.09602
MICU3	0.363654	7.57711	5.58427	4.42303e-06	0.000111576	4.08459
BDH1	0.591594	6.81577	5.57962	4.48149e-06	0.000112914	4.07174
PDZRN3	-0.668204	10.6096	-5.57803	4.50162e-06	0.000113284	4.06736
DDI2	0.487766	8.47229	5.57058	4.5972e-06	0.00011555	4.04681
PUM3	-0.301101	9.05502	-5.56636	4.6523e-06	0.000116795	4.03516
CSAD	1.787	8.87424	5.5649	4.67156e-06	0.000117137	4.03112
GREM2	-1.79049	7.41395	-5.56303	4.69632e-06	0.000117617	4.02595
ARFGAP1	-0.324715	8.0852	-5.56079	4.72609e-06	0.00011822	4.01977
PSAT1	-1.52052	11.0067	-5.55842	4.75785e-06	0.000118872	4.01322
CREB3L1	-1.04815	8.8498	-5.55676	4.78009e-06	0.000119285	4.00866
SLC25A27	1.31138	6.95307	5.55434	4.81293e-06	0.000119961	4.00196
PTPRS	0.626851	8.48842	5.55343	4.82527e-06	0.000120125	3.99946
USP49	0.413681	6.78695	5.55066	4.86313e-06	0.000120825	3.99182
GMEB2	-0.212033	8.54615	-5.55053	4.86495e-06	0.000120825	3.99145
SLC48A1	0.251595	7.13605	5.54508	4.94041e-06	0.000122553	3.9764
PMM1	0.629866	8.52942	5.54423	4.95229e-06	0.000122702	3.97405
MYCBP2	0.591625	10.2745	5.54365	4.96042e-06	0.000122754	3.97245
KLF15	2.61597	8.63227	5.54323	4.96619e-06	0.000122754	3.97131
GUSB	0.540246	9.78083	5.53559	5.07453e-06	0.000125284	3.95021
WARS2	0.503459	8.39764	5.53237	5.12088e-06	0.000126279	3.94131
OIP5-AS1	0.429422	10.2624	5.53121	5.13764e-06	0.000126542	3.93812
SP110	0.526073	8.19189	5.52867	5.17466e-06	0.000127304	3.9311
PEMT	0.510721	7.87043	5.52273	5.26217e-06	0.000129304	3.9147
FKBP14	-0.432465	9.08782	-5.52047	5.29589e-06	0.000129831	3.90846
TMEM123-DT	0.208014	5.86744	5.52046	5.29607e-06	0.000129831	3.90842
MOB1A	0.252592	9.80693	5.51929	5.3135e-06	0.000130106	3.90521
MIF	-0.338815	12.8832	-5.51855	5.32471e-06	0.000130227	3.90315
IFI6	0.633044	8.3166	5.51287	5.4108e-06	0.000132178	3.88747
NETO2	-0.890958	9.02682	-5.50411	5.5463e-06	0.00013533	3.86328
DGKI	-1.13121	5.54448	-5.50299	5.56394e-06	0.000135602	3.86018
PCBP4	-0.223966	7.65045	-5.50201	5.57929e-06	0.000135817	3.85749
ADAMTS9-AS2	0.3954	5.87132	5.50075	5.59917e-06	0.000136142	3.85401
HOXD4	0.346228	6.34375	5.49938	5.62095e-06	0.000136512	3.85021
MLX	0.372683	9.34499	5.49803	5.64238e-06	0.000136874	3.84649
LHFPL6	0.432563	10.0047	5.4925	5.73118e-06	0.000138866	3.83123
SULT1A2	0.221782	7.26849	5.49179	5.74277e-06	0.000138986	3.82925
TXN2	0.364605	9.54213	5.49089	5.75726e-06	0.000139175	3.82679
NCOR2	-0.701148	9.7334	-5.48973	5.77621e-06	0.000139471	3.82358
CPNE3	0.223731	10.8179	5.48869	5.79319e-06	0.00013972	3.82071
SRSF9	-0.205837	10.8809	-5.48671	5.82576e-06	0.000140343	3.81522
DENND2D	0.399178	5.22759	5.48544	5.84668e-06	0.000140685	3.81172
SPECC1L	-0.214869	9.38306	-5.48297	5.88753e-06	0.000141504	3.80491
PCYT2	0.52895	7.42987	5.48215	5.90122e-06	0.00014167	3.80264
LINC00476	0.481091	7.06231	5.4801	5.93548e-06	0.000142254	3.79698
USP30	0.317059	8.33245	5.47956	5.94467e-06	0.000142254	3.79547
TMEM116	0.393357	6.98171	5.47948	5.946e-06	0.000142254	3.79525
SLC35E2A	0.274926	6.60265	5.47743	5.98049e-06	0.000142915	3.7896
SEC24D	-0.949748	8.52859	-5.47699	5.98793e-06	0.000142929	3.78838
SERPINF2	0.235071	5.47037	5.47653	5.99577e-06	0.000142953	3.78711
SERGEF	0.289164	7.33636	5.47612	6.00262e-06	0.000142953	3.78599
MTRR	0.434129	9.87237	5.47561	6.01134e-06	0.000142997	3.78457
PBX1	0.432974	8.75235	5.47462	6.02815e-06	0.000143234	3.78184
VCPKMT	-0.252453	8.70275	-5.47354	6.04663e-06	0.000143509	3.77885
PLEKHF2	0.520913	7.66571	5.47239	6.06622e-06	0.000143811	3.77569
MNAT1	-0.376555	8.13061	-5.46648	6.1683e-06	0.000146065	3.75937
BMS1	-0.159869	8.89014	-5.46522	6.19039e-06	0.000146422	3.75588
ALDH6A1	1.31351	9.52703	5.46445	6.20384e-06	0.000146574	3.75376
NICN1	0.37863	7.81985	5.46176	6.25127e-06	0.00014747	3.74631
METTL7A	1.94111	11.1105	5.46149	6.25593e-06	0.00014747	3.74559
STAC	-0.814885	7.64531	-5.45955	6.29043e-06	0.000148098	3.74021
SMAP2	0.392377	8.12129	5.45919	6.29675e-06	0.000148098	3.73923
AFF4	-0.28055	10.0497	-5.45624	6.34955e-06	0.000149087	3.73107
CMYA5	0.329471	6.25131	5.45604	6.35311e-06	0.000149087	3.73052
MRPL10	0.366656	9.29709	5.45344	6.39997e-06	0.000149869	3.72334
UTP6	-0.129577	9.70387	-5.45339	6.40078e-06	0.000149869	3.72321
PLEKHA1	-0.675986	9.30059	-5.45219	6.42254e-06	0.00015021	3.71989
TUBA1B	-1.28016	12.3798	-5.44996	6.46313e-06	0.00015099	3.71374
LMBR1	-0.489652	7.64348	-5.4478	6.50268e-06	0.000151589	3.70777
TRIM8	0.262985	9.83255	5.44777	6.5033e-06	0.000151589	3.70768
PHTF2	-0.486438	9.68335	-5.44692	6.51891e-06	0.000151783	3.70534
SLC7A1	-1.0982	10.4263	-5.44639	6.52873e-06	0.000151842	3.70387
PPP2CA	-0.218735	11.281	-5.44362	6.58004e-06	0.000152865	3.69622
CD2AP	-0.49881	8.76275	-5.44305	6.5906e-06	0.00015294	3.69465
EMC6	-0.174387	9.84103	-5.44101	6.62874e-06	0.000153601	3.68901
COPB2	-0.252324	11.4876	-5.44036	6.64082e-06	0.000153601	3.68723
ZBTB44-DT	-0.252023	4.11202	-5.44035	6.64116e-06	0.000153601	3.68718
MTF2	-0.320141	8.36118	-5.43755	6.69388e-06	0.000154649	3.67945
ZNF395	0.596314	9.13785	5.43686	6.70698e-06	0.000154653	3.67754
ATP2C1	0.455841	9.29933	5.43676	6.7089e-06	0.000154653	3.67726
FGD4	0.900164	5.9664	5.43611	6.72124e-06	0.000154687	3.67546
SNRK-AS1	0.34941	5.27473	5.43538	6.7351e-06	0.000154687	3.67345
SNRPB2	-0.207469	11.2894	-5.43517	6.73894e-06	0.000154687	3.67289
HDAC2	-0.341782	10.4581	-5.43512	6.74004e-06	0.000154687	3.67273
FADS3	0.907303	9.61722	5.43447	6.75242e-06	0.000154801	3.67094
LINC01231	-0.201406	6.11778	-5.43304	6.77974e-06	0.000155218	3.66699
NUDT2	0.247095	7.81171	5.43274	6.78549e-06	0.000155218	3.66617
IL17RA	0.425678	7.7295	5.43183	6.80295e-06	0.000155447	3.66365
EMC9	-0.552756	7.57922	-5.4308	6.82279e-06	0.00015573	3.66081
ARL10	-0.451859	9.08856	-5.42877	6.86195e-06	0.000156452	3.65522
HCCS	-0.34156	9.14138	-5.42805	6.87608e-06	0.00015655	3.6532
RNPC3	1.01157	7.90217	5.42778	6.88121e-06	0.00015655	3.65247
SDCBP	0.519311	11.5948	5.42738	6.8891e-06	0.000156558	3.65136
LINC01128	0.502493	7.39974	5.42486	6.93831e-06	0.000157505	3.6444
GNB1	-0.409142	10.6696	-5.42399	6.95536e-06	0.00015772	3.642
SNHG7	0.433446	10.6581	5.42339	6.9672e-06	0.000157817	3.64034
FAM131B	0.291003	5.68439	5.42245	6.98565e-06	0.00015787	3.63775
RIC1	-0.3039	8.79694	-5.42222	6.99017e-06	0.00015787	3.63712
HMBOX1	0.190142	8.21143	5.42212	6.99224e-06	0.00015787	3.63683
ACTB	-0.33191	13.4363	-5.42019	7.03044e-06	0.000158561	3.63151
AASS	1.13105	7.4592	5.4182	7.07019e-06	0.000159285	3.626
PAWR	-0.883992	10.027	-5.41725	7.08923e-06	0.000159542	3.62337
TMEM80	0.451035	8.58205	5.41618	7.1107e-06	0.00015984	3.62042
POFUT2	-0.42778	8.2707	-5.41563	7.12164e-06	0.00015984	3.61891
ABRAXAS1	0.493152	8.6083	5.41544	7.12544e-06	0.00015984	3.61839
CIAO2B	-0.167091	10.8958	-5.41461	7.14231e-06	0.000160046	3.61608
SASH1	0.699677	10.9818	5.41067	7.22226e-06	0.000161664	3.6052
STAT5A	0.937526	8.13995	5.40284	7.38383e-06	0.000165103	3.58358
PHC3	0.27002	10.2527	5.39798	7.48598e-06	0.000167208	3.57016
SELENBP1	1.33586	8.59961	5.39551	7.53852e-06	0.000168202	3.56332
LOC105371312	-0.283282	7.32654	-5.39384	7.57426e-06	0.000168819	3.5587
SCAF4	-0.178832	8.65229	-5.38818	7.69645e-06	0.000171359	3.54307
PTX3	1.41426	12.9931	5.38724	7.71678e-06	0.000171628	3.54049
ZBTB7A	0.21758	9.59185	5.38574	7.74953e-06	0.000172173	3.53635
CREB3L2	-0.654724	10.0352	-5.38309	7.80787e-06	0.000173285	3.52902
TUFT1	-0.835764	7.51463	-5.38193	7.83355e-06	0.00017367	3.52582
PCSK7	-0.261282	7.89099	-5.38103	7.85361e-06	0.00017393	3.52332
KIZ	0.38478	9.00325	5.38017	7.87276e-06	0.000174019	3.52094
SIRT2	0.292631	7.42112	5.3801	7.87432e-06	0.000174019	3.52074
ILF2	-0.318515	10.408	-5.37906	7.89744e-06	0.000174345	3.51788
GPNMB	1.21569	8.72501	5.37732	7.93629e-06	0.000175018	3.51308
ZNF764	-0.279253	6.76201	-5.37303	8.03322e-06	0.000176968	3.50122
CNEP1R1	-0.427207	9.44835	-5.37196	8.05755e-06	0.000177317	3.49827
GLIS3	1.09838	9.25333	5.36937	8.11667e-06	0.00017843	3.49113
UHRF1	-2.56309	6.84695	-5.3686	8.13444e-06	0.000178492	3.48899
RAI14	-0.634787	9.75954	-5.36851	8.1366e-06	0.000178492	3.48873
EIF4A3	-0.185917	10.2413	-5.3672	8.16667e-06	0.000178963	3.48513
DNAJC4	0.519286	7.9727	5.35934	8.35035e-06	0.000182699	3.4634
TXNDC9	-0.315297	10.2003	-5.35916	8.35464e-06	0.000182699	3.4629
LOC105375218	0.422724	4.20352	5.35658	8.41582e-06	0.000183844	3.45577
CREG1	1.00687	10.6429	5.35501	8.45312e-06	0.000184466	3.45145
ROMO1	-0.236307	10.0336	-5.35442	8.46717e-06	0.000184579	3.44983
SCPEP1	0.548034	9.82019	5.3515	8.53755e-06	0.000185919	3.44174
GPR146	0.367054	4.38923	5.35076	8.55528e-06	0.000186111	3.43971
SNHG30	0.292009	6.78643	5.34972	8.58061e-06	0.000186467	3.43683
CCNI	0.202858	12.0902	5.3487	8.60547e-06	0.000186813	3.434
BCL2L13	0.357464	8.79829	5.34476	8.70185e-06	0.000188611	3.42312
MECOM	-0.654995	6.99495	-5.34457	8.70636e-06	0.000188611	3.42262
SLC2A1	-0.509677	8.77583	-5.34226	8.76357e-06	0.000189653	3.41622
ASH1L	0.214436	9.89587	5.337	8.89481e-06	0.000192294	3.4017
ST3GAL2	-0.230551	8.03782	-5.33602	8.91955e-06	0.000192629	3.39898
PC	1.18745	7.41268	5.33429	8.96336e-06	0.000193375	3.3942
PRR7	-0.416896	5.97708	-5.33161	9.03155e-06	0.000194573	3.3868
NTF3	-0.403285	6.61351	-5.33137	9.03753e-06	0.000194573	3.38615
ALPK3	0.247666	4.81207	5.32915	9.0946e-06	0.0001956	3.38
ROM1	0.314307	5.91876	5.32819	9.11941e-06	0.000195931	3.37734
ARF5	0.23979	10.1347	5.3265	9.16286e-06	0.000196662	3.3727
SEC31A	-0.274931	11.7966	-5.32255	9.26603e-06	0.000198672	3.36176
PMM2	-0.361315	8.25108	-5.32081	9.31171e-06	0.000199447	3.35696
SLFN5	-0.415201	11.0428	-5.31984	9.33722e-06	0.000199788	3.35429
YKT6	-0.336779	8.30946	-5.31705	9.41129e-06	0.000201166	3.34657
MBLAC2	0.455863	8.27196	5.31604	9.43824e-06	0.000201389	3.34378
SFR1	-0.324631	8.53844	-5.31593	9.44103e-06	0.000201389	3.34349
RNASEH1	-0.199615	9.4694	-5.31512	9.46267e-06	0.000201645	3.34125
C16orf87	-0.561124	6.83334	-5.31314	9.516e-06	0.000202483	3.33577
CCDC92	0.60586	9.84333	5.31293	9.52142e-06	0.000202483	3.33521
C14orf93	0.677603	5.96152	5.31236	9.53686e-06	0.000202605	3.33363
PPRC1	-0.319177	7.93129	-5.31175	9.55343e-06	0.00020275	3.33193
DAPK2	0.564444	6.23837	5.30882	9.63294e-06	0.00020423	3.32384
MOCS2-DT	0.567195	5.24254	5.30762	9.66567e-06	0.000204716	3.32052
CEPT1	0.966608	9.805	5.30496	9.73869e-06	0.000206053	3.31317
MEF2A	-0.786876	8.59761	-5.30339	9.78188e-06	0.000206757	3.30885
RORB	0.915108	4.14722	5.30299	9.79305e-06	0.000206784	3.30774
CSRP2	-1.04753	9.66464	-5.29458	1.00289e-05	0.00021155	3.2845
KDM3A	-0.328149	9.28376	-5.29389	1.00485e-05	0.000211749	3.28259
SH3YL1	0.269702	9.59833	5.29241	1.00905e-05	0.000212419	3.27852
ICMT	-0.361004	9.49629	-5.29109	1.01283e-05	0.000213001	3.27486
PPCS	0.332103	9.48787	5.28996	1.01609e-05	0.00021347	3.27173
AHSA1	-0.210536	10.2999	-5.28492	1.03068e-05	0.000216318	3.25781
NAV1	-0.492054	10.226	-5.28452	1.03182e-05	0.000216341	3.25673
ARID5B	0.542114	10.8191	5.28339	1.03513e-05	0.000216817	3.2536
CNBP	0.210655	11.8455	5.28042	1.04387e-05	0.000218427	3.24539
TMEM263	-0.436544	11.5016	-5.27828	1.05022e-05	0.000219535	3.23947
TNFSF4	0.71558	5.80087	5.27775	1.05179e-05	0.000219644	3.23801
SIAE	0.6946	8.82954	5.27688	1.05438e-05	0.000219966	3.23561
BLOC1S2	-0.358174	10.7411	-5.27163	1.07014e-05	0.000223031	3.22112
ZBTB8A	0.27554	8.40355	5.26775	1.08196e-05	0.000225009	3.2104
PTS	-0.425855	10.5549	-5.26774	1.08199e-05	0.000225009	3.21038
RPUSD4	0.351499	9.43979	5.26731	1.0833e-05	0.000225009	3.20919
TST	0.741729	9.58716	5.26702	1.0842e-05	0.000225009	3.20838
OPCML	-0.943076	6.04175	-5.26675	1.08503e-05	0.000225009	3.20763
TTC38	0.371114	7.61599	5.26637	1.0862e-05	0.000225027	3.20659
RFT1	-0.251101	8.00436	-5.26495	1.09057e-05	0.00022571	3.20266
P3H4	-0.800027	9.50077	-5.26051	1.10435e-05	0.000228332	3.1904
IER3	-2.21338	8.58137	-5.26017	1.10543e-05	0.000228332	3.18945
NFYB	0.70866	9.29331	5.25772	1.11311e-05	0.000229691	3.18269
CASP6	-0.326276	8.60555	-5.25584	1.11905e-05	0.000230688	3.17749
KCTD16	-0.821626	4.89225	-5.25478	1.12242e-05	0.000231154	3.17456
MTERF4	0.324902	7.73392	5.24787	1.14455e-05	0.00023548	3.15549
PLEKHB2	-0.43589	10.0851	-5.24741	1.14604e-05	0.000235554	3.15422
SPATA6	0.372905	6.18081	5.24385	1.15765e-05	0.000237558	3.14439
RAB27B	-1.46755	8.82352	-5.24372	1.15807e-05	0.000237558	3.14403
CYFIP2	-0.409515	5.41867	-5.24283	1.161e-05	0.000237925	3.14157
RHOBTB3	0.333364	12.0279	5.23923	1.17289e-05	0.000239968	3.13162
NENF	0.249717	9.94084	5.23912	1.17327e-05	0.000239968	3.13131
LOC100287896	0.485247	7.1226	5.23792	1.17725e-05	0.000240546	3.128
C17orf75	-0.502573	7.14019	-5.23273	1.19466e-05	0.000243864	3.11367
GPD1L	2.03838	10.5854	5.22897	1.20742e-05	0.000246228	3.1033
PLBD2	0.241325	9.37166	5.223	1.22799e-05	0.000250179	3.08681
AKR1C4	0.244113	3.49872	5.21732	1.24788e-05	0.00025379	3.07113
SOX6	-0.448564	7.52688	-5.21703	1.24891e-05	0.00025379	3.07032
SNRPB	-0.481591	10.4965	-5.2169	1.24937e-05	0.00025379	3.06997
PPP1R2	-0.315451	8.69227	-5.21356	1.26124e-05	0.000255953	3.06073
CRYL1	0.482689	6.81819	5.21153	1.26852e-05	0.000256944	3.05512
CNN1	-0.907301	7.69737	-5.21151	1.26859e-05	0.000256944	3.05507
SYNCRIP	-0.458779	10.3538	-5.21014	1.27349e-05	0.000257688	3.0513
SHFL	0.242131	8.11774	5.20879	1.27838e-05	0.000258426	3.04756
PLBD1	0.354198	6.86338	5.20762	1.28261e-05	0.000258818	3.04434
DTL	-2.34708	6.10502	-5.20757	1.2828e-05	0.000258818	3.04419
ETFB	0.376775	9.90577	5.20314	1.29899e-05	0.000261831	3.03196
PSMA5	-0.139424	10.5752	-5.20181	1.30388e-05	0.000262564	3.02828
RNF181	-0.374215	10.5059	-5.20108	1.30657e-05	0.000262851	3.02628
YIF1A	-0.383273	10.5295	-5.20058	1.30842e-05	0.000262969	3.0249
PHOSPHO2	0.773366	7.4715	5.19967	1.31181e-05	0.000263397	3.02237
DAAM2	2.03847	9.07318	5.19895	1.31449e-05	0.000263682	3.02038
LOC101929279	-0.197782	5.28482	-5.19803	1.31789e-05	0.00026411	3.01786
ADAM22	-0.394096	6.01539	-5.1966	1.32327e-05	0.000264933	3.01388
CCDC127	0.144616	8.76381	5.19515	1.32867e-05	0.000265759	3.00991
TOB1	0.470935	10.1194	5.19317	1.33616e-05	0.000266773	3.00442
REV3L	1.28378	10.7389	5.19313	1.33629e-05	0.000266773	3.00432
MIER2	-0.195314	6.71272	-5.18955	1.34992e-05	0.000269236	2.99442
INTS3	0.190758	8.17999	5.18829	1.35473e-05	0.000269804	2.99096
MCCC2	0.699323	9.54287	5.18813	1.35536e-05	0.000269804	2.9905
LOC286437	0.211313	7.28872	5.18777	1.35674e-05	0.000269822	2.98951
ENTPD7	-0.687627	7.35018	-5.18595	1.36371e-05	0.00027095	2.98451
UBE2N	-0.315724	11.0245	-5.18272	1.37626e-05	0.000273182	2.97557
ING5	0.585786	7.61299	5.18196	1.37921e-05	0.000273508	2.97348
CSDE1	0.124105	12.313	5.18141	1.38135e-05	0.000273583	2.97197
SHISA4	0.288983	7.15112	5.18119	1.38221e-05	0.000273583	2.97136
C10orf143	0.476067	6.94364	5.17787	1.39528e-05	0.000275908	2.96218
ANKRD33B	0.592233	6.58884	5.17739	1.39716e-05	0.000276018	2.96086
IDNK	0.249036	7.13723	5.17655	1.4005e-05	0.000276417	2.95853
POLR3D	-0.289075	8.01192	-5.17309	1.41427e-05	0.000278871	2.94898
POM121L9P	1.97792	8.09663	5.16934	1.42935e-05	0.00028151	2.93864
MRPS2	0.317844	8.35149	5.16909	1.43036e-05	0.00028151	2.93795
STEAP4	0.696579	4.44936	5.16853	1.43265e-05	0.000281696	2.93639
UBR2	0.317688	8.81497	5.16814	1.4342e-05	0.000281735	2.93533
UBE2L6	0.656519	8.58915	5.16671	1.44005e-05	0.000282618	2.93136
TMEM200B	0.589856	7.21664	5.15648	1.48233e-05	0.000290643	2.90313
MME	3.05548	8.56716	5.15437	1.49118e-05	0.000292024	2.89732
GARS1-DT	-0.248843	7.78776	-5.15414	1.49217e-05	0.000292024	2.89667
MRPL45	0.317665	9.45483	5.15361	1.4944e-05	0.000292184	2.89522
MAP4	-0.485557	10.9247	-5.15226	1.50013e-05	0.000293031	2.89148
EFNA4	-0.334654	7.17803	-5.15137	1.5039e-05	0.000293492	2.88904
TRNP1	1.10998	8.89745	5.14953	1.51178e-05	0.000294681	2.88394
MCM10	-0.641374	5.37574	-5.14919	1.51321e-05	0.000294681	2.88302
MAP1LC3A	0.377884	8.56675	5.14896	1.51423e-05	0.000294681	2.88236
CSPP1	0.290574	7.59419	5.14656	1.52452e-05	0.000296241	2.87575
PLAG1	0.57742	5.84709	5.14639	1.52524e-05	0.000296241	2.87529
ZBED4	-0.338666	6.7217	-5.14581	1.52777e-05	0.000296241	2.87367
GNPDA1	0.291533	8.60461	5.14577	1.52792e-05	0.000296241	2.87358
MTMR6	-0.415603	9.97248	-5.14353	1.53765e-05	0.000297739	2.86739
PHTF1	-0.435799	7.37328	-5.14333	1.5385e-05	0.000297739	2.86685
GATAD2B	-0.202768	6.51635	-5.14247	1.54226e-05	0.000298151	2.86446
ARHGAP24	0.272389	8.86674	5.14219	1.54349e-05	0.000298151	2.86369
KCND1	0.260426	5.21597	5.13882	1.5583e-05	0.000300732	2.85438
LRRC34	0.400062	5.64045	5.1357	1.57209e-05	0.0003031	2.84578
OS9	0.34323	9.82864	5.13539	1.57347e-05	0.0003031	2.84492
C14orf28	0.279472	6.84747	5.13325	1.58304e-05	0.000304639	2.83901
COPA	-0.310097	10.6569	-5.13295	1.58438e-05	0.000304639	2.83818
SNHG21	0.462555	7.64677	5.13217	1.58789e-05	0.000305033	2.83603
EGR3	2.05063	5.91676	5.13074	1.5943e-05	0.000305983	2.83209
CUTALP	0.601262	7.95491	5.12435	1.62339e-05	0.00031124	2.81446
SUMF1	0.393639	10.2122	5.12385	1.62572e-05	0.00031124	2.81306
TOR1AIP1	0.244138	10.7165	5.12375	1.62617e-05	0.00031124	2.81279
RREB1	0.614113	9.19881	5.12325	1.62847e-05	0.000311395	2.81141
DHTKD1	0.716384	7.88199	5.12147	1.63671e-05	0.000312666	2.80649
ACCS	0.375876	7.94173	5.12116	1.63812e-05	0.000312666	2.80565
MTARC2	1.00006	7.69805	5.12049	1.64124e-05	0.000312975	2.8038
LOC100996419	0.665539	5.24927	5.11994	1.64378e-05	0.000313174	2.80228
AMIGO2	-1.4823	9.25929	-5.11927	1.64691e-05	0.000313395	2.80043
OXSR1	-0.463875	9.64826	-5.11905	1.64794e-05	0.000313395	2.79982
AUH	0.607991	8.4861	5.11686	1.6582e-05	0.000315058	2.79377
TXNRD1	1.00073	12.0915	5.11594	1.66252e-05	0.000315453	2.79123
CFL1	-0.342326	13.0508	-5.11577	1.66331e-05	0.000315453	2.79077
HADHA	0.460651	10.5798	5.11305	1.67615e-05	0.0003176	2.78327
NUCB1	0.257494	7.489	5.11066	1.68751e-05	0.000319464	2.77668
DCAF17	0.327588	7.17754	5.10963	1.69246e-05	0.00032011	2.77382
LOC401261	0.266297	6.76655	5.10859	1.69743e-05	0.000320759	2.77096
TMEM94	0.183281	6.175	5.10738	1.70329e-05	0.000321574	2.76761
PPFIA4	-0.393748	5.8945	-5.10699	1.70515e-05	0.000321636	2.76654
SYTL2	-0.361645	7.63051	-5.10622	1.70887e-05	0.000322046	2.76441
SERINC3	0.458714	11.3789	5.10548	1.71246e-05	0.000322198	2.76237
HCFC1R1	0.467982	8.23536	5.10541	1.71277e-05	0.000322198	2.76219
MAPK7	-0.282508	7.32582	-5.10472	1.71615e-05	0.000322544	2.76027
SNORD89	0.231244	6.37535	5.09959	1.74124e-05	0.000326965	2.74611
RARB	-0.688091	6.0294	-5.09892	1.74452e-05	0.000327286	2.74428
THEMIS2	1.01136	5.94586	5.09768	1.75064e-05	0.000328139	2.74086
QSOX2	-0.179658	8.81749	-5.09731	1.75248e-05	0.000328188	2.73984
TARS1	-0.655864	10.6399	-5.09591	1.75942e-05	0.000329193	2.73599
ARRDC2	0.659701	8.23194	5.09501	1.76392e-05	0.00032974	2.73349
WNK4	1.26447	7.28782	5.09344	1.77177e-05	0.00033091	2.72916
CD200	-1.65219	4.96901	-5.08959	1.79119e-05	0.000334237	2.71854
LETMD1	0.718745	9.79675	5.08484	1.81541e-05	0.000338454	2.70544
SNX3	0.152637	12.3686	5.08374	1.8211e-05	0.000339212	2.70239
GTF2A2	-0.158948	10.7709	-5.08152	1.83255e-05	0.000341041	2.69628
HAPLN1	-1.69964	9.31925	-5.0803	1.83889e-05	0.000341915	2.69291
HMCES	0.433571	8.12031	5.07845	1.84856e-05	0.000343407	2.6878
IL10RB	0.366917	8.58	5.07797	1.85108e-05	0.00034357	2.68647
TRIM6	-0.96764	6.68939	-5.07665	1.85798e-05	0.000344311	2.68284
RAB24	0.193106	8.79926	5.07658	1.85838e-05	0.000344311	2.68263
KIAA1549	-0.30341	6.02766	-5.076	1.86142e-05	0.000344569	2.68104
MND1	-1.59407	5.84287	-5.07291	1.87773e-05	0.000347017	2.67253
TRAPPC12	0.153372	8.46224	5.07287	1.87797e-05	0.000347017	2.67241
SLC1A4	-1.2004	8.29336	-5.06939	1.89655e-05	0.00035014	2.66281
MAN2A2	0.435403	8.27441	5.06831	1.90234e-05	0.000350898	2.65984
BTN2A2	-0.331109	7.12154	-5.06693	1.90981e-05	0.000351964	2.65602
RBM10	-0.225619	8.50224	-5.06493	1.92063e-05	0.000353647	2.65051
GPATCH2	-0.343035	7.58238	-5.06301	1.93109e-05	0.000355258	2.64522
OTUD6B	-0.304318	7.95238	-5.06168	1.93836e-05	0.000356275	2.64155
TNNI3K	0.578198	4.76422	5.06129	1.94053e-05	0.000356275	2.64046
CRNDE	0.420993	10.9119	5.06107	1.94174e-05	0.000356275	2.63985
ODF2L	-0.379992	6.71604	-5.05983	1.94854e-05	0.000357058	2.63645
TCP11L1	-0.247692	7.58692	-5.05967	1.94942e-05	0.000357058	2.636
KIAA1191	-0.344165	10.4022	-5.05727	1.96271e-05	0.000359175	2.62938
TTC1	-0.198067	9.32352	-5.05645	1.96724e-05	0.000359537	2.62713
SWT1	0.228267	6.49627	5.05629	1.96813e-05	0.000359537	2.62669
USP13	0.526789	8.52129	5.05566	1.97166e-05	0.000359668	2.62494
TFG	-0.318011	10.525	-5.05555	1.97229e-05	0.000359668	2.62463
METTL5	-0.136229	10.7933	-5.05418	1.97995e-05	0.000360749	2.62085
CYHR1	0.383286	8.4595	5.0533	1.98487e-05	0.00036133	2.61844
ACTN1	-0.506249	12.1337	-5.04785	2.01571e-05	0.000366624	2.60341
FBXO34	-0.316394	8.76642	-5.04614	2.02548e-05	0.00036808	2.59869
MON1B	0.288517	8.92635	5.04539	2.02979e-05	0.000368541	2.59663
KDM2B	-0.207755	8.44548	-5.04429	2.03611e-05	0.000369368	2.59359
ZNF581	0.461068	9.04982	5.04388	2.03846e-05	0.000369472	2.59247
MACIR	1.3862	9.62902	5.04219	2.04827e-05	0.000370928	2.58779
TMEM87B	-0.550523	8.0179	-5.04042	2.05853e-05	0.000372464	2.58292
SP100	0.230396	9.51725	5.03981	2.06209e-05	0.000372785	2.58123
ERBB2	-0.325055	7.99327	-5.03888	2.06754e-05	0.000373237	2.57866
XAF1	-0.866238	7.72478	-5.03877	2.06817e-05	0.000373237	2.57836
SPG7	0.275228	9.15212	5.03817	2.07166e-05	0.000373425	2.57672
LEPROT	0.556933	12.0057	5.03793	2.0731e-05	0.000373425	2.57605
PDSS2	0.363994	8.19145	5.03767	2.07458e-05	0.000373425	2.57535
STARD13	0.396212	8.36019	5.03662	2.08078e-05	0.000374218	2.57244
TARDBP	-0.249788	10.26	-5.0362	2.08324e-05	0.000374337	2.57129
TMED5	0.58788	11.3324	5.03387	2.097e-05	0.000376485	2.56487
EFNB2	-1.52236	8.48831	-5.03211	2.1075e-05	0.000378045	2.56001
LIF	-0.5809	6.41426	-5.03136	2.11197e-05	0.000378521	2.55794
THAP9	0.423203	5.93629	5.02998	2.12022e-05	0.000379675	2.55414
LRWD1	-0.239996	7.54384	-5.02702	2.13803e-05	0.000382536	2.54599
ZNF397	0.449966	8.25032	5.02626	2.14265e-05	0.000383033	2.54388
TSHZ3	-0.670934	8.08112	-5.02503	2.15011e-05	0.000384037	2.5405
CASTOR1	0.975561	7.17345	5.02381	2.15754e-05	0.000385035	2.53714
PPARG	2.34837	7.32409	5.0222	2.16742e-05	0.000386221	2.53268
UBXN1	0.398821	10.4765	5.02191	2.16919e-05	0.000386221	2.53189
TMEM91	0.275817	7.36481	5.02182	2.16974e-05	0.000386221	2.53164
IER2	-0.753168	8.7796	-5.02122	2.17341e-05	0.000386545	2.52999
AZIN2	-0.248207	7.0579	-5.02057	2.17742e-05	0.000386928	2.5282
MRAP2	-0.982913	6.86457	-5.01979	2.18224e-05	0.000387454	2.52604
ATG14	0.237195	8.37407	5.01823	2.19185e-05	0.00038883	2.52176
SNHG20	0.351317	5.5176	5.01655	2.20234e-05	0.000390358	2.51711
TBC1D15	0.272204	8.86783	5.01612	2.20503e-05	0.000390504	2.51592
TMBIM4	0.208952	11.4417	5.01552	2.20875e-05	0.000390831	2.51427
CCDC59	-0.191536	10.0711	-5.01473	2.21366e-05	0.000391255	2.51211
RFWD3	-0.695725	6.54001	-5.01451	2.21509e-05	0.000391255	2.51148
SMIM20	0.213855	10.0771	5.01424	2.21678e-05	0.000391255	2.51074
ERV3-2	0.370903	3.59336	5.01331	2.22263e-05	0.000391957	2.50817
HERC2P7	0.449412	7.74294	5.00961	2.24597e-05	0.000395411	2.49799
KDM5B	-0.296912	9.43729	-5.00961	2.24601e-05	0.000395411	2.49797
TIMP4	3.17741	8.66239	5.00861	2.25232e-05	0.000396188	2.49524
SSR3	-0.321866	11.604	-5.00762	2.25865e-05	0.000396966	2.49251
METRN	0.526428	8.54764	5.00679	2.26399e-05	0.000397571	2.4902
PSPH	-0.954697	7.92106	-5.00593	2.26947e-05	0.000397982	2.48785
ESRRA	0.312284	8.05485	5.00583	2.27015e-05	0.000397982	2.48756
TCF4	-0.7244	10.7759	-5.00543	2.27266e-05	0.000398088	2.48648
NFASC	0.71535	7.97731	5.00437	2.27951e-05	0.000398768	2.48355
ST3GAL5	-1.40871	7.68373	-5.00424	2.28037e-05	0.000398768	2.48318
MTHFD1L	-1.02398	9.88069	-5.00389	2.28259e-05	0.000398822	2.48223
FAM107A	0.433829	7.19013	5.00289	2.28906e-05	0.000399618	2.47947
EPAS1	0.617169	12.1832	5.00192	2.29539e-05	0.000400388	2.47678
TSPAN31	0.346894	10.0365	4.99955	2.31079e-05	0.00040263	2.47027
TMEM251	0.232906	8.55506	4.99935	2.3121e-05	0.00040263	2.46971
ALAD	0.374055	9.22036	4.99882	2.31558e-05	0.0004029	2.46825
CITED2	0.929028	9.04789	4.99769	2.32299e-05	0.000403851	2.46514
POGLUT1	0.367453	9.30704	4.99628	2.33227e-05	0.000404695	2.46125
PAXIP1-AS2	0.382775	6.04569	4.99595	2.33443e-05	0.000404695	2.46035
MAP2K2	0.294654	9.05689	4.9959	2.33479e-05	0.000404695	2.4602
APBB3	0.406742	6.88312	4.99578	2.3356e-05	0.000404695	2.45986
SIDT2	0.507277	11.2067	4.99334	2.35173e-05	0.000407152	2.45316
ASS1	1.13783	10.1579	4.99205	2.36032e-05	0.000408301	2.4496
IRF2	0.457706	7.32689	4.98934	2.37854e-05	0.000411111	2.44211
HBEGF	-0.360461	6.60068	-4.98698	2.39443e-05	0.000413515	2.43562
TMEM161B-DT	0.314431	6.90622	4.98546	2.40475e-05	0.000414953	2.43144
BORCS7	0.296986	9.89668	4.98221	2.42697e-05	0.000418442	2.42247
KNOP1	-0.250458	7.52302	-4.97818	2.45474e-05	0.000422783	2.41139
CRYBG1	1.28759	7.25303	4.97797	2.4562e-05	0.000422783	2.41081
C1GALT1	-0.905125	8.91267	-4.97674	2.46481e-05	0.000423915	2.4074
IFNAR1	0.393356	8.97876	4.97369	2.48616e-05	0.000427234	2.399
COQ5	0.274702	9.69942	4.97155	2.50126e-05	0.000429173	2.39311
QARS1	0.265519	11.1824	4.9715	2.50155e-05	0.000429173	2.39299
DOCK4	-0.859207	7.79786	-4.96998	2.51235e-05	0.000430386	2.38879
LTBR	0.417557	8.17454	4.96993	2.51275e-05	0.000430386	2.38864
DNAH14	-0.738792	5.27933	-4.96885	2.52043e-05	0.000431346	2.38567
ECSIT	0.205943	7.802	4.9674	2.53079e-05	0.000432593	2.38167
ELANE	0.435654	4.97776	4.96725	2.53186e-05	0.000432593	2.38126
LOC100507053	0.446001	5.50898	4.9642	2.55379e-05	0.000435984	2.37286
MRPL34	0.433384	9.40186	4.96353	2.55859e-05	0.000436445	2.37103
KAT8	0.34019	8.7324	4.96119	2.57558e-05	0.000438985	2.36458
SGIP1	-0.338751	3.34126	-4.95924	2.58981e-05	0.00044105	2.35922
RRM2	-3.22858	7.76784	-4.95822	2.59731e-05	0.000441966	2.3564
PPP1R13L	-0.552403	6.68398	-4.95673	2.60828e-05	0.000443244	2.35229
CPB1	0.381005	4.09028	4.95652	2.6098e-05	0.000443244	2.35173
FLNA	-0.466973	9.39365	-4.95634	2.61119e-05	0.000443244	2.35121
CAP1	-0.402765	12.0969	-4.95412	2.62763e-05	0.000445671	2.3451
MARS1	-0.751009	10.3919	-4.95145	2.64754e-05	0.000448685	2.33774
EPB41L2	-0.506976	9.09689	-4.95084	2.65205e-05	0.000449084	2.33609
TRAM2-AS1	0.336624	8.26962	4.94894	2.66635e-05	0.000451139	2.33085
PLEKHA8	-0.380285	7.98292	-4.94859	2.66901e-05	0.000451223	2.32988
C10orf95-AS1	0.359106	5.53439	4.94397	2.70411e-05	0.000456787	2.31715
AMMECR1L	0.155642	9.90991	4.94237	2.71638e-05	0.000458488	2.31274
CHST6	-0.266661	5.18163	-4.94091	2.72759e-05	0.000459956	2.30873
HHIP	-2.51098	6.80971	-4.94066	2.72948e-05	0.000459956	2.30806
GOLGA8N	0.423384	9.09455	4.93982	2.73598e-05	0.000460678	2.30574
PCID2	0.171735	9.64398	4.93889	2.74322e-05	0.000461524	2.30317
TBPL1	-0.33804	9.61741	-4.93551	2.76959e-05	0.00046537	2.29385
ZC3H12D	0.396686	3.91575	4.93538	2.77054e-05	0.00046537	2.29352
APAF1	-0.475852	7.21985	-4.93496	2.77386e-05	0.000465553	2.29235
MTERF2	1.13002	7.67432	4.93374	2.78345e-05	0.00046661	2.28899
HELQ	0.608565	7.74368	4.93332	2.78674e-05	0.00046661	2.28784
UXT	0.194108	11.1446	4.93308	2.78865e-05	0.00046661	2.28718
RIN2	0.389057	10.2804	4.93276	2.79115e-05	0.00046661	2.2863
ARPC5	-0.601001	11.3452	-4.93274	2.79134e-05	0.00046661	2.28624
ACOT13	0.394138	9.90282	4.92957	2.81643e-05	0.000470067	2.27752
NHSL1	-0.875706	7.80377	-4.92956	2.81653e-05	0.000470067	2.27749
KANK2	0.60242	10.9899	4.92897	2.82125e-05	0.000470189	2.27586
PPP4R3B	0.16637	9.77617	4.9289	2.82176e-05	0.000470189	2.27568
FBXL5	0.47211	10.3898	4.92582	2.84646e-05	0.000473825	2.26719
TARS3	0.39381	7.03691	4.92561	2.84813e-05	0.000473825	2.26663
NNT-AS1	0.429113	6.95357	4.92508	2.85242e-05	0.000474161	2.26516
CUTC	0.917306	9.46228	4.92437	2.85813e-05	0.000474668	2.26321
HOXD8	0.368203	7.45505	4.92397	2.86136e-05	0.000474668	2.26211
NT5C3B	0.289672	10.2704	4.92382	2.86264e-05	0.000474668	2.26168
AP4E1	-0.342999	8.28337	-4.92358	2.86457e-05	0.000474668	2.26102
COX4I1	0.193107	12.6509	4.92076	2.88751e-05	0.000478088	2.25326
EIF3D	0.180602	11.4568	4.91959	2.89702e-05	0.000479283	2.25005
RAB6A	-0.247801	11.0463	-4.91907	2.90134e-05	0.000479618	2.2486
ZBTB47	0.224073	8.25476	4.91335	2.94856e-05	0.000487037	2.23288
WNT5B	-1.14663	9.14092	-4.91047	2.9727e-05	0.000490636	2.22495
TMX3	0.195714	10.595	4.90916	2.98372e-05	0.000492066	2.22134
UBE2H	0.47889	10.6945	4.90795	2.99396e-05	0.000492987	2.21801
SYF2	0.260596	10.0982	4.90794	2.99403e-05	0.000492987	2.21798
PDLIM7	-0.665279	7.35217	-4.90528	3.01662e-05	0.000496315	2.21067
ZCRB1	0.147171	10.789	4.90181	3.04638e-05	0.000500436	2.20111
ARHGEF6	0.35039	8.13921	4.9018	3.04646e-05	0.000500436	2.20108
MAT2A	0.231806	11.0686	4.90139	3.04994e-05	0.00050053	2.19997
KRAS	-0.566982	10.067	-4.90117	3.05184e-05	0.00050053	2.19937
PRR5L	-0.889859	6.97006	-4.89942	3.06704e-05	0.000502147	2.19453
NOC4L	-0.180128	6.91717	-4.89937	3.06745e-05	0.000502147	2.1944
PPTC7	0.419304	9.64643	4.8992	3.06891e-05	0.000502147	2.19394
VAMP3	0.115038	12.1272	4.89845	3.07539e-05	0.000502812	2.19188
FLVCR2	1.34229	6.92303	4.89648	3.09255e-05	0.000505221	2.18647
INTS10	0.184901	10.0032	4.89564	3.09997e-05	0.000506037	2.18413
CTSO	0.755464	7.87391	4.89476	3.10764e-05	0.000506893	2.18173
TRIM11	-0.211344	7.54118	-4.89259	3.12674e-05	0.000509609	2.17577
ATP2B4	1.02408	9.70173	4.8869	3.17745e-05	0.000517471	2.1601
TMEM199	-0.202336	7.93002	-4.88591	3.18635e-05	0.000518515	2.15738
C1orf21	1.2872	9.24268	4.88426	3.20123e-05	0.000520531	2.15285
SELENOS	-0.322358	10.7803	-4.88238	3.2183e-05	0.000522898	2.14767
SESTD1	0.419267	9.95763	4.88182	3.22336e-05	0.000523313	2.14614
PLEKHM1	0.237909	8.85872	4.88149	3.22645e-05	0.000523408	2.14521
LYRM9	0.448545	7.29972	4.88095	3.23136e-05	0.000523797	2.14373
NAA40	-0.462163	7.92844	-4.8752	3.28428e-05	0.000531961	2.12792
STT3B	-0.280637	11.5079	-4.87391	3.29626e-05	0.000533488	2.12437
SPIRE2	0.244682	6.58712	4.87316	3.30323e-05	0.000534201	2.12232
CUL1	-0.140703	8.84882	-4.87258	3.30871e-05	0.000534486	2.12071
KIFC2	0.211502	7.44477	4.87243	3.31011e-05	0.000534486	2.12029
GOLGA5	-0.325101	9.90621	-4.87183	3.31573e-05	0.000534503	2.11864
ZFP90	0.237008	8.61484	4.87167	3.31716e-05	0.000534503	2.11822
WLS	0.615779	9.29066	4.87159	3.3179e-05	0.000534503	2.11801
UBL3	-0.502416	10.0215	-4.86875	3.3447e-05	0.000538404	2.11018
UBA7	0.37551	6.73522	4.86816	3.35023e-05	0.000538878	2.10857
ZCWPW1	0.274304	6.22648	4.86645	3.36645e-05	0.000540902	2.10387
MAP4K4	0.743492	10.3357	4.86629	3.36804e-05	0.000540902	2.10341
ABCA6	1.28621	6.23019	4.86602	3.37059e-05	0.000540902	2.10267
SMIM5	0.25056	5.20092	4.86506	3.37976e-05	0.00054172	2.10003
COQ10A	0.327413	7.68005	4.86494	3.38088e-05	0.00054172	2.09971
RUSC2	-0.275392	7.86918	-4.86206	3.40845e-05	0.000545718	2.0918
ANKRD40	0.291746	9.36386	4.86143	3.41458e-05	0.000546281	2.09005
LINC00324	0.9823	6.86919	4.85957	3.43259e-05	0.00054874	2.08494
HGSNAT	0.307805	9.3874	4.85602	3.46714e-05	0.00055384	2.07519
HAT1	-0.344155	9.75724	-4.855	3.47716e-05	0.000555015	2.07238
BCKDHB	0.686627	7.60775	4.85402	3.48674e-05	0.000556119	2.06971
CLMN	2.35445	7.04202	4.8526	3.50076e-05	0.000557928	2.0658
FHOD1	0.662633	8.00866	4.85134	3.5133e-05	0.0005595	2.06232
H3-3B	-0.334539	12.4781	-4.85073	3.51939e-05	0.000559649	2.06064
PTEN	0.366577	12.0599	4.8507	3.5196e-05	0.000559649	2.06058
CA13	-0.739279	6.78304	-4.84991	3.52753e-05	0.000560483	2.05839
NTMT1	-0.403023	8.83526	-4.84959	3.53068e-05	0.000560556	2.05752
GHDC	0.311491	6.30216	4.848	3.54662e-05	0.000562659	2.05314
C15orf40	0.237848	8.60016	4.84758	3.55076e-05	0.000562886	2.052
PDE4DIP	0.756563	8.91691	4.84678	3.55884e-05	0.000563612	2.04979
XRCC5	-0.223775	11.3804	-4.84659	3.56073e-05	0.000563612	2.04927
PLPP4	-1.30964	8.08907	-4.84577	3.56902e-05	0.000564495	2.04701
SMIM26	0.236121	10.7267	4.84455	3.58135e-05	0.000566017	2.04365
WDR59	0.240823	8.58952	4.8373	3.65541e-05	0.000577283	2.02374
ZSCAN4	-0.188046	3.60451	-4.83614	3.66737e-05	0.000578734	2.02056
PEX19	0.856289	8.69205	4.83159	3.71489e-05	0.000585418	2.00804
CCDC107	0.285966	7.81452	4.8311	3.72001e-05	0.000585418	2.0067
MBTD1	0.328337	8.27646	4.83103	3.72067e-05	0.000585418	2.00653
HIC1	-0.424132	6.20296	-4.83101	3.72095e-05	0.000585418	2.00645
NUAK1	-0.88232	7.7109	-4.82936	3.7383e-05	0.000587704	2.00193
MAP2K5	0.377313	7.90961	4.82646	3.76906e-05	0.000592094	1.99396
LAMB1	0.629616	12.0794	4.82554	3.77882e-05	0.000593181	1.99144
ERAP1	0.770542	9.29995	4.82456	3.78928e-05	0.000594376	1.98875
RFLNB	-0.574167	9.97912	-4.82345	3.80122e-05	0.000595551	1.98569
ZNF280B	-0.577626	5.38575	-4.82333	3.80248e-05	0.000595551	1.98537
LINC01442	0.219338	4.30551	4.82231	3.81349e-05	0.000596827	1.98256
LINC02035	0.390744	7.6746	4.81999	3.83853e-05	0.000600295	1.97619
LINC00339	0.46956	8.35922	4.81834	3.85646e-05	0.000602648	1.97166
LOC105369889	0.532681	4.80405	4.8143	3.90073e-05	0.000608875	1.96055
ALKBH8	-0.282292	6.85536	-4.81417	3.90214e-05	0.000608875	1.9602
FUBP1	-0.478939	8.82938	-4.81367	3.90763e-05	0.000609275	1.95884
ALDH18A1	-0.586644	10.0024	-4.81329	3.91187e-05	0.00060948	1.95778
MPPED2	-1.08714	4.82225	-4.80831	3.96719e-05	0.000617639	1.94412
MIR23AHG	-0.430348	8.5068	-4.8075	3.97637e-05	0.000618606	1.94188
CHP1	0.468129	11.9579	4.80706	3.98132e-05	0.000618914	1.94067
NXT1	-0.274952	8.67557	-4.80619	3.99102e-05	0.000619765	1.9383
RASL10B	0.547291	8.21246	4.80604	3.99274e-05	0.000619765	1.93788
PPP2R5E	-0.263324	10.4816	-4.80527	4.00142e-05	0.000620651	1.93577
BAALC	-1.29355	6.7076	-4.80488	4.00584e-05	0.000620876	1.93469
HERPUD1	-0.621545	11.1187	-4.80309	4.02617e-05	0.000623564	1.92977
FOCAD	-0.531173	8.38884	-4.80218	4.03647e-05	0.000624589	1.92729
CYRIB	-0.294127	7.82883	-4.80198	4.03878e-05	0.000624589	1.92673
MED11	0.286303	8.70519	4.80126	4.04698e-05	0.000625337	1.92476
EIF4E2	-0.305416	10.0911	-4.80103	4.04962e-05	0.000625337	1.92412
MIR100HG	-0.868492	10.0814	-4.80037	4.05716e-05	0.000626039	1.92231
SLC30A9	-0.232864	10.0979	-4.79731	4.09241e-05	0.000631012	1.9139
IQSEC1	0.250084	7.85299	4.79639	4.10298e-05	0.000632174	1.91139
ASPH	0.683133	10.9802	4.79578	4.11004e-05	0.000632795	1.90972
HLA-F-AS1	0.235364	7.24871	4.79183	4.15619e-05	0.000638735	1.89886
POMGNT2	0.410907	7.79697	4.79172	4.15745e-05	0.000638735	1.89857
COX14	0.37617	9.95271	4.79169	4.15781e-05	0.000638735	1.89848
RNF121	-0.28363	7.27705	-4.79058	4.17081e-05	0.000639667	1.89545
ZCCHC14	-0.54648	9.80474	-4.79044	4.1725e-05	0.000639667	1.89505
SRP54	-0.250224	9.65553	-4.79039	4.17308e-05	0.000639667	1.89492
DDX3X	0.17801	11.7083	4.78999	4.17783e-05	0.000639927	1.89381
UBE2S	-1.29482	9.39133	-4.78923	4.18674e-05	0.00064082	1.89174
TRIP11	-0.256313	7.76585	-4.78773	4.20458e-05	0.000643078	1.88761
PMEPA1	-1.50681	9.78887	-4.78605	4.22454e-05	0.000645659	1.883
SAMHD1	1.77241	10.2961	4.78523	4.23431e-05	0.000646392	1.88075
EAF2	-0.279048	4.4718	-4.78513	4.23553e-05	0.000646392	1.88047
TRMT9B	0.848312	7.03039	4.78414	4.24736e-05	0.000647266	1.87776
DSEL	0.624737	10.4264	4.78413	4.24747e-05	0.000647266	1.87774
TIMM9	0.295366	8.77546	4.78343	4.25583e-05	0.000648067	1.87582
BTBD2	0.194086	6.65453	4.78246	4.2675e-05	0.000649027	1.87316
ATP5MC2	0.240517	11.6373	4.78239	4.26843e-05	0.000649027	1.87295
CRELD1	0.361765	7.08568	4.78214	4.27147e-05	0.000649027	1.87226
ZDHHC16	-0.407864	9.35052	-4.77886	4.31115e-05	0.000654579	1.86327
SDE2	-0.259862	9.92768	-4.77844	4.31624e-05	0.000654875	1.86212
IFT43	-0.311487	9.3306	-4.77554	4.3517e-05	0.000659776	1.85416
TMSB15B	-0.606542	7.60795	-4.77438	4.36598e-05	0.00066146	1.85098
UBE3C	-0.162264	9.18659	-4.77403	4.37027e-05	0.00066163	1.85002
SQSTM1	0.597047	10.0352	4.77302	4.38282e-05	0.000663048	1.84724
MARCHF4	-0.651594	6.84397	-4.77184	4.39738e-05	0.000664769	1.84401
EPHB6	0.324866	5.65727	4.77082	4.41003e-05	0.000666198	1.84122
PSME3IP1	-0.151375	9.00231	-4.76995	4.42088e-05	0.000667354	1.83883
MSS51	0.330401	6.37016	4.76858	4.43797e-05	0.00066945	1.83508
RAB33A	-0.456034	5.58596	-4.76819	4.4429e-05	0.000669709	1.834
ERI3	-0.201797	6.44664	-4.7672	4.45533e-05	0.000671098	1.83128
RAB40C	0.208664	7.97243	4.76653	4.46381e-05	0.00067189	1.82944
FAM149B1	0.343477	8.53347	4.76514	4.48131e-05	0.000674038	1.82563
INAVA	0.237647	5.03996	4.76422	4.49301e-05	0.000675311	1.8231
MAPK12	0.194816	6.89851	4.76247	4.51518e-05	0.000678154	1.81831
BLID	-1.26984	5.16258	-4.76122	4.53114e-05	0.000680062	1.81488
EPHB4	-0.239089	8.3011	-4.76073	4.53741e-05	0.000680513	1.81354
SMG6	-0.186831	6.8454	-4.76004	4.54628e-05	0.000681354	1.81164
FAM221A	0.404387	5.77135	4.75941	4.55437e-05	0.000682076	1.80991
TVP23B	-0.273666	9.48223	-4.75904	4.55917e-05	0.000682305	1.80889
NDFIP1	0.230242	10.3059	4.75575	4.60161e-05	0.000688163	1.79988
CSTF2	-0.251077	7.691	-4.75451	4.61781e-05	0.000690091	1.79646
NEPRO	0.153451	10.1346	4.75318	4.63512e-05	0.000691935	1.79282
ZCCHC17	-0.228437	9.36462	-4.75305	4.63678e-05	0.000691935	1.79248
HMGN3	0.461524	11.1268	4.7524	4.64534e-05	0.000692717	1.79068
ZRANB1	0.30775	8.83287	4.75096	4.66422e-05	0.000694906	1.78674
RBX1	-0.171343	10.9119	-4.75077	4.66668e-05	0.000694906	1.78623
GPX8	-0.535045	11.0292	-4.74469	4.74745e-05	0.000706428	1.76955
ZNF641	-0.267002	7.85392	-4.74442	4.75106e-05	0.000706462	1.76881
SLC35G2	0.514366	9.07036	4.74097	4.7975e-05	0.000712468	1.75936
PRKAG1	0.213055	8.87281	4.74092	4.79828e-05	0.000712468	1.7592
FAM172A	0.261106	10.4144	4.73923	4.82115e-05	0.000715204	1.75458
SCRN3	-0.380033	7.20799	-4.73905	4.82356e-05	0.000715204	1.75409
RPGRIP1L	-0.534455	6.64051	-4.73823	4.83471e-05	0.000716348	1.75185
ZNF184	-0.31882	7.33797	-4.73697	4.85198e-05	0.000718396	1.74838
ITSN1	0.23247	8.67942	4.73623	4.86213e-05	0.000719388	1.74635
CCNE1	-0.439714	8.09385	-4.73536	4.87405e-05	0.000720641	1.74397
EPHA5	-0.851621	5.60628	-4.73469	4.88331e-05	0.000721499	1.74213
ZSCAN16	-0.445603	4.28967	-4.73386	4.89468e-05	0.000722666	1.73987
ZBTB44	0.311355	9.87617	4.73138	4.92902e-05	0.000727222	1.73307
RAB22A	-0.415856	8.9123	-4.73062	4.93963e-05	0.000728273	1.73098
H2AZ1	-0.87028	11.8075	-4.7293	4.95812e-05	0.000730483	1.72735
ITCH	-0.331477	8.53801	-4.72779	4.97929e-05	0.000733083	1.72321
TUBA3D	-0.602876	7.41679	-4.7249	5.02001e-05	0.000738558	1.7153
MEX3D	-0.311352	8.50207	-4.72398	5.03301e-05	0.000739949	1.71278
HIPK3	0.61552	10.7624	4.72246	5.05462e-05	0.000742603	1.70862
CFD	2.71796	9.95554	4.72036	5.08463e-05	0.000746102	1.70287
GEMIN2	-0.270192	8.07622	-4.72029	5.0856e-05	0.000746102	1.70268
IFT122	0.436932	7.92381	4.71758	5.12467e-05	0.000751307	1.69525
SELENOO	0.22247	7.76935	4.71696	5.13356e-05	0.000751555	1.69356
FTSJ1	-0.59172	9.60899	-4.71696	5.13357e-05	0.000751555	1.69356
HMGCL	0.223883	9.29805	4.71508	5.16094e-05	0.000755032	1.68839
TNFSF12	0.282786	5.9789	4.71228	5.20175e-05	0.000760469	1.68074
CAB39	0.194245	9.78374	4.71163	5.21139e-05	0.000761345	1.67894
CHKA	0.512348	7.9028	4.71088	5.22243e-05	0.000762423	1.67689
DCXR	1.06913	9.52311	4.71061	5.22638e-05	0.000762466	1.67615
MUC20	0.206367	6.48763	4.70989	5.23692e-05	0.000763343	1.67419
STON2	0.897102	5.53596	4.70952	5.24241e-05	0.000763343	1.67318
PDP2	0.92452	7.55185	4.70946	5.24337e-05	0.000763343	1.673
HSPG2	0.281848	10.6732	4.70675	5.28362e-05	0.000768667	1.66557
MIR31HG	-1.434	7.92393	-4.7054	5.30363e-05	0.000771041	1.6619
PPP1R3E	0.267562	6.99897	4.70378	5.32802e-05	0.000774047	1.65744
MAP3K5	1.14532	8.75055	4.70299	5.33989e-05	0.000775231	1.65528
TSPYL5	-0.227653	9.534	-4.7018	5.35781e-05	0.000777049	1.65202
MYL5	0.602479	7.70481	4.70166	5.35986e-05	0.000777049	1.65165
GOLGA2	-0.372633	9.42356	-4.70106	5.36897e-05	0.00077783	1.65
PTK2	-0.234213	9.23853	-4.69934	5.39505e-05	0.000781065	1.64529
ZBED5-AS1	0.731476	6.87081	4.69862	5.40607e-05	0.000782118	1.64331
SRSF7	-0.319596	10.659	-4.69701	5.43065e-05	0.00078513	1.6389
WNT11	0.371007	5.20435	4.69669	5.43547e-05	0.000785282	1.63804
IWS1	-0.235472	9.25654	-4.6942	5.47384e-05	0.000790278	1.63121
CMSS1	-0.287565	9.65743	-4.693	5.49227e-05	0.000792391	1.62794
CHUK	-0.247247	8.86805	-4.68954	5.54617e-05	0.000799614	1.61846
TTLL3	0.259317	6.66673	4.68847	5.56286e-05	0.000801466	1.61554
HYOU1	-0.437365	8.91986	-4.68574	5.60584e-05	0.000805984	1.60806
QKI	-0.195708	11.4026	-4.68566	5.60721e-05	0.000805984	1.60783
SRD5A3	0.64937	8.61463	4.68562	5.60783e-05	0.000805984	1.60772
CKMT2-AS1	0.495714	7.29266	4.6855	5.60967e-05	0.000805984	1.6074
ACADS	0.458188	7.07575	4.68501	5.61744e-05	0.000806546	1.60605
CRK	0.210983	10.3617	4.68307	5.64828e-05	0.000810415	1.60074
D2HGDH	0.405973	8.39478	4.68138	5.67512e-05	0.000813707	1.59613
CST3	0.474052	10.8397	4.68108	5.67993e-05	0.000813837	1.59531
LIMA1	-0.492184	11.3629	-4.68049	5.68939e-05	0.000814633	1.59369
LIN52	0.275433	7.78993	4.67973	5.70157e-05	0.000815817	1.59162
WASF3	1.1652	11.0138	4.67889	5.71514e-05	0.000816479	1.58931
CLSPN	-0.674931	5.04331	-4.67875	5.71732e-05	0.000816479	1.58894
RPP25L	0.437736	9.51899	4.67872	5.71794e-05	0.000816479	1.58883
SOD3	0.266309	5.88343	4.67697	5.74605e-05	0.000819932	1.58407
GOLIM4	-0.393565	11.0669	-4.67596	5.76245e-05	0.00082171	1.5813
SIX2	0.329247	7.9876	4.67571	5.76649e-05	0.000821725	1.58062
ZNF446	0.257711	7.08531	4.67456	5.78522e-05	0.000823831	1.57747
ARHGAP5-AS1	0.281652	7.19778	4.67419	5.79129e-05	0.000824133	1.57645
ST6GALNAC4	0.34733	7.63855	4.67385	5.79683e-05	0.000824359	1.57552
NRN1	0.908723	8.93533	4.67293	5.81189e-05	0.000825937	1.573
TBL2	-0.411166	9.81373	-4.67024	5.85606e-05	0.000831648	1.56565
PGM2	-0.52453	9.74644	-4.66991	5.86163e-05	0.000831874	1.56473
KLF4	-1.72263	8.82002	-4.66838	5.88691e-05	0.000834783	1.56055
KEAP1	0.279819	9.45809	4.66818	5.89013e-05	0.000834783	1.56002
ORAI2	-0.273253	8.59092	-4.66558	5.93357e-05	0.000840368	1.55288
EPHA4	-0.623969	6.73234	-4.66435	5.95403e-05	0.000842693	1.54954
FANCB	-0.301818	4.23111	-4.66168	5.99907e-05	0.000848493	1.54222
MOGS	-0.231334	7.93844	-4.66085	6.01302e-05	0.00084989	1.53996
UROS	0.389521	9.36514	4.66041	6.02056e-05	0.000850379	1.53875
CRTAP	0.502449	12.0706	4.6598	6.03086e-05	0.000851256	1.53709
PDK1	-0.999097	8.0727	-4.65884	6.04726e-05	0.000852994	1.53445
UNC119B	0.341308	10.169	4.6583	6.05645e-05	0.000853714	1.53298
ZNF436-AS1	0.641432	7.56195	4.65508	6.11156e-05	0.000860901	1.52418
EEPD1	0.473548	5.78718	4.6543	6.12498e-05	0.000862209	1.52205
RFTN2	0.459164	6.47184	4.65404	6.12952e-05	0.000862266	1.52133
VPS51	0.258814	9.48181	4.65224	6.16073e-05	0.000866073	1.5164
CDK2	-1.05257	8.00938	-4.65067	6.1879e-05	0.000869307	1.51213
TEX10	-0.274559	8.60382	-4.64985	6.20221e-05	0.000870731	1.50989
MAN1C1	0.691999	5.66894	4.64863	6.22369e-05	0.000872833	1.50653
TRIM59	-1.8525	7.30471	-4.64852	6.22555e-05	0.000872833	1.50624
CAPN3	0.976314	6.95771	4.6476	6.24174e-05	0.000874515	1.50372
MEGF8	0.477104	8.80285	4.64677	6.2563e-05	0.000875967	1.50145
RNF130	0.422516	9.39513	4.64481	6.29089e-05	0.000879839	1.4961
ABHD14B	0.602238	8.73537	4.64473	6.2924e-05	0.000879839	1.49587
CHST4	-0.254448	5.3411	-4.6441	6.30344e-05	0.000880793	1.49417
GNPTAB	-0.442058	9.31416	-4.64259	6.33038e-05	0.000883966	1.49003
TAGLN	-0.81724	12.5856	-4.6388	6.39835e-05	0.000892512	1.47966
GTF2A1	-0.2545	10.044	-4.6387	6.40014e-05	0.000892512	1.47939
HSPB6	0.468371	6.13098	4.63787	6.41514e-05	0.000893105	1.47711
SLC7A2	1.05421	6.93076	4.6378	6.41637e-05	0.000893105	1.47693
GNAI1	0.666757	8.87802	4.63775	6.41724e-05	0.000893105	1.4768
HSPA5	-0.536956	12.2467	-4.63646	6.44064e-05	0.000895764	1.47326
CYGB	1.11466	7.26043	4.63591	6.45048e-05	0.000896535	1.47178
ZNF48	-0.133732	7.05056	-4.63542	6.45954e-05	0.000897197	1.47042
TAGLN2	-0.966284	10.7797	-4.63518	6.46384e-05	0.000897197	1.46977
TBC1D19	-0.910442	8.45958	-4.63478	6.4711e-05	0.000897607	1.46868
EWSR1	-0.257742	9.38279	-4.63432	6.47942e-05	0.000897812	1.46744
PLEKHM3	0.362594	7.75526	4.63423	6.48118e-05	0.000897812	1.46717
TOP2B	-0.283588	10.0614	-4.63109	6.53872e-05	0.000905182	1.45859
SMIM10	0.424469	5.62053	4.63026	6.55407e-05	0.000906705	1.45632
PPP1R3C	-0.518842	10.8968	-4.62797	6.59629e-05	0.00091194	1.45008
DENND2B	0.509492	7.63352	4.62697	6.615e-05	0.000913921	1.44733
MAGOHB	-0.701639	7.07802	-4.62658	6.62217e-05	0.000914307	1.44628
MTMR10	0.745019	8.37918	4.6261	6.63127e-05	0.000914958	1.44495
GDPD1	-0.230508	4.24354	-4.62535	6.64518e-05	0.00091627	1.44292
USP24	0.409383	8.27107	4.62431	6.6646e-05	0.000918341	1.44008
SESN2	-0.4103	8.2022	-4.62345	6.68076e-05	0.000919739	1.43773
SCYL1	-0.174563	8.04736	-4.62326	6.68432e-05	0.000919739	1.43722
SMIM27	0.320711	8.28025	4.62307	6.68797e-05	0.000919739	1.43669
ZNF419	-0.183373	8.03031	-4.62145	6.71849e-05	0.000923328	1.43227
F2R	-1.05859	6.98839	-4.62038	6.73876e-05	0.000925151	1.42934
PLAUR	-1.14958	8.33697	-4.62028	6.74063e-05	0.000925151	1.42907
MYO10	0.460634	10.0705	4.61959	6.75378e-05	0.000926347	1.42718
STEAP2	0.958466	7.88908	4.61789	6.78615e-05	0.00092963	1.42254
HEXIM2	0.455973	6.42608	4.61787	6.78663e-05	0.00092963	1.42247
LATS1	-0.299959	9.1524	-4.61747	6.79418e-05	0.000930054	1.42139
TRIM63	0.202619	5.29454	4.61492	6.84321e-05	0.000936133	1.41441
RBM15	-0.212781	9.07041	-4.61469	6.84756e-05	0.000936133	1.4138
SLC35B3	-0.287573	10.0376	-4.61337	6.87315e-05	0.000938644	1.41018
LAMTOR4	0.229325	9.68163	4.61327	6.87493e-05	0.000938644	1.40993
CLDND2	0.269732	6.66341	4.60925	6.95314e-05	0.000948299	1.39895
MIR503HG	-0.881792	7.39301	-4.60917	6.95474e-05	0.000948299	1.39873
ITPR1-DT	0.525119	5.38221	4.60854	6.96717e-05	0.000949373	1.39699
UBTF	0.271581	7.9704	4.60829	6.97193e-05	0.000949403	1.39633
SEC16A	-0.315546	9.24172	-4.60536	7.02967e-05	0.000956641	1.38833
ELOVL3	1.15754	6.98452	4.60507	7.03546e-05	0.000956669	1.38753
NADK	0.22978	9.10247	4.6048	7.0409e-05	0.000956669	1.38678
LINC01711	-1.16869	7.16427	-4.60466	7.04364e-05	0.000956669	1.3864
MMD	1.34853	11.2913	4.60232	7.09006e-05	0.000962347	1.38003
TTC26	-0.314445	7.0972	-4.60174	7.10171e-05	0.000963302	1.37843
FUS	-0.507761	9.38046	-4.59876	7.16154e-05	0.000970469	1.37029
SEC24A	-0.433268	9.12805	-4.59864	7.16385e-05	0.000970469	1.36998
COX15	0.580006	8.59404	4.59372	7.26363e-05	0.000982446	1.35656
ENG	-0.875331	9.78881	-4.59363	7.26547e-05	0.000982446	1.35631
ZSWIM7	0.312805	8.5439	4.59347	7.26888e-05	0.000982446	1.35586
TP73-AS1	0.142716	8.29812	4.59336	7.2711e-05	0.000982446	1.35556
RPIA	0.243252	8.87514	4.59238	7.29117e-05	0.00098452	1.35289
SENP1	-0.296129	6.9094	-4.5902	7.33602e-05	0.000989935	1.34694
PPARGC1A	1.39127	5.92542	4.58971	7.34601e-05	0.000990644	1.34561
NOD1	-0.201244	6.81055	-4.58922	7.35625e-05	0.000991383	1.34426
STARD7	0.283498	10.9231	4.58846	7.372e-05	0.000992865	1.34219
CRTAM	0.281782	3.5762	4.58816	7.37819e-05	0.000993057	1.34137
CORO2B	0.700591	6.2999	4.58646	7.41358e-05	0.000997177	1.33673
NCEH1	-1.59859	6.13561	-4.58575	7.4284e-05	0.000998526	1.33479
PCNA	-0.552944	10.3656	-4.58503	7.44337e-05	0.000999894	1.33284
ZNF451	-0.325915	8.82832	-4.58399	7.4653e-05	0.00100217	1.32999
TBP	-0.16908	8.61126	-4.58377	7.4699e-05	0.00100217	1.32939
RRAS2	0.420121	10.1209	4.5806	7.53666e-05	0.00101002	1.32076
RNU6-501P	-0.291969	4.52645	-4.58032	7.54265e-05	0.00101002	1.31999
KAT2A	0.36774	8.02511	4.58031	7.54298e-05	0.00101002	1.31994
GAPDH	-0.229693	13.8871	-4.57905	7.56974e-05	0.00101296	1.31651
UCHL3	-0.275123	10.2247	-4.57703	7.61275e-05	0.00101806	1.31101
THOP1	-0.28414	6.81183	-4.57595	7.63598e-05	0.00102051	1.30806
ALX1	0.273468	6.71882	4.57409	7.67597e-05	0.0010252	1.30299
VIRMA	0.148572	9.35162	4.57214	7.71809e-05	0.00103016	1.29768
PLCD1	0.334551	8.72639	4.57156	7.73076e-05	0.0010312	1.29609
KLHDC1	0.528823	7.27395	4.57041	7.75581e-05	0.00103388	1.29295
WDR41	0.363445	9.6995	4.56923	7.7815e-05	0.00103664	1.28975
METTL8	0.324639	7.72577	4.56882	7.79049e-05	0.00103717	1.28863
UBXN2A	0.210084	9.46516	4.56803	7.80777e-05	0.00103881	1.28648
HNRNPM	-0.423722	10.6689	-4.56652	7.84102e-05	0.00104225	1.28236
NAGK	-0.718543	9.82805	-4.56641	7.84358e-05	0.00104225	1.28204
FBXO8	0.208903	8.20404	4.56574	7.85821e-05	0.00104317	1.28023
IFIT3	1.49048	6.65676	4.56535	7.8668e-05	0.00104317	1.27917
KLHL3	0.384786	7.33847	4.56524	7.86938e-05	0.00104317	1.27885
ZPR1	-0.182219	8.71372	-4.56519	7.87055e-05	0.00104317	1.27871
EN1	-0.355341	5.8345	-4.56369	7.90372e-05	0.0010469	1.27463
BTG1-DT	0.21752	5.86616	4.56331	7.91219e-05	0.00104736	1.27359
SOX5	0.739216	5.66614	4.56109	7.9617e-05	0.00105325	1.26754
PCYOX1L	0.545473	8.71712	4.56005	7.98489e-05	0.00105565	1.26472
TMBIM1	0.478466	10.256	4.55978	7.99102e-05	0.00105579	1.26398
GPX1	0.438624	11.9974	4.55882	8.0126e-05	0.00105797	1.26136
YPEL4	0.65855	5.52905	4.55758	8.04071e-05	0.00106101	1.25796
PSMG2	0.206226	11.7697	4.55627	8.07032e-05	0.00106424	1.2544
SULT1A1	0.332485	7.31286	4.55526	8.09315e-05	0.00106658	1.25166
UBE2T	-1.30535	8.65959	-4.55473	8.10536e-05	0.00106751	1.2502
KLKB1	0.271268	5.35047	4.55029	8.20701e-05	0.00108022	1.23811
KDELR3	-0.989975	10.675	-4.54942	8.22703e-05	0.00108217	1.23575
SLC25A20	0.483681	8.55041	4.54913	8.23392e-05	0.00108239	1.23494
TLR3	0.584942	4.27264	4.54856	8.247e-05	0.00108328	1.2334
SLFN11	-0.685385	7.00985	-4.54839	8.25101e-05	0.00108328	1.23293
LIPT1	0.523821	7.32839	4.5462	8.30197e-05	0.00108928	1.22696
CLK3	-0.198785	7.72278	-4.54303	8.37621e-05	0.00109833	1.21832
CDK8	-0.169821	8.87132	-4.54279	8.38173e-05	0.00109836	1.21768
RAB40B	0.378818	8.86612	4.54054	8.43502e-05	0.00110426	1.21154
CEMIP	-1.44771	9.0096	-4.54031	8.44046e-05	0.00110426	1.21091
ZNRD2	-0.2249	8.47509	-4.54022	8.44259e-05	0.00110426	1.21067
REST	-0.332711	8.42845	-4.5388	8.47628e-05	0.00110797	1.20681
LINC00888	-0.585618	7.63197	-4.53772	8.50201e-05	0.00111064	1.20387
ZNF137P	0.312926	5.91756	4.53567	8.55112e-05	0.00111635	1.19828
GAR1	-0.445243	8.88471	-4.53498	8.56782e-05	0.00111784	1.19639
RNF138	-0.238443	8.66942	-4.53457	8.57763e-05	0.00111842	1.19528
HCG4	-0.168446	3.90152	-4.53241	8.62988e-05	0.00112442	1.18939
PLTP	0.562	6.31258	4.53222	8.63447e-05	0.00112442	1.18888
TPTE2P6	0.383675	3.89448	4.53195	8.64086e-05	0.00112455	1.18816
SLC50A1	0.188299	7.50714	4.53103	8.66329e-05	0.00112677	1.18565
DYNLT1	-0.185499	11.7729	-4.53022	8.68299e-05	0.00112863	1.18345
FAM214A	0.700973	9.12978	4.52874	8.71931e-05	0.00113264	1.1794
KDM3B	0.150221	9.37195	4.52456	8.82205e-05	0.00114527	1.16804
TMED2	-0.260117	12.2015	-4.52226	8.87935e-05	0.001152	1.16177
KRT10-AS1	0.273911	9.15654	4.5219	8.8883e-05	0.00115244	1.16079
PSMD12	-0.236076	9.91998	-4.52149	8.89846e-05	0.00115304	1.15968
TRMT6	-0.192962	7.82593	-4.52073	8.91744e-05	0.00115478	1.15762
KANSL1-AS1	0.619385	8.42437	4.52005	8.9345e-05	0.00115627	1.15577
TRIM22	0.560623	11.4775	4.51849	8.97383e-05	0.00116065	1.15151
MRPS26	0.181205	9.35897	4.51617	9.03258e-05	0.00116752	1.14518
BLOC1S3	-0.401052	7.42431	-4.51471	9.06944e-05	0.00117156	1.14123
PTTG1IP	-0.434359	12.4383	-4.51202	9.13821e-05	0.00117924	1.13391
TNFSF13B	0.558358	6.43776	4.51195	9.14021e-05	0.00117924	1.1337
SUOX	0.549446	7.45136	4.50958	9.20101e-05	0.00118623	1.12727
YEATS2	-0.364479	8.27487	-4.5094	9.20576e-05	0.00118623	1.12677
CEP250	-0.186851	6.88259	-4.5087	9.22393e-05	0.00118784	1.12486
TRIM56	0.353187	8.22551	4.50632	9.28576e-05	0.00119506	1.11839
TRIM52	0.504183	7.40061	4.50589	9.29702e-05	0.00119577	1.11721
CCNL1	0.338872	9.7192	4.50271	9.38021e-05	0.00120573	1.10858
SVIL	1.29534	8.47539	4.50195	9.40033e-05	0.00120757	1.1065
ITPK1	0.50768	9.0143	4.50102	9.42497e-05	0.00120999	1.10397
FNDC1-AS1	-1.3881	7.18573	-4.49941	9.46742e-05	0.00121469	1.09961
FBH1	0.14152	8.25837	4.49908	9.47641e-05	0.0012151	1.09869
TMEM37	0.394175	7.25943	4.4982	9.49962e-05	0.00121733	1.09632
PVR	-0.367065	7.96197	-4.49719	9.52682e-05	0.00122006	1.09355
VLDLR	-1.3482	7.63288	-4.49676	9.53834e-05	0.00122044	1.09238
KLHL22	0.178361	7.51956	4.49664	9.54143e-05	0.00122044	1.09207
CBR4	0.507051	9.16144	4.49388	9.61567e-05	0.00122918	1.08455
CCDC97	0.458827	7.70162	4.49204	9.66541e-05	0.00123478	1.07956
ROGDI	-0.476939	6.85431	-4.49158	9.67777e-05	0.0012356	1.07832
EPM2A-DT	0.859919	5.85376	4.49073	9.70088e-05	0.0012378	1.07601
CDK16	-0.214527	7.95882	-4.48984	9.72524e-05	0.00124015	1.07358
LOC105379362	0.436738	7.41798	4.48559	9.84196e-05	0.00125426	1.06202
EVA1A	-1.5582	7.50408	-4.48467	9.86717e-05	0.00125671	1.05954
TMEM39A	-0.282071	8.83273	-4.48312	9.91033e-05	0.00126079	1.05531
UBXN2B	-0.426521	7.80899	-4.48309	9.91128e-05	0.00126079	1.05522
CIART	-0.916661	6.80535	-4.48216	9.93713e-05	0.00126331	1.05269
CD72	0.290708	5.15004	4.48073	9.97697e-05	0.0012676	1.04882
CBX7	0.481549	7.24614	4.48031	9.98861e-05	0.0012683	1.04769
FAM168A	-0.729741	8.44461	-4.47917	0.000100208	0.00127162	1.04457
CORO1B	0.369004	9.274	4.47887	0.000100291	0.00127189	1.04377
SLC43A1	0.372272	7.36795	4.47845	0.000100411	0.00127264	1.04261
GARS1	-0.810668	12.2784	-4.47796	0.000100547	0.0012736	1.04129
PIGT	0.307754	9.90531	4.4757	0.000101187	0.00128092	1.03515
AMFR	0.19031	9.31955	4.47496	0.000101398	0.00128282	1.03313
PTK2B	0.204964	6.74245	4.4744	0.000101556	0.00128353	1.03162
MANEA	0.658434	8.11647	4.47433	0.000101578	0.00128353	1.03142
TYW5	-0.280899	6.95971	-4.47261	0.000102069	0.00128843	1.02674
ULBP2	-0.988453	7.74211	-4.47254	0.000102089	0.00128843	1.02655
PRDX6-AS1	0.267194	6.61231	4.47029	0.000102733	0.00129578	1.02046
HOXA1	-0.233809	6.19453	-4.46857	0.000103229	0.00130125	1.01579
JAKMIP3	0.296239	5.48828	4.46786	0.000103436	0.00130306	1.01386
ZNRD1ASP	0.25628	5.74784	4.46617	0.000103927	0.00130847	1.00926
APP	0.553542	10.5042	4.46471	0.000104354	0.00131304	1.0053
PALLD	-0.675508	12.3798	-4.46398	0.000104569	0.00131496	1.0033
NOA1	0.377227	9.71714	4.4636	0.00010468	0.00131557	1.00227
NDUFS7	0.223492	9.53252	4.46307	0.000104836	0.00131673	1.00083
DDX17	0.146532	12.5022	4.46281	0.00010491	0.00131681	1.00015
SLC38A5	-1.08204	6.90362	-4.46262	0.000104968	0.00131681	0.99961
CEP152	-0.936217	6.66015	-4.46226	0.000105074	0.00131682	0.998636
UBE2R2	0.205737	10.5426	4.46218	0.000105096	0.00131682	0.998435
ANKRD52	-0.235705	7.92363	-4.46095	0.000105461	0.00131998	0.995074
DVL2	0.148932	8.1831	4.4609	0.000105474	0.00131998	0.99495
NAT14	-0.245062	7.9915	-4.45993	0.000105762	0.0013218	0.992313
AJUBA	-0.970145	9.14919	-4.45985	0.000105787	0.0013218	0.992083
FAM89A	1.79881	7.58348	4.45977	0.00010581	0.0013218	0.991875
TENM3-AS1	-0.332034	7.25686	-4.45502	0.000107229	0.00133872	0.978973
DAPK1	1.15696	6.32332	4.45442	0.000107409	0.00134017	0.977344
HS3ST3A1	-1.1079	8.23533	-4.45297	0.000107844	0.00134418	0.973428
PAN3-AS1	0.639507	6.74241	4.45293	0.000107859	0.00134418	0.973297
CXCL6	-0.619586	4.19089	-4.44901	0.000109048	0.00135818	0.96268
SSX2IP	-1.23574	7.55625	-4.44672	0.00010975	0.00136611	0.956465
TOMM34	-0.283654	8.36371	-4.44628	0.000109887	0.0013669	0.955259
FAM219B	0.372351	8.9712	4.44609	0.000109944	0.0013669	0.954752
LOH12CR2	0.422024	5.68366	4.44505	0.000110266	0.00137008	0.951922
HMG20B	0.260141	8.45137	4.4447	0.000110374	0.00137061	0.950973
SRPX	1.67947	12.2579	4.44406	0.000110572	0.00137225	0.949238
TCF3	-0.425834	9.64063	-4.44356	0.000110728	0.00137337	0.947876
ERVH-6	0.319364	8.27704	4.44295	0.000110916	0.00137488	0.946235
NIFK-AS1	0.301645	7.49672	4.44144	0.000111386	0.00137914	0.942134
ZNF544	-0.202387	7.38669	-4.44123	0.000111451	0.00137914	0.941572
ABCC2	0.859017	6.18256	4.44121	0.000111457	0.00137914	0.941517
MAP2K4	-0.135167	7.97557	-4.43946	0.000112006	0.0013851	0.936763
UNC93B1	0.214537	6.86789	4.43879	0.000112218	0.0013869	0.934934
GAN	-0.442676	8.09371	-4.43848	0.000112314	0.00138726	0.934105
EMSY	-0.252893	7.56556	-4.43792	0.000112492	0.00138865	0.932566
STK17B	0.465092	9.75406	4.43763	0.000112581	0.00138892	0.931805
PDAP1	-0.187156	7.42933	-4.43684	0.000112833	0.00139066	0.929639
LSM10	0.162093	8.90869	4.43677	0.000112855	0.00139066	0.929449
TRIM33	-0.150163	9.29955	-4.43602	0.000113091	0.00139274	0.927428
C16orf46	0.909044	6.9002	4.43485	0.000113462	0.00139649	0.924252
CH17-340M24.3	0.343353	8.58232	4.43332	0.000113951	0.00140168	0.92009
SPA17	-0.507508	6.65553	-4.43302	0.000114044	0.001402	0.9193
IL21R	-0.545266	5.57875	-4.43199	0.000114375	0.00140459	0.916493
UNC5B	-1.28163	8.66439	-4.43177	0.000114444	0.00140459	0.91591
TIGAR	-0.330638	9.11267	-4.43173	0.000114457	0.00140459	0.915803
DOCK9	-1.18477	7.70503	-4.43031	0.000114913	0.00140936	0.911949
INPP5K	0.271774	7.32118	4.42969	0.000115113	0.00141098	0.910268
LNPEP	0.535262	9.78231	4.42907	0.000115315	0.00141262	0.908572
AGBL5	0.23155	7.16614	4.4274	0.000115853	0.00141759	0.904062
PRF1	-0.158962	6.75292	-4.4274	0.000115857	0.00141759	0.904035
ARFGAP3	-0.484012	10.1877	-4.4262	0.000116244	0.0014215	0.900801
USP6NL	-0.375227	6.1865	-4.42283	0.000117348	0.00143381	0.891648
EIF4EBP1	-0.548014	9.89133	-4.42271	0.000117388	0.00143381	0.891321
PAXIP1-DT	0.504862	6.87493	4.42151	0.000117781	0.00143777	0.888083
HOGA1	0.612588	6.45528	4.4208	0.000118016	0.00143979	0.88616
CALHM5	-0.37458	7.28003	-4.42024	0.000118201	0.00144049	0.88464
CEP19	0.404631	7.28386	4.42021	0.000118211	0.00144049	0.884559
ACTR2	-0.335739	11.7461	-4.41758	0.000119084	0.00145028	0.877439
PRKAR2B	3.27016	7.78073	4.41623	0.000119537	0.00145494	0.873763
UBE2NL	-0.195679	9.90907	-4.41558	0.000119752	0.00145672	0.872019
RNF14	0.166422	9.49886	4.41482	0.000120007	0.00145897	0.869961
LRCH1	-0.477907	7.09536	-4.41303	0.000120611	0.00146519	0.865098
ZNF219	0.173315	6.98041	4.41289	0.000120659	0.00146519	0.864717
PHB2	0.249711	11.9034	4.41204	0.000120945	0.00146738	0.862428
OCIAD2	-1.15643	7.86856	-4.41182	0.00012102	0.00146738	0.861823
RPRD2	0.191878	7.53046	4.41149	0.000121134	0.00146738	0.860918
UBE2I	-0.286335	10.5701	-4.41146	0.000121144	0.00146738	0.860831
BTBD1	0.131021	10.7921	4.41132	0.000121192	0.00146738	0.860453
MED14	-0.278409	7.98345	-4.40937	0.000121854	0.00147454	0.85518
LSM7	-0.249851	10.5045	-4.40893	0.000122003	0.00147549	0.853998
PDPR	0.265192	8.66289	4.40651	0.000122834	0.00148468	0.847426
EDRF1-DT	0.333904	6.77644	4.40585	0.00012306	0.00148573	0.845643
KCTD18	0.251611	9.47406	4.40584	0.000123063	0.00148573	0.845623
SP140L	0.262954	8.33879	4.4047	0.000123456	0.00148901	0.842538
SRPRA	-0.144945	8.91	-4.40445	0.000123543	0.00148901	0.841855
IPO7	-0.214798	11.4027	-4.40434	0.000123582	0.00148901	0.841552
BVES-AS1	0.38315	3.74882	4.40423	0.00012362	0.00148901	0.84125
PQBP1	0.359659	8.71149	4.40382	0.000123763	0.00148947	0.840135
OSBPL2	-0.29028	8.44247	-4.40371	0.000123801	0.00148947	0.839837
CNOT1	-0.204213	9.58149	-4.40332	0.000123935	0.00149023	0.838785
LINC00847	0.6291	7.95017	4.40251	0.000124215	0.00149272	0.836608
STK26	-0.804032	7.51772	-4.4022	0.000124324	0.00149318	0.835754
SPON2	0.426018	7.4321	4.4017	0.000124496	0.00149438	0.834417
PPP1R8	-0.126571	10.2993	-4.39914	0.000125394	0.00150429	0.827466
HK2	1.11917	10.3415	4.39486	0.000126903	0.00152152	0.815886
HSPBP1	-0.151778	7.54079	-4.39455	0.000127014	0.00152198	0.815037
STIP1	-0.26714	8.5321	-4.39406	0.000127189	0.0015232	0.813708
LRRC28	0.195664	7.44057	4.39382	0.000127274	0.00152335	0.813059
MUS81	-0.251374	8.45906	-4.39263	0.000127699	0.00152612	0.809835
MRFAP1	-0.0948617	13.2712	-4.39262	0.000127701	0.00152612	0.80982
OARD1	0.422762	8.98861	4.39254	0.00012773	0.00152612	0.809603
CTPS1	-0.36339	8.69823	-4.39235	0.000127798	0.00152612	0.809082
GS1-24F4.2	0.116646	3.98749	4.38975	0.000128729	0.00153635	0.802061
ATP6V1C1	-0.212408	8.4452	-4.38949	0.000128826	0.00153663	0.801336
VASP	-0.416619	7.87269	-4.38874	0.000129094	0.00153895	0.799324
AP2M1	-0.405995	10.1791	-4.38748	0.00012955	0.0015435	0.795913
USP7	-0.18449	9.57991	-4.38699	0.000129728	0.00154461	0.794583
HIF1A	-0.385892	12.8868	-4.38682	0.000129791	0.00154461	0.79411
RNASET2	0.400102	9.09649	4.38561	0.000130232	0.00154897	0.79083
OGT	0.188435	11.1556	4.38508	0.000130424	0.00155037	0.789404
ADCY3	0.264765	7.36689	4.38232	0.000131435	0.0015615	0.781937
GALK2	0.413703	7.20775	4.38117	0.000131856	0.00156561	0.778839
CDR2	-0.481733	9.61167	-4.38068	0.000132037	0.00156687	0.777513
NUDT16L1	0.313538	7.45576	4.37833	0.000132909	0.00157632	0.771143
NIPA2	-0.209945	10.7388	-4.37743	0.000133242	0.00157937	0.768721
GNG5	-0.219345	11.8403	-4.3766	0.000133552	0.00158215	0.766471
MPC1	0.681193	9.85658	4.37597	0.00013379	0.00158407	0.764752
MMP3	-1.70504	5.28501	-4.37509	0.00013412	0.00158707	0.762371
DICER1-AS1	0.418737	6.30667	4.37395	0.000134548	0.00159123	0.759287
RBMS1	0.409301	11.9331	4.37317	0.000134842	0.00159362	0.757172
C3orf18	0.194762	7.8505	4.37301	0.000134902	0.00159362	0.756741
SMC5	-0.340024	8.20357	-4.37256	0.000135069	0.00159469	0.755547
BOC	0.929498	7.90038	4.3692	0.000136345	0.00160855	0.746449
MAP2K1	-0.374396	9.72557	-4.36906	0.000136398	0.00160855	0.746079
UBE2K	-0.268079	10.4918	-4.36838	0.000136658	0.00161047	0.744233
PDLIM4	-0.656032	9.12583	-4.36823	0.000136715	0.00161047	0.743832
PHYH	0.716325	10.6087	4.36788	0.00013685	0.00161115	0.742876
SMG9	-0.196212	7.23451	-4.3674	0.000137032	0.00161239	0.741589
E2F6	0.216067	7.88828	4.36453	0.000138136	0.00162355	0.733832
DDX27	-0.125823	9.11326	-4.36453	0.000138137	0.00162355	0.733824
GPM6B	1.32761	5.92581	4.36092	0.000139539	0.00163911	0.724053
WDR18	-0.265912	8.17815	-4.36068	0.000139632	0.00163929	0.723406
CTSF	0.731479	8.97404	4.36041	0.000139739	0.00163961	0.722671
SPIN4	-0.972847	7.37506	-4.35886	0.000140343	0.00164578	0.718496
G0S2	1.56091	11.4133	4.35794	0.000140703	0.00164841	0.71602
MED27	-0.28113	8.68171	-4.35789	0.000140726	0.00164841	0.715862
PDXDC1	-0.293161	9.40861	-4.35549	0.00014167	0.00165854	0.709396
SLC39A7	-0.315065	8.44241	-4.35458	0.000142033	0.0016613	0.706921
MMP7	1.38006	7.56093	4.35427	0.000142154	0.0016613	0.706097
PLRG1	-0.217153	9.81097	-4.35418	0.000142192	0.0016613	0.705837
SNX24	-0.579812	7.57726	-4.35407	0.000142235	0.0016613	0.705543
AKAP1	0.411513	8.72968	4.3539	0.000142304	0.0016613	0.705078
PIP4P2	0.656784	7.83931	4.35279	0.000142745	0.00166552	0.702084
BEX1	-0.851095	6.47632	-4.35098	0.000143469	0.00167303	0.697194
TTC30A	-0.298897	5.99208	-4.35075	0.00014356	0.00167315	0.69658
LOC100128108	0.488406	5.83596	4.3493	0.000144144	0.00167902	0.692653
SLCO3A1	0.459418	7.67416	4.34668	0.000145204	0.00169042	0.68557
FAM120C	0.454883	7.28194	4.34363	0.000146444	0.00170392	0.677342
OSCP1	-0.203832	6.65523	-4.34259	0.000146872	0.00170728	0.674522
TBC1D16	1.05814	9.09969	4.34252	0.000146897	0.00170728	0.674358
SCP2	0.287858	11.1568	4.34226	0.000147006	0.00170759	0.673641
MRPS36	0.339909	10.1317	4.33851	0.000148554	0.00172461	0.663516
EML1	-0.609325	8.11296	-4.33661	0.000149345	0.00173284	0.658376
MEX3C	-0.376009	9.02161	-4.3352	0.000149932	0.00173868	0.654585
SEMA4C	0.34928	9.25511	4.33413	0.00015038	0.00174291	0.651699
DPY19L3-DT	0.380718	6.14381	4.33273	0.000150972	0.0017488	0.647901
DDX1	-0.171221	11.1182	-4.33229	0.000151154	0.00174994	0.646734
UBA6	-0.450771	8.78954	-4.33145	0.000151513	0.00175311	0.644447
B4GALT1	-0.758438	10.9193	-4.33013	0.00015207	0.00175858	0.640898
INSIG1	0.721223	10.5445	4.32828	0.000152857	0.0017667	0.635907
LIX1L	0.166493	10.2197	4.32752	0.000153183	0.00176949	0.633847
SPDL1	-1.22205	8.2773	-4.32391	0.000154733	0.00178641	0.624112
RAB11B-AS1	0.413689	6.92575	4.3233	0.000154996	0.00178845	0.622475
EZH2	-1.40024	6.21035	-4.32289	0.000155173	0.00178951	0.621366
FBXW2	0.317304	9.01345	4.3217	0.000155689	0.00179447	0.618157
VIT	2.47628	8.29456	4.32064	0.000156153	0.00179882	0.615282
SLC47A1	0.443535	5.00239	4.31935	0.000156716	0.0018043	0.611807
HEATR5B	0.279866	8.64144	4.31892	0.000156903	0.00180546	0.610653
PMCH	-2.04241	7.33429	-4.31738	0.000157581	0.00181227	0.606482
SCAMP1-AS1	0.420553	7.35289	4.31706	0.000157722	0.00181289	0.60562
CSNK2A2	0.415473	9.35238	4.31345	0.000159319	0.00183024	0.595882
TCEANC	0.457586	5.87934	4.31309	0.000159478	0.00183105	0.594921
CD2BP2	-0.143666	9.05826	-4.31065	0.000160568	0.0018416	0.588332
SSBP2	0.855007	9.40496	4.31064	0.000160573	0.0018416	0.588306
ZWINT	-1.69379	8.49226	-4.30895	0.000161328	0.00184925	0.583768
MIR4458HG	0.267131	5.98042	4.30847	0.000161548	0.00185064	0.582452
CZIB	0.23284	9.55104	4.30829	0.000161627	0.00185064	0.58198
MARCHF6	0.52812	10.8438	4.30796	0.000161775	0.00185132	0.581094
FBXO30	0.395981	9.7005	4.30742	0.000162019	0.00185252	0.57964
C19orf54	0.284281	7.42334	4.30734	0.000162057	0.00185252	0.579411
KLHL10	0.336424	4.6624	4.30697	0.000162225	0.00185338	0.57841
H2AJ	0.476335	10.1586	4.30678	0.000162311	0.00185338	0.577901
FHL1	0.635561	12.5876	4.30535	0.000162961	0.00185978	0.57404
GARRE1	-0.557192	8.26087	-4.30424	0.000163464	0.001864	0.57106
CTSL	0.50556	10.8904	4.30414	0.000163509	0.001864	0.570793
TPGS1	0.368506	6.23639	4.30268	0.000164177	0.00187059	0.566856
ZNF281	-0.409926	9.75352	-4.3023	0.000164351	0.00187155	0.565831
TUBB	-0.890908	11.9437	-4.3019	0.000164533	0.0018726	0.564761
ASB13	0.603759	7.95909	4.29896	0.000165889	0.00188701	0.55683
MZT1	-0.730227	8.88036	-4.29811	0.000166283	0.00189046	0.554536
SETD1B	-0.168934	9.95693	-4.29772	0.000166464	0.00189149	0.553483
CPT2	0.353046	7.51456	4.29747	0.000166578	0.00189175	0.552824
TASOR2	-0.202131	10.083	-4.2969	0.000166843	0.00189373	0.55129
ACAA1	0.401131	9.51203	4.29617	0.000167187	0.0018963	0.5493
GATB	0.286928	8.00133	4.29603	0.000167251	0.0018963	0.548928
CASC15	-0.347605	6.63543	-4.29446	0.000167985	0.00190358	0.544698
TBC1D8B	-0.56788	7.38258	-4.29392	0.000168236	0.0019054	0.543253
SLC25A36	0.32923	10.4148	4.29014	0.000170021	0.00192457	0.533056
RASA3	0.311439	8.964	4.28908	0.000170523	0.00192817	0.530207
GM2A	0.775764	9.77876	4.28908	0.000170524	0.00192817	0.530201
ALG6	0.216151	8.85096	4.28841	0.00017084	0.0019307	0.528411
ZNF133	0.144468	7.74915	4.28758	0.000171235	0.0019334	0.526181
ASB8	0.203208	8.27046	4.28752	0.000171264	0.0019334	0.526016
TMEM225B	0.423453	6.63229	4.28656	0.000171725	0.00193754	0.523424
GSTM5	0.290347	6.3586	4.28621	0.000171891	0.00193837	0.522487
SPAG4	-0.933173	7.17367	-4.28569	0.000172144	0.00194017	0.521069
TET1	-0.334472	6.41376	-4.28239	0.000173732	0.00195701	0.512199
TRIM52-AS1	0.290921	7.08582	4.28131	0.000174254	0.00196112	0.509295
PLD3	0.299558	7.90624	4.28125	0.000174284	0.00196112	0.509132
N4BP2L1	0.256401	5.30161	4.28066	0.000174574	0.00196318	0.507526
NT5M	0.283703	6.3195	4.28049	0.000174656	0.00196318	0.507073
DCTN2	0.155495	10.1098	4.2799	0.000174944	0.00196536	0.505481
BTN3A1	0.416268	7.197	4.27731	0.00017621	0.00197852	0.498514
PIK3IP1	0.397354	7.36955	4.27693	0.000176394	0.00197953	0.497505
RBFADN	0.290554	6.45373	4.27617	0.000176768	0.00198181	0.495463
ZNF862	0.511087	8.05563	4.27613	0.000176787	0.00198181	0.495355
C1orf53	0.385396	8.34591	4.2756	0.00017705	0.00198368	0.493921
TCF12	-0.238863	10.1208	-4.27339	0.000178144	0.00199487	0.48797
PELO	-0.397544	8.68815	-4.27299	0.000178341	0.001996	0.486904
LEAP2	0.394489	6.30931	4.27255	0.000178562	0.00199656	0.485708
SLC25A42	0.203012	7.35671	4.27251	0.000178582	0.00199656	0.485598
RNF4	-0.276489	10.0445	-4.26843	0.000180625	0.00201832	0.474612
SLC25A46	0.448346	9.91331	4.26756	0.00018106	0.00202138	0.472288
ACER3	0.958904	9.28725	4.2675	0.000181093	0.00202138	0.472112
MCPH1	0.308021	7.11048	4.26627	0.000181712	0.0020269	0.468816
RIPK2-DT	-0.216179	5.81265	-4.26614	0.000181781	0.0020269	0.468449
FEN1	-1.03973	8.07736	-4.26498	0.000182365	0.00203232	0.465354
CGAS	-0.282227	5.12761	-4.26445	0.000182635	0.00203424	0.463925
SMOC1	0.664651	8.39284	4.26418	0.000182776	0.00203437	0.463178
PIM1	-0.445409	7.96082	-4.26399	0.000182873	0.00203437	0.462667
PEX26	-0.214176	7.07793	-4.26386	0.000182939	0.00203437	0.462316
SLC25A3	0.112902	13.1538	4.26288	0.000183435	0.00203879	0.459705
CYP1B1	-0.351764	12.6174	-4.26231	0.000183727	0.00204095	0.458168
TXNL4A	-0.434326	10.9842	-4.26205	0.000183862	0.00204136	0.45746
LGR4	-1.32278	7.74944	-4.2615	0.000184143	0.0020434	0.45598
RASSF1	-0.401991	7.59016	-4.25925	0.0001853	0.00205514	0.449936
PTCD2	0.307908	8.26045	4.25782	0.00018604	0.00206226	0.446083
TTYH2	0.508979	5.67904	4.25669	0.000186624	0.0020669	0.443057
RCBTB2	0.754201	8.96168	4.25663	0.000186657	0.0020669	0.442888
MLLT10	0.177158	8.87146	4.25581	0.000187086	0.00206973	0.440671
TLE3	0.302231	7.51019	4.25576	0.000187111	0.00206973	0.440541
MPDZ	0.283056	9.53886	4.25457	0.000187732	0.0020755	0.437341
MFAP1	-0.140087	9.7112	-4.25089	0.000189666	0.00209577	0.427446
SLC9A5	0.324916	6.87107	4.25012	0.000190071	0.00209888	0.425386
NINJ1	0.281379	7.85807	4.24997	0.000190149	0.00209888	0.42499
LYRM7	0.555909	9.70645	4.24843	0.000190968	0.00210528	0.420839
IDH3B	0.309319	9.81634	4.24834	0.000191018	0.00210528	0.420587
COL8A1	-1.52297	12.1553	-4.24821	0.000191085	0.00210528	0.420247
RAB29	0.319069	9.31793	4.24812	0.000191132	0.00210528	0.42001
TICRR	-0.364111	6.24685	-4.24365	0.000193523	0.00213049	0.408008
TEX101	0.165075	5.8941	4.24084	0.000195047	0.00214613	0.400438
SLC27A2	0.172299	4.82561	4.23828	0.000196441	0.00216033	0.393563
LINC01614	-1.0796	7.91842	-4.23788	0.000196657	0.00216157	0.392501
ARL2	0.164579	8.87903	4.23628	0.000197535	0.00217008	0.388198
SEMA3A	-0.488017	4.60279	-4.23504	0.000198216	0.00217642	0.384875
STRAP	-0.159269	12.2952	-4.23482	0.000198339	0.00217662	0.384279
CPSF6	-0.160021	9.91847	-4.23384	0.000198879	0.00217983	0.381653
ZSCAN21	0.151838	8.07494	4.23377	0.000198917	0.00217983	0.38147
LYN	0.592775	6.34383	4.23372	0.000198946	0.00217983	0.381331
DLEU1	-0.441904	9.01264	-4.23352	0.000199059	0.00217993	0.380781
MIR34AHG	0.337028	8.14928	4.23311	0.000199284	0.00218125	0.379692
PSMF1	0.213941	9.23313	4.23254	0.000199601	0.00218357	0.378156
CLCA4-AS1	0.3176	5.97354	4.23072	0.000200616	0.00219264	0.373261
PSME1	0.39882	10.4364	4.23067	0.00020064	0.00219264	0.373145
PFKL	-0.18499	8.1125	-4.23027	0.000200866	0.00219396	0.372058
ACSL1	1.7018	11.0409	4.22909	0.000201525	0.00220001	0.368896
FBXO9	0.225187	11.1004	4.22489	0.000203895	0.00222471	0.357614
ARRB1	0.550117	7.58031	4.22405	0.000204367	0.00222871	0.355378
PRMT7	0.347425	6.72597	4.22247	0.000205271	0.00223739	0.351119
MBD1	-0.146457	9.39968	-4.22074	0.000206258	0.00224697	0.346493
ZNF436	0.554613	7.57734	4.22006	0.000206652	0.00225009	0.34465
CMTM3	0.275502	9.62118	4.21897	0.000207278	0.00225573	0.341728
PROSER1	-0.254108	8.33489	-4.21813	0.000207762	0.00225886	0.33948
GPR135	0.265637	6.15902	4.21809	0.000207783	0.00225886	0.339384
AAGAB	-0.209068	7.21808	-4.21786	0.000207916	0.00225913	0.338767
SPATA20	0.280581	8.5136	4.21664	0.000208625	0.00226566	0.33548
DPY19L1	-0.259356	9.09366	-4.2129	0.000210802	0.00228812	0.32546
LOC153684	0.266724	7.15152	4.21191	0.000211384	0.00229323	0.322803
ACYP2	0.539131	8.26829	4.21122	0.000211793	0.00229648	0.320937
MMP14	0.232762	9.0029	4.20933	0.000212907	0.00230724	0.315874
TGFB2	1.19089	6.95498	4.20901	0.000213097	0.00230724	0.315013
EPRS1	-0.581848	10.6297	-4.20898	0.000213117	0.00230724	0.314924
MAGED2	-0.510271	9.7497	-4.20661	0.000214522	0.00232124	0.308584
EGLN1	-0.293824	9.74082	-4.20612	0.000214816	0.00232322	0.307263
POU1F1	0.135466	2.97786	4.20522	0.000215354	0.00232691	0.304851
SMURF2	-0.940594	9.84918	-4.20514	0.000215398	0.00232691	0.30465
SPATA22	0.269801	3.5579	4.20499	0.000215492	0.00232691	0.30423
PSMG1	-0.426477	9.52108	-4.20463	0.000215706	0.00232801	0.303274
SCN8A	0.214616	6.31781	4.20234	0.000217085	0.00234169	0.297123
PTBP1	-0.378564	10.6073	-4.20164	0.000217508	0.00234504	0.295248
G2E3	-0.672116	8.06451	-4.20091	0.000217944	0.00234853	0.293312
SRSF5	0.276837	9.96867	4.19661	0.000220566	0.00237555	0.281779
MTRF1	0.259302	7.36425	4.19499	0.00022156	0.00238395	0.277442
TRAPPC4	-0.17563	10.1826	-4.19497	0.000221574	0.00238395	0.277379
PEX5	0.298894	8.99118	4.19333	0.000222585	0.00239359	0.272988
HSD11B1	4.0525	9.97775	4.19085	0.000224123	0.00240889	0.266346
FBXO16	-0.297445	3.86544	-4.18793	0.000225946	0.00242723	0.258533
COX5B	0.318614	11.9247	4.1855	0.000227475	0.0024424	0.252024
RAB27A	-0.649048	7.7324	-4.1831	0.000228995	0.00245681	0.245602
CNTN3	0.603139	4.44166	4.18301	0.000229052	0.00245681	0.245361
NCBP2AS2	0.309963	8.88644	4.18261	0.000229308	0.00245828	0.244287
TSEN2	0.540051	7.44711	4.18229	0.000229515	0.00245924	0.243415
ELP3	0.304347	8.31489	4.18157	0.000229972	0.00246288	0.241496
CSTF3	-0.217214	9.08248	-4.18136	0.000230109	0.00246307	0.240924
CSDC2	0.288123	5.65158	4.17943	0.00023134	0.00247498	0.235777
NAGS	-0.307689	5.94335	-4.17895	0.000231649	0.00247702	0.23449
C1orf54	0.276607	9.92219	4.17629	0.000233368	0.00249295	0.22736
FTH1	0.481454	14.1583	4.17627	0.000233378	0.00249295	0.227317
PIGK	0.390609	10.1746	4.17601	0.000233546	0.00249347	0.226624
CCDC106	0.202606	6.33439	4.17454	0.000234502	0.00250225	0.222686
ABCA9	0.325907	4.56239	4.17438	0.000234609	0.00250225	0.222246
LOC105379807	-0.159247	6.25095	-4.17403	0.000234836	0.00250339	0.221314
PRKAR1A	0.226774	12.4356	4.17264	0.000235744	0.00251152	0.21759
NOTCH2NLA	-0.450246	10.462	-4.17235	0.000235931	0.00251152	0.216826
CTSC	1.13276	8.01945	4.17231	0.000235959	0.00251152	0.216711
VPS37A	-0.190371	8.89202	-4.17189	0.000236237	0.00251285	0.215576
PHF6	-0.223811	9.58349	-4.17175	0.000236325	0.00251285	0.215219
NDUFV2-AS1	0.247347	5.50213	4.1713	0.000236624	0.00251475	0.213997
DAP	-0.450739	9.50879	-4.17084	0.000236921	0.00251506	0.212791
MXRA7	-0.245668	12.9213	-4.17072	0.000237003	0.00251506	0.212454
SNX30	-0.329589	7.9294	-4.1707	0.000237015	0.00251506	0.212407
TXNIP	0.388636	12.6079	4.17032	0.000237264	0.00251642	0.211396
DHRS4-AS1	0.404616	8.13692	4.16898	0.000238147	0.00252451	0.207811
ATP2B1-AS1	0.57125	7.41689	4.16756	0.00023909	0.00253321	0.204001
UBA1	-0.27804	8.54087	-4.16544	0.000240499	0.00254685	0.198336
GRHPR	0.156486	10.1062	4.1651	0.000240725	0.00254777	0.197429
BSG	0.225068	8.38286	4.16483	0.000240907	0.00254777	0.196702
EMC8	-0.145502	10.1034	-4.16475	0.000240958	0.00254777	0.196498
TMCO1-AS1	0.222204	5.03102	4.16458	0.000241075	0.00254777	0.196031
ZFP14	0.198232	4.93117	4.163	0.000242136	0.00255685	0.191794
HOXA-AS2	-0.366646	5.8737	-4.16293	0.000242179	0.00255685	0.191625
KLF10	-0.509359	10.0477	-4.16109	0.000243417	0.0025681	0.186707
TNPO3	0.153778	8.92705	4.16098	0.00024349	0.0025681	0.186418
CHI3L2	2.80764	8.48313	4.15826	0.000245337	0.00258626	0.179136
SORT1	1.06528	9.64435	4.15686	0.000246294	0.00259504	0.175382
SNX13	0.349455	8.86465	4.15616	0.000246772	0.00259798	0.173511
COA6	0.237158	8.66288	4.15608	0.000246821	0.00259798	0.173319
HMGB3P1	-0.387686	6.74902	-4.15569	0.000247091	0.00259855	0.172267
FBXO21	-0.147844	9.63386	-4.15564	0.000247125	0.00259855	0.172134
PHLDB3	0.442075	6.04512	4.15417	0.000248135	0.00260786	0.1682
CYB5D2	0.491038	8.64865	4.15272	0.000249134	0.00261704	0.164328
LINC00664	-0.162193	3.68175	-4.15143	0.000250027	0.00262509	0.160881
NDST1	-0.324403	7.93629	-4.15045	0.000250708	0.0026308	0.158258
POP1	-0.289037	7.20019	-4.15019	0.000250888	0.0026308	0.157566
CYP26B1	1.57348	6.75108	4.1501	0.000250948	0.0026308	0.157334
PEX1	0.21063	6.67496	4.14985	0.000251125	0.00263132	0.156658
TUBA3C	-0.264306	8.19223	-4.14956	0.000251324	0.00263209	0.155891
NUDT16	0.981337	7.76896	4.14866	0.000251952	0.00263727	0.153487
RAB15	-0.238197	7.37715	-4.14849	0.000252072	0.00263727	0.153029
C2orf74	0.320615	7.88257	4.14635	0.000253573	0.00265165	0.147304
ME1	0.662108	10.5165	4.14476	0.000254694	0.00266204	0.143053
ADA	0.594881	7.75145	4.14432	0.000255001	0.0026632	0.141892
GUSBP1	0.22902	4.23475	4.14424	0.000255061	0.0026632	0.141666
CCNK	-0.182943	9.83007	-4.14402	0.000255213	0.00266346	0.141093
[truncated: 18,863 more rows]
